# Supplementary material for: Crystal structure and Hirshfeld surface analysis of 3-(bromo­meth­yl)-2-[1,2-di­bromo-2-(6-nitro­benzo[d][1,3]dioxol-5-yl)eth­yl]-1-(phenyl­sulfon­yl)-1H-indole chloro­form 0.585-solvate
Source: Acta Crystallogr E Crystallogr Commun. 2023 Aug 17;79(Pt 9):813–6. doi: 10.1107/S2056989023007120 (PMC10483562; doi:10.1107/S2056989023007120)
Supplement: Supplementary file 1 [file e-79-00813-sup1.cif]

##############################################################################
#                                                                            #
# This CIF contains the data in a paper accepted for publication in          #
# Acta Crystallographica Section E. It conforms to the requirements of       #
# Notes for Authors for Acta Crystallographica Section E, and has been       #
# peer reviewed under the auspices of the IUCr Commission on Journals.       #
#                                                                            #
# Full details of the Crystallographic Information File format               #
# are given in the paper "The Crystallographic Information File (CIF):       #
# a New Standard Archive File for Crystallography" by S. R. Hall, F. H.      #
# Allen and I. D. Brown [Acta Cryst. (1991), A47, 655-685].                  #
#                                                                            #
# The current version of the core CIF dictionary is obtainable from          #
# ftp://ftp.iucr.org/pub/cif_core.dic.                                       #
#                                                                            #
# Software is freely available for graphical display of the structure(s)     #
# in this CIF. For information consult the CIF software page                 #
# http://www.iucr.org/resources/cif/software.                                #
#                                                                            #
# This file may be used for bona fide research purposes within the           #
# scientific community so long as proper attribution is given to the journal # 
# article from which it was obtained.                                        #
#                                                                            #
##############################################################################
data_I
_audit_creation_method
;
Olex2 1.5
(compiled 2023.03.06 svn.rbb2c1857 for OlexSys, GUI svn.r6748)
;
_journal_date_recd_electronic     2023-07-14
_journal_date_accepted     2023-08-11
_journal_name_full     'Acta Crystallographica, Section E'
_journal_year     2023
_journal_volume     79
_journal_issue      9
_journal_page_first     813
_journal_page_last     816
_journal_paper_category     GO
_journal_paper_doi     10.1107/S2056989023007120
_journal_coeditor_code     HB8071
_publ_contact_author_name     'Achyuta. N'
_publ_contact_author_address
;
CAS in Crystallography and Biophysics,
University of Madras,
Chennai, India
;
_publ_contact_author_email
;
achyuta11@gmail.com
;
_publ_section_title
;\
Crystal structure and Hirshfeld surface analysis of
3-(bromomethyl)-2-[1,2-dibromo-2-(6-nitrobenzo[<i>d</i>][1,3]dioxol-5-yl)\
ethyl]-1-(phenylsulfonyl)-1<i>H</i>-indole chloroform 0.585-solvate
;
_publ_section_title_footnote     .
loop_
    _publ_author_name
    _publ_author_footnote
    _publ_author_address
    'Nagaraj Achyuta' .
;
CAS in Crystallography and Biophysics,
University of Madras,
Chennai, India
;
    'Somarathinam Kanagasabai' .
;
CAS in Crystallography and Biophysics,
University of Madras,
Chennai, India
;
    'Vinayagam, Pavunkumar' .
;
Department of Organic Chemistry,
University of Madras,
Chennai, India
;
    'Arasambattu K. Mohanakrishnan' .
;
Department of Organic Chemistry,
University of Madras,
Chennai, India
;
    'Namasivayam Gautham' .
;
CAS in Crystallography and Biophysics,
University of Madras,
Chennai, India
;
    'Krishnasamy Gunasekaran' .
;
CAS in Crystallography and Biophysics,
University of Madras,
Chennai, India
;
_publ_section_synopsis
;
The title indole derivative crystallizes with a partial occupancy [0.585(4)]
CHCl~3~ solvent molecule. The dihedral angles between the indole ring system
and pendant nitrobenzodioxolane rings system and phenylsulfonyl ring are
4.81(14) and 72.24(19)\%, respectively. In the crystal, the indole molecules
are linked to each other and to the chloroform molecule by weak C---H...O,
C---H...Cl, <i>X</i>---Y...\p and aromatic \p--\p stacking interactions.
;
_chemical_name_systematic
;\
3-(Bromomethyl)-2-[1,2-dibromo-2-(6-nitrobenzo[<i>d</i>][1,3]dioxol-5-yl)\
ethyl]-1-(phenylsulfonyl)-1<i>H</i>-indole chloroform 0.585-solvate
;
_chemical_name_common     ?
_chemical_formula_moiety     'C24 H17 Br3 N2 O6 S, 0.585(C H Cl3)'
_chemical_formula_sum     'C24.58 H17.58 Br3 Cl1.75 N2 O6 S'
_chemical_formula_iupac     'C24 H17 Br3 N2 O6 S, 0.585C H Cl3'
_chemical_formula_weight     771.02
_chemical_melting_point     ?
_space_group_crystal_system     triclinic
_space_group_name_H-M_alt     'P -1'
_space_group_name_Hall     '-P 1'
loop_
    _space_group_symop_operation_xyz
    'x, y, z'
    '-x, -y, -z'
_cell_length_a     10.0987(3)
_cell_length_b     12.2744(4)
_cell_length_c     12.4842(5)
_cell_angle_alpha     99.448(3)
_cell_angle_beta     110.701(3)
_cell_angle_gamma     100.696(3)
_cell_volume     1377.27(9)
_cell_formula_units_Z     2
_cell_measurement_reflns_used     10304
_cell_measurement_theta_min     3.7730
_cell_measurement_theta_max     77.2740
_cell_measurement_temperature     100.01(10)
_exptl_crystal_description     block
_exptl_crystal_colour     yellow
_exptl_crystal_size_max     0.091
_exptl_crystal_size_mid     0.067
_exptl_crystal_size_min     0.042
_exptl_crystal_density_diffrn     1.859
_exptl_crystal_density_meas     ?
_exptl_crystal_density_method     ?
_exptl_crystal_F_000     756
loop_
    _exptl_crystal_face_index_h
    _exptl_crystal_face_index_k
    _exptl_crystal_face_index_l
    _exptl_crystal_face_perp_dist
    -1 -4 -4 0.0229
    6 -5 -1 0.0418
    1 4 4 0.0355
    -5 6 1 0.0303
    3 -2 -7 0.0378
    1 7 -3 0.0176
    -3 2 7 0.0436
    -2 -7 3 0.0240
    2 -8 3 0.0245
    0 3 -7 0.0262
    0 1 7 0.0350
    0 -5 7 0.0247
_exptl_absorpt_coefficient_mu     8.090
_exptl_absorpt_correction_type     gaussian
_exptl_absorpt_process_details
;
(CrysAlisPro; Rigaku OD, 2021)
;
_exptl_absorpt_correction_T_min     0.679
_exptl_absorpt_correction_T_max     0.918
_diffrn_ambient_temperature     100.01(10)
_diffrn_source     'micro-focus sealed X-ray tube'
_diffrn_radiation_type     'Cu K\a'
_diffrn_radiation_wavelength     1.54184
_diffrn_radiation_monochromator     mirror
_diffrn_measurement_device_type     'SuperNova, Dual, Cu at home/near, HyPix'
_diffrn_measurement_device     'four-circle diffractometer'
_diffrn_measurement_method     '\w scans'
_diffrn_detector     'Hybrid Pixel Array Detector'
_diffrn_detector_area_resol_mean     10.0000
_diffrn_reflns_number     32306
_diffrn_reflns_av_R_equivalents     0.0578
_diffrn_reflns_av_unetI/netI     0.0372
_diffrn_reflns_theta_min     3.785
_diffrn_reflns_theta_max     77.781
_diffrn_reflns_theta_full     67.684
_diffrn_measured_fraction_theta_max     0.983
_diffrn_measured_fraction_theta_full     1.000
_diffrn_reflns_limit_h_min     -12
_diffrn_reflns_limit_h_max     12
_diffrn_reflns_limit_k_min     -15
_diffrn_reflns_limit_k_max     15
_diffrn_reflns_limit_l_min     -15
_diffrn_reflns_limit_l_max     15
_diffrn_radiation_probe     x-ray
_refine_special_details     ?
_reflns_number_total     5783
_reflns_number_gt     5068
_reflns_threshold_expression     'I > 2\s(I)'
_refine_ls_structure_factor_coef     Fsqd
_refine_ls_matrix_type     full
_refine_ls_R_factor_all     0.0493
_refine_ls_R_factor_gt     0.0437
_refine_ls_wR_factor_gt     0.1271
_refine_ls_wR_factor_ref     0.1336
_refine_ls_goodness_of_fit_ref     1.070
_refine_ls_restrained_S_all     1.069
_refine_ls_number_reflns     5783
_refine_ls_number_parameters     362
_refine_ls_number_restraints     15
_refine_ls_hydrogen_treatment     constr
_refine_ls_weighting_scheme     calc
_refine_ls_weighting_details
              'w=1/[\s^2^(Fo^2^)+(0.0756P)^2^+3.2347P] where P=(Fo^2^+2Fc^2^)/3'
_atom_sites_solution_hydrogens     geom
_atom_sites_solution_primary     ?
_atom_sites_solution_secondary     ?
_refine_ls_shift/su_max     0.001
_refine_ls_shift/su_mean     0.000
_refine_diff_density_max     2.451
_refine_diff_density_min     -1.182
_refine_ls_extinction_method     none
_refine_ls_extinction_coef     .
loop_
    _atom_type_symbol
    _atom_type_description
    _atom_type_scat_dispersion_real
    _atom_type_scat_dispersion_imag
    _atom_type_scat_source
    'C' 'C' 0.0181 0.0091
                         'International Tables Vol C Tables 4.2.6.8 and 6.1.1.4'
    'H' 'H' 0.0000 0.0000
                         'International Tables Vol C Tables 4.2.6.8 and 6.1.1.4'
    'Br' 'Br' -0.6763 1.2805
                         'International Tables Vol C Tables 4.2.6.8 and 6.1.1.4'
    'Cl' 'Cl' 0.3639 0.7018
                         'International Tables Vol C Tables 4.2.6.8 and 6.1.1.4'
    'N' 'N' 0.0311 0.0180
                         'International Tables Vol C Tables 4.2.6.8 and 6.1.1.4'
    'O' 'O' 0.0492 0.0322
                         'International Tables Vol C Tables 4.2.6.8 and 6.1.1.4'
    'S' 'S' 0.3331 0.5567
                         'International Tables Vol C Tables 4.2.6.8 and 6.1.1.4'
_computing_data_collection
;
CrysAlisPro 1.171.42.36a (Rigaku OD, 2021)
;
_computing_cell_refinement
;
CrysAlisPro 1.171.42.36a (Rigaku OD, 2021)
;
_computing_data_reduction
;
CrysAlisPro 1.171.42.36a (Rigaku OD, 2021)
;
_computing_structure_solution
;
<i>SHELXT2018/2</i> (Sheldrick, 2015a)
;
_computing_structure_refinement
;
<i>SHELXL2018/3</i> (Sheldrick, 2015b)
;
_computing_molecular_graphics
;
Olex2 1.5 (Dolomanov <i>et al.</i>,  2009)
;
_computing_publication_material
;
Olex2 1.5 (Dolomanov <i>et al.</i>,  2009)
;
loop_
    _atom_site_type_symbol
    _atom_site_label
    _atom_site_fract_x
    _atom_site_fract_y
    _atom_site_fract_z
    _atom_site_U_iso_or_equiv
    _atom_site_adp_type
    _atom_site_calc_flag
    _atom_site_occupancy
    _atom_site_disorder_assembly
    _atom_site_disorder_group
    Br Br1 0.58451(5) 0.42132(3) 0.59315(4) 0.02570(13) Uani d 1 . .
    Br Br2 0.73154(5) 0.14955(4) 0.79206(4) 0.02939(13) Uani d 1 . .
    Br Br3 1.00762(5) 0.56830(4) 0.86622(4) 0.02920(13) Uani d 1 . .
    S S1 0.68128(11) 0.12626(8) 0.41364(8) 0.0223(2) Uani d 1 . .
    O O2 0.6345(3) 0.0430(2) 0.4695(3) 0.0253(6) Uani d 1 . .
    O O4 0.1132(3) 0.1454(3) 0.7754(3) 0.0330(7) Uani d 1 . .
    O O1 0.7479(3) 0.0973(2) 0.3329(3) 0.0262(6) Uani d 1 . .
    O O3 0.1207(3) 0.0964(3) 0.5903(3) 0.0274(6) Uani d 1 . .
    O O6 0.6713(3) 0.4960(3) 0.9228(3) 0.0280(6) Uani d 1 . .
    O O5 0.6049(4) 0.4185(3) 1.0457(3) 0.0343(7) Uani d 1 . .
    N N1 0.8057(4) 0.2367(3) 0.5219(3) 0.0218(7) Uani d 1 . .
    N N2 0.5943(4) 0.4196(3) 0.9449(3) 0.0252(7) Uani d 1 . .
    C C20 0.2451(5) 0.2022(4) 0.7782(4) 0.0257(8) Uani d 1 . .
    C C19 0.2496(4) 0.1717(3) 0.6678(4) 0.0231(8) Uani d 1 . .
    C C2 0.9429(5) 0.3497(3) 0.7066(4) 0.0229(8) Uani d 1 . .
    C C9 0.5355(5) 0.1832(3) 0.3452(4) 0.0242(8) Uani d 1 . .
    C C8 1.1596(5) 0.4418(4) 0.6586(4) 0.0243(8) Uani d 1 . .
    H H8 1.219006 0.487579 0.736352 0.029 Uiso calc 1 . .
    C C10 0.5593(5) 0.2662(4) 0.2858(4) 0.0272(8) Uani d 1 . .
    H H10 0.651715 0.290181 0.281265 0.033 Uiso calc 1 . .
    C C24 1.0022(5) 0.4044(4) 0.8361(4) 0.0259(8) Uani d 1 . .
    H H24A 1.102550 0.395934 0.874397 0.031 Uiso calc 1 . .
    H H24B 0.939908 0.364847 0.871497 0.031 Uiso calc 1 . .
    C C16 0.6285(4) 0.3342(3) 0.7156(3) 0.0215(7) Uani d 1 . .
    H H16 0.708992 0.384543 0.790336 0.026 Uiso calc 1 . .
    C C15 0.6810(5) 0.2339(3) 0.6679(4) 0.0221(8) Uani d 1 . .
    H H15 0.598316 0.182040 0.595478 0.027 Uiso calc 1 . .
    C C21 0.3578(5) 0.2820(4) 0.8701(4) 0.0275(9) Uani d 1 . .
    H H21 0.354011 0.304239 0.945258 0.033 Uiso calc 1 . .
    C C7 1.2061(5) 0.4458(4) 0.5668(4) 0.0277(9) Uani d 1 . .
    H H7 1.298673 0.494833 0.581795 0.033 Uiso calc 1 . .
    C C4 0.9377(4) 0.3002(3) 0.5193(4) 0.0227(8) Uani d 1 . .
    C C3 1.0226(4) 0.3683(3) 0.6332(4) 0.0228(8) Uani d 1 . .
    C C17 0.4909(5) 0.2960(3) 0.7380(4) 0.0224(8) Uani d 1 . .
    C C22 0.4805(5) 0.3296(3) 0.8468(4) 0.0232(8) Uani d 1 . .
    C C18 0.3703(5) 0.2154(3) 0.6456(4) 0.0232(8) Uani d 1 . .
    H H18 0.372040 0.191755 0.569903 0.028 Uiso calc 1 . .
    C C23 0.0388(5) 0.0681(4) 0.6607(4) 0.0278(8) Uani d 1 . .
    H H23A -0.062233 0.075806 0.623430 0.033 Uiso calc 1 . .
    H H23B 0.032817 -0.011831 0.667024 0.033 Uiso calc 1 . .
    C C6 1.1179(5) 0.3783(4) 0.4524(4) 0.0272(9) Uani d 1 . .
    H H6 1.151707 0.383937 0.390962 0.033 Uiso calc 1 . .
    C C1 0.8102(5) 0.2724(3) 0.6378(4) 0.0228(8) Uani d 1 . .
    C C5 0.9823(5) 0.3031(4) 0.4253(4) 0.0261(8) Uani d 1 . .
    H H5 0.923686 0.256456 0.347776 0.031 Uiso calc 1 . .
    C C11 0.4463(6) 0.3134(4) 0.2336(4) 0.0345(10) Uani d 1 . .
    H H11 0.460782 0.370752 0.193161 0.041 Uiso calc 1 . .
    C C14 0.4009(5) 0.1455(4) 0.3522(4) 0.0296(9) Uani d 1 . .
    H H14 0.386714 0.088451 0.393030 0.036 Uiso calc 1 . .
    C C12 0.3110(6) 0.2768(4) 0.2402(5) 0.0390(11) Uani d 1 . .
    H H12 0.233581 0.309611 0.204504 0.047 Uiso calc 1 . .
    C C13 0.2885(6) 0.1925(4) 0.2988(5) 0.0397(11) Uani d 1 . .
    H H13 0.195483 0.167228 0.302029 0.048 Uiso calc 1 . .
    Cl Cl2 0.3028(5) 0.0547(3) 0.0343(3) 0.0840(13) Uani d 0.585(4) . .
    Cl Cl3 0.0526(5) -0.1122(4) -0.1145(5) 0.1007(15) Uani d 0.585(4) . .
    Cl Cl1 0.3205(5) -0.1710(3) -0.0639(3) 0.0828(13) Uani d 0.585(4) . .
    C C1A 0.247(2) -0.0539(11) -0.0772(11) 0.079(4) Uani d 0.585(4) . .
    H H1A 0.257878 -0.026390 -0.145381 0.094 Uiso calc 0.585(4) . .
loop_
    _atom_site_aniso_label
    _atom_site_aniso_U_11
    _atom_site_aniso_U_22
    _atom_site_aniso_U_33
    _atom_site_aniso_U_12
    _atom_site_aniso_U_13
    _atom_site_aniso_U_23
    Br1 0.0364(2) 0.0205(2) 0.0333(2) 0.00951(17) 0.02579(19) 0.01161(17)
    Br2 0.0408(3) 0.0259(2) 0.0337(2) 0.01040(18) 0.0248(2) 0.01486(19)
    Br3 0.0391(3) 0.0254(2) 0.0270(2) 0.00873(18) 0.01907(19) 0.00274(17)
    S1 0.0331(5) 0.0168(4) 0.0233(4) 0.0063(4) 0.0191(4) 0.0041(4)
    O2 0.0382(16) 0.0165(13) 0.0269(14) 0.0053(11) 0.0206(12) 0.0053(11)
    O4 0.0318(16) 0.0381(18) 0.0357(17) 0.0024(13) 0.0237(14) 0.0115(14)
    O1 0.0374(16) 0.0212(14) 0.0280(14) 0.0086(12) 0.0232(13) 0.0034(12)
    O3 0.0298(14) 0.0230(14) 0.0316(15) 0.0018(11) 0.0181(12) 0.0050(12)
    O6 0.0329(15) 0.0240(14) 0.0307(15) 0.0037(12) 0.0210(13) 0.0015(12)
    O5 0.0376(17) 0.0455(19) 0.0226(15) 0.0078(14) 0.0183(13) 0.0051(14)
    N1 0.0297(17) 0.0204(16) 0.0213(16) 0.0050(13) 0.0182(13) 0.0047(13)
    N2 0.0299(17) 0.0273(18) 0.0249(17) 0.0086(14) 0.0183(14) 0.0049(14)
    C20 0.028(2) 0.027(2) 0.034(2) 0.0084(16) 0.0218(17) 0.0130(17)
    C19 0.030(2) 0.0172(18) 0.0255(19) 0.0051(15) 0.0158(16) 0.0057(15)
    C2 0.031(2) 0.0206(18) 0.027(2) 0.0091(15) 0.0207(17) 0.0091(16)
    C9 0.035(2) 0.0190(18) 0.0243(19) 0.0096(16) 0.0176(16) 0.0032(15)
    C8 0.0286(19) 0.0233(19) 0.027(2) 0.0075(16) 0.0183(16) 0.0058(16)
    C10 0.039(2) 0.0204(19) 0.030(2) 0.0084(17) 0.0221(18) 0.0064(17)
    C24 0.035(2) 0.023(2) 0.026(2) 0.0053(16) 0.0196(17) 0.0060(16)
    C16 0.033(2) 0.0178(17) 0.0229(18) 0.0071(15) 0.0210(16) 0.0050(15)
    C15 0.033(2) 0.0175(18) 0.0235(18) 0.0068(15) 0.0199(16) 0.0058(15)
    C21 0.036(2) 0.031(2) 0.026(2) 0.0092(18) 0.0232(18) 0.0101(17)
    C7 0.029(2) 0.024(2) 0.038(2) 0.0053(16) 0.0234(18) 0.0085(18)
    C4 0.030(2) 0.0198(18) 0.0259(19) 0.0078(15) 0.0186(16) 0.0075(15)
    C3 0.0298(19) 0.0206(18) 0.027(2) 0.0096(15) 0.0193(16) 0.0093(16)
    C17 0.033(2) 0.0176(17) 0.0259(19) 0.0069(15) 0.0220(17) 0.0077(15)
    C22 0.030(2) 0.0206(18) 0.0259(19) 0.0059(15) 0.0193(16) 0.0066(16)
    C18 0.031(2) 0.0198(18) 0.0241(19) 0.0069(15) 0.0184(16) 0.0038(15)
    C23 0.030(2) 0.023(2) 0.035(2) 0.0029(16) 0.0195(18) 0.0078(17)
    C6 0.038(2) 0.026(2) 0.031(2) 0.0103(17) 0.0270(18) 0.0110(17)
    C1 0.033(2) 0.0214(18) 0.0226(19) 0.0074(16) 0.0202(16) 0.0074(15)
    C5 0.037(2) 0.025(2) 0.0251(19) 0.0087(17) 0.0216(17) 0.0070(16)
    C11 0.052(3) 0.025(2) 0.036(2) 0.015(2) 0.026(2) 0.0113(19)
    C14 0.041(2) 0.0208(19) 0.035(2) 0.0069(17) 0.026(2) 0.0049(17)
    C12 0.047(3) 0.032(2) 0.047(3) 0.019(2) 0.024(2) 0.011(2)
    C13 0.038(2) 0.036(3) 0.057(3) 0.013(2) 0.030(2) 0.013(2)
    Cl2 0.154(4) 0.0441(15) 0.0602(18) 0.0185(18) 0.049(2) 0.0213(13)
    Cl3 0.079(2) 0.103(3) 0.124(4) 0.015(2) 0.039(2) 0.051(3)
    Cl1 0.175(4) 0.082(2) 0.0621(17) 0.085(2) 0.091(2) 0.0492(16)
    C1A 0.152(14) 0.051(6) 0.044(6) 0.021(8) 0.054(8) 0.014(5)
_geom_special_details
;
 All esds (except the esd in the dihedral angle between two l.s. planes)
 are estimated using the full covariance matrix.  The cell esds are taken
 into account individually in the estimation of esds in distances, angles
 and torsion angles; correlations between esds in cell parameters are only
 used when they are defined by crystal symmetry.  An approximate (isotropic)
 treatment of cell esds is used for estimating esds involving l.s. planes.
;
loop_
    _geom_bond_atom_site_label_1
    _geom_bond_atom_site_label_2
    _geom_bond_site_symmetry_2
    _geom_bond_distance
    _geom_bond_publ_flag
    Br1 C16 . 1.978(4) ?
    Br2 C15 . 1.974(4) ?
    Br3 C24 . 1.971(4) ?
    S1 O2 . 1.429(3) ?
    S1 O1 . 1.430(3) ?
    S1 N1 . 1.676(3) ?
    S1 C9 . 1.754(4) ?
    O4 C20 . 1.369(5) ?
    O4 C23 . 1.429(6) ?
    O3 C19 . 1.362(5) ?
    O3 C23 . 1.443(5) ?
    O6 N2 . 1.236(5) ?
    O5 N2 . 1.227(5) ?
    N1 C4 . 1.427(5) ?
    N1 C1 . 1.423(5) ?
    N2 C22 . 1.459(5) ?
    C20 C19 . 1.387(6) ?
    C20 C21 . 1.365(6) ?
    C19 C18 . 1.376(5) ?
    C2 C24 . 1.494(6) ?
    C2 C3 . 1.436(5) ?
    C2 C1 . 1.371(6) ?
    C9 C10 . 1.389(6) ?
    C9 C14 . 1.390(6) ?
    C8 H8 . 0.9500 ?
    C8 C7 . 1.388(6) ?
    C8 C3 . 1.400(6) ?
    C10 H10 . 0.9500 ?
    C10 C11 . 1.380(7) ?
    C24 H24A . 0.9900 ?
    C24 H24B . 0.9900 ?
    C16 H16 . 1.0000 ?
    C16 C15 . 1.542(5) ?
    C16 C17 . 1.519(5) ?
    C15 H15 . 1.0000 ?
    C15 C1 . 1.498(5) ?
    C21 H21 . 0.9500 ?
    C21 C22 . 1.415(5) ?
    C7 H7 . 0.9500 ?
    C7 C6 . 1.399(6) ?
    C4 C3 . 1.392(6) ?
    C4 C5 . 1.401(5) ?
    C17 C22 . 1.399(5) ?
    C17 C18 . 1.406(6) ?
    C18 H18 . 0.9500 ?
    C23 H23A . 0.9900 ?
    C23 H23B . 0.9900 ?
    C6 H6 . 0.9500 ?
    C6 C5 . 1.394(6) ?
    C5 H5 . 0.9500 ?
    C11 H11 . 0.9500 ?
    C11 C12 . 1.392(7) ?
    C14 H14 . 0.9500 ?
    C14 C13 . 1.378(7) ?
    C12 H12 . 0.9500 ?
    C12 C13 . 1.392(7) ?
    C13 H13 . 0.9500 ?
    Cl2 C1A . 1.609(12) ?
    Cl3 C1A . 1.815(18) ?
    Cl1 C1A . 1.742(15) ?
    C1A H1A . 1.0000 ?
loop_
    _geom_angle_atom_site_label_1
    _geom_angle_atom_site_label_2
    _geom_angle_atom_site_label_3
    _geom_angle_site_symmetry_1
    _geom_angle_site_symmetry_3
    _geom_angle
    _geom_angle_publ_flag
    O2 S1 O1 . . 120.07(17) ?
    O2 S1 N1 . . 106.78(17) ?
    O2 S1 C9 . . 109.47(19) ?
    O1 S1 N1 . . 105.88(17) ?
    O1 S1 C9 . . 109.04(19) ?
    N1 S1 C9 . . 104.44(18) ?
    C20 O4 C23 . . 105.7(3) ?
    C19 O3 C23 . . 105.4(3) ?
    C4 N1 S1 . . 125.3(3) ?
    C1 N1 S1 . . 126.2(3) ?
    C1 N1 C4 . . 107.8(3) ?
    O6 N2 C22 . . 118.8(3) ?
    O5 N2 O6 . . 122.9(4) ?
    O5 N2 C22 . . 118.2(3) ?
    O4 C20 C19 . . 109.9(4) ?
    C21 C20 O4 . . 128.3(4) ?
    C21 C20 C19 . . 121.7(4) ?
    O3 C19 C20 . . 110.1(3) ?
    O3 C19 C18 . . 127.6(4) ?
    C18 C19 C20 . . 122.3(4) ?
    C3 C2 C24 . . 123.9(4) ?
    C1 C2 C24 . . 128.1(3) ?
    C1 C2 C3 . . 108.0(4) ?
    C10 C9 S1 . . 118.3(3) ?
    C10 C9 C14 . . 121.9(4) ?
    C14 C9 S1 . . 119.8(3) ?
    C7 C8 H8 . . 121.0 ?
    C7 C8 C3 . . 118.1(4) ?
    C3 C8 H8 . . 121.0 ?
    C9 C10 H10 . . 120.6 ?
    C11 C10 C9 . . 118.8(4) ?
    C11 C10 H10 . . 120.6 ?
    Br3 C24 H24A . . 109.3 ?
    Br3 C24 H24B . . 109.3 ?
    C2 C24 Br3 . . 111.4(3) ?
    C2 C24 H24A . . 109.3 ?
    C2 C24 H24B . . 109.3 ?
    H24A C24 H24B . . 108.0 ?
    Br1 C16 H16 . . 109.5 ?
    C15 C16 Br1 . . 106.4(2) ?
    C15 C16 H16 . . 109.5 ?
    C17 C16 Br1 . . 108.4(3) ?
    C17 C16 H16 . . 109.5 ?
    C17 C16 C15 . . 113.4(3) ?
    Br2 C15 H15 . . 108.9 ?
    C16 C15 Br2 . . 106.6(3) ?
    C16 C15 H15 . . 108.9 ?
    C1 C15 Br2 . . 110.4(3) ?
    C1 C15 C16 . . 112.9(3) ?
    C1 C15 H15 . . 108.9 ?
    C20 C21 H21 . . 121.9 ?
    C20 C21 C22 . . 116.2(4) ?
    C22 C21 H21 . . 121.9 ?
    C8 C7 H7 . . 119.7 ?
    C8 C7 C6 . . 120.7(4) ?
    C6 C7 H7 . . 119.7 ?
    C3 C4 N1 . . 107.0(3) ?
    C3 C4 C5 . . 122.4(4) ?
    C5 C4 N1 . . 130.5(4) ?
    C8 C3 C2 . . 131.0(4) ?
    C4 C3 C2 . . 108.6(4) ?
    C4 C3 C8 . . 120.4(4) ?
    C22 C17 C16 . . 124.1(4) ?
    C22 C17 C18 . . 118.3(4) ?
    C18 C17 C16 . . 117.4(3) ?
    C21 C22 N2 . . 114.4(3) ?
    C17 C22 N2 . . 122.5(3) ?
    C17 C22 C21 . . 123.1(4) ?
    C19 C18 C17 . . 118.2(4) ?
    C19 C18 H18 . . 120.9 ?
    C17 C18 H18 . . 120.9 ?
    O4 C23 O3 . . 107.8(3) ?
    O4 C23 H23A . . 110.1 ?
    O4 C23 H23B . . 110.1 ?
    O3 C23 H23A . . 110.1 ?
    O3 C23 H23B . . 110.1 ?
    H23A C23 H23B . . 108.5 ?
    C7 C6 H6 . . 118.8 ?
    C5 C6 C7 . . 122.3(4) ?
    C5 C6 H6 . . 118.8 ?
    N1 C1 C15 . . 122.1(4) ?
    C2 C1 N1 . . 108.5(3) ?
    C2 C1 C15 . . 129.2(4) ?
    C4 C5 H5 . . 122.0 ?
    C6 C5 C4 . . 116.0(4) ?
    C6 C5 H5 . . 122.0 ?
    C10 C11 H11 . . 120.0 ?
    C10 C11 C12 . . 119.9(4) ?
    C12 C11 H11 . . 120.0 ?
    C9 C14 H14 . . 120.6 ?
    C13 C14 C9 . . 118.8(4) ?
    C13 C14 H14 . . 120.6 ?
    C11 C12 H12 . . 119.8 ?
    C13 C12 C11 . . 120.5(5) ?
    C13 C12 H12 . . 119.8 ?
    C14 C13 C12 . . 120.1(5) ?
    C14 C13 H13 . . 120.0 ?
    C12 C13 H13 . . 120.0 ?
    Cl2 C1A Cl3 . . 106.5(9) ?
    Cl2 C1A Cl1 . . 120.0(9) ?
    Cl2 C1A H1A . . 108.5 ?
    Cl3 C1A H1A . . 108.5 ?
    Cl1 C1A Cl3 . . 104.4(7) ?
    Cl1 C1A H1A . . 108.5 ?
loop_
    _geom_torsion_atom_site_label_1
    _geom_torsion_atom_site_label_2
    _geom_torsion_atom_site_label_3
    _geom_torsion_atom_site_label_4
    _geom_torsion_site_symmetry_1
    _geom_torsion_site_symmetry_2
    _geom_torsion_site_symmetry_3
    _geom_torsion_site_symmetry_4
    _geom_torsion
    _geom_torsion_publ_flag
    Br1 C16 C15 Br2 . . . . 178.14(17) ?
    Br1 C16 C15 C1 . . . . 56.7(4) ?
    Br1 C16 C17 C22 . . . . -118.0(4) ?
    Br1 C16 C17 C18 . . . . 66.7(4) ?
    Br2 C15 C1 N1 . . . . 119.7(4) ?
    Br2 C15 C1 C2 . . . . -65.5(5) ?
    S1 N1 C4 C3 . . . . -168.6(3) ?
    S1 N1 C4 C5 . . . . 13.3(6) ?
    S1 N1 C1 C2 . . . . 168.0(3) ?
    S1 N1 C1 C15 . . . . -16.3(6) ?
    S1 C9 C10 C11 . . . . -178.7(3) ?
    S1 C9 C14 C13 . . . . 179.3(4) ?
    O2 S1 N1 C4 . . . . 139.8(3) ?
    O2 S1 N1 C1 . . . . -30.3(4) ?
    O2 S1 C9 C10 . . . . 179.9(3) ?
    O2 S1 C9 C14 . . . . 0.4(4) ?
    O4 C20 C19 O3 . . . . 1.0(5) ?
    O4 C20 C19 C18 . . . . -179.4(4) ?
    O4 C20 C21 C22 . . . . -178.1(4) ?
    O1 S1 N1 C4 . . . . 10.7(4) ?
    O1 S1 N1 C1 . . . . -159.3(3) ?
    O1 S1 C9 C10 . . . . -47.0(4) ?
    O1 S1 C9 C14 . . . . 133.6(3) ?
    O3 C19 C18 C17 . . . . 177.7(4) ?
    O6 N2 C22 C21 . . . . -150.6(4) ?
    O6 N2 C22 C17 . . . . 27.7(6) ?
    O5 N2 C22 C21 . . . . 26.3(5) ?
    O5 N2 C22 C17 . . . . -155.4(4) ?
    N1 S1 C9 C10 . . . . 65.9(4) ?
    N1 S1 C9 C14 . . . . -113.6(3) ?
    N1 C4 C3 C2 . . . . -1.4(4) ?
    N1 C4 C3 C8 . . . . -179.5(4) ?
    N1 C4 C5 C6 . . . . 178.0(4) ?
    C20 O4 C23 O3 . . . . -10.0(4) ?
    C20 C19 C18 C17 . . . . -1.8(6) ?
    C20 C21 C22 N2 . . . . 176.4(4) ?
    C20 C21 C22 C17 . . . . -1.9(6) ?
    C19 O3 C23 O4 . . . . 10.5(4) ?
    C19 C20 C21 C22 . . . . -1.5(6) ?
    C9 S1 N1 C4 . . . . -104.3(3) ?
    C9 S1 N1 C1 . . . . 85.7(4) ?
    C9 C10 C11 C12 . . . . -0.5(7) ?
    C9 C14 C13 C12 . . . . -0.6(7) ?
    C8 C7 C6 C5 . . . . -1.3(7) ?
    C10 C9 C14 C13 . . . . -0.2(7) ?
    C10 C11 C12 C13 . . . . -0.3(8) ?
    C24 C2 C3 C8 . . . . -4.9(7) ?
    C24 C2 C3 C4 . . . . 177.2(4) ?
    C24 C2 C1 N1 . . . . -175.3(4) ?
    C24 C2 C1 C15 . . . . 9.4(7) ?
    C16 C15 C1 N1 . . . . -121.0(4) ?
    C16 C15 C1 C2 . . . . 53.7(6) ?
    C16 C17 C22 N2 . . . . 10.0(6) ?
    C16 C17 C22 C21 . . . . -171.8(4) ?
    C16 C17 C18 C19 . . . . 174.1(4) ?
    C15 C16 C17 C22 . . . . 124.1(4) ?
    C15 C16 C17 C18 . . . . -51.3(5) ?
    C21 C20 C19 O3 . . . . -176.2(4) ?
    C21 C20 C19 C18 . . . . 3.4(7) ?
    C7 C8 C3 C2 . . . . -176.6(4) ?
    C7 C8 C3 C4 . . . . 1.1(6) ?
    C7 C6 C5 C4 . . . . 1.1(6) ?
    C4 N1 C1 C2 . . . . -3.5(4) ?
    C4 N1 C1 C15 . . . . 172.2(4) ?
    C3 C2 C24 Br3 . . . . 73.2(5) ?
    C3 C2 C1 N1 . . . . 2.6(5) ?
    C3 C2 C1 C15 . . . . -172.7(4) ?
    C3 C8 C7 C6 . . . . 0.1(6) ?
    C3 C4 C5 C6 . . . . 0.1(6) ?
    C17 C16 C15 Br2 . . . . -62.8(4) ?
    C17 C16 C15 C1 . . . . 175.8(3) ?
    C22 C17 C18 C19 . . . . -1.5(6) ?
    C18 C17 C22 N2 . . . . -174.7(4) ?
    C18 C17 C22 C21 . . . . 3.5(6) ?
    C23 O4 C20 C19 . . . . 5.7(5) ?
    C23 O4 C20 C21 . . . . -177.4(4) ?
    C23 O3 C19 C20 . . . . -7.1(4) ?
    C23 O3 C19 C18 . . . . 173.3(4) ?
    C1 N1 C4 C3 . . . . 2.9(4) ?
    C1 N1 C4 C5 . . . . -175.1(4) ?
    C1 C2 C24 Br3 . . . . -109.2(4) ?
    C1 C2 C3 C8 . . . . 177.1(4) ?
    C1 C2 C3 C4 . . . . -0.8(5) ?
    C5 C4 C3 C2 . . . . 176.9(4) ?
    C5 C4 C3 C8 . . . . -1.3(6) ?
    C11 C12 C13 C14 . . . . 0.9(8) ?
    C14 C9 C10 C11 . . . . 0.8(6) ?
loop_
    _geom_hbond_atom_site_label_D
    _geom_hbond_atom_site_label_H
    _geom_hbond_atom_site_label_A
    _geom_hbond_site_symmetry_A
    _geom_hbond_distance_DH
    _geom_hbond_distance_HA
    _geom_hbond_distance_DA
    _geom_hbond_angle_DHA
    C8 H8 O5 2_767 0.95 2.58 3.525(6) 170
    C13 H13 Cl13 2_555 0.95 2.63 3.244(8) 123
    C14 H14 O2 2_656 0.95 2.57 3.518(6) 172
    C1A H1A O1 2_655 1.00 2.34 3.169(15) 140
    C5 H5 O1 . 0.95 2.32 2.865(6) 116
    C15 H15 O2 . 1.00 2.30 2.950(5) 122
    C16 H16 O6 . 1.00 2.16 2.832(5) 123
    C24 H24B Br2 . 0.99 2.83 3.572(4) 132
_shelx_space_group_comment
;
The symmetry employed for this shelxl refinement is uniquely defined
by the following loop, which should always be used as a source of
symmetry information in preference to the above space-group names.
They are only intended as comments.
;
_shelx_estimated_absorpt_T_min     0.526
_shelx_estimated_absorpt_T_max     0.727
_shelx_hkl_file
;
   0   0  -1  349.22   20.82
   0   0  -1  364.84   20.95
   0   0   1  364.54   21.15
   0   0  -2  104.32   10.55
   0   0   2   96.47   10.51
   0   0   2   96.87   10.46
   0   0   2   90.63   10.31
   0   0   3    4.99    4.75
   0   0  -3    2.51    3.42
   0   0   3    2.89    1.69
   0   0   3    1.55    2.98
   0   0  -3   13.87    5.31
   0   0  -4  967.24   60.12
   0   0   4  903.15   58.41
   0   0   4  905.69   46.98
   0   0  -4  891.22   55.75
   0   0   4  920.43   46.86
   0   0   4  798.72   57.75
   0   0   4  857.57   57.74
   0   0  -4  886.53   58.15
   0   0   5  447.17   25.95
   0   0  -5  463.67   26.83
   0   0  -5  448.82   26.76
   0   0   5  400.83   25.99
   0   0   5  453.46   25.91
   0   0   5  423.12   25.56
   0   0   5  437.22   25.46
   0   0   6  175.65   13.40
   0   0   6  176.79   13.25
   0   0   6  162.62   13.86
   0   0  -6  151.94   13.77
   0   0  -6  191.84   14.81
   0   0   6  163.04   13.37
   0   0  -6  175.38   13.72
   0   0  -7    2.43    3.14
   0   0   7   -1.05    2.01
   0   0   7    0.99    2.09
   0   0   7    2.27    2.40
   0   0  -7   -2.37    3.39
   0   0   7   -1.04    2.01
   0   0  -7    4.19    2.70
   0   0   8    1.27    2.70
   0   0  -8    2.94    3.11
   0   0  -8    6.43    3.67
   0   0  -8    7.55    3.60
   0   0   8   11.99    4.14
   0   0  -8    4.25    3.24
   0   0   8    4.06    2.62
   0   0   8    8.86    3.62
   0   0   9   29.47    6.48
   0   0  -9   29.26    7.26
   0   0  -9   23.19    5.74
   0   0   9   27.84    6.39
   0   0  -9   37.50    7.55
   0   0   9   28.35    6.56
   0   0   9   25.06    6.02
   0   0  10    8.17    4.22
   0   0  10    3.20    3.08
   0   0 -10    8.77    4.53
   0   0  10    1.65    2.47
   0   0 -10    1.56    2.33
   0   0  10    1.49    2.56
   0   0  10    1.64    3.15
   0   0 -10    1.74    3.36
   0   0 -11  575.85   38.49
   0   0 -11  617.13   39.07
   0   0 -11  569.21   39.13
   0   0  11  485.99   37.37
   0   0  11  541.73   38.19
   0   0 -11  559.53   39.15
   0   0  11  568.88   38.52
   0   0 -11  630.75   39.63
   0   0 -11  574.56   38.13
   0   0  11  585.50   38.58
   0   0  12   23.08    5.59
   0   0  12   18.33    5.23
   0   0 -12   14.85    5.20
   0   0 -12   19.76    5.40
   0   0 -12   20.63    5.73
   0   0  13   39.15    6.42
   0   0 -13   61.36    7.71
   0   0 -13   41.20    6.46
   0   0 -13   57.23    7.17
   0   0  14   72.07    6.42
   0   0 -14   77.63    6.81
   0   0 -14   66.14    6.20
   0  -1  14    0.57    1.97
   0   1 -14    1.65    1.96
   0   1 -14   -0.58    1.72
   0   1 -14   -0.48    1.77
   0  -1  13    5.89    3.24
   0  -1  13    6.81    3.56
   0   1 -13    4.71    3.37
   0   1 -13    1.90    2.85
   0   1 -13    2.09    3.00
   0   1 -12    1.42    2.74
   0  -1  12    2.38    2.90
   0   1 -12    1.45    3.54
   0   1 -12   -1.42    3.67
   0   1 -12    1.31    3.19
   0   1 -12    3.09    3.52
   0   1 -11    4.55    4.33
   0   1 -11   -1.75    3.98
   0  -1  11    1.68    2.89
   0  -1  11    3.11    3.54
   0   1 -11    1.77    3.05
   0   1 -11    1.66    3.51
   0   1 -11   -1.62    3.41
   0  -1  10   66.00   10.16
   0  -1  10   52.95    9.17
   0   1 -10   54.18    9.57
   0   1 -10   63.26   10.07
   0  -1  10   63.77    9.96
   0   1 -10   49.92    9.62
   0  -1   9  339.57   26.14
   0   1  -9  356.59   26.54
   0   1  -9  313.53   26.20
   0  -1   9  337.85   24.84
   0   1  -9  341.27   27.24
   0  -1   9  341.46   25.86
   0   1  -9  357.34   27.32
   0  -1   9  367.68   27.55
   0   1  -9  395.92   28.39
   0  -1   8    2.70    2.86
   0   1  -8    5.67    3.46
   0  -1   8    6.23    3.87
   0  -1   8    6.17    3.36
   0   1  -8    4.26    3.24
   0  -1   8    1.12    2.37
   0   1  -8    3.85    3.32
   0   1  -8    9.05    4.50
   0   1  -7  849.26   49.91
   0  -1   7  903.23   49.92
   0  -1   7  832.28   50.30
   0  -1   7  893.92   49.71
   0   1  -7  907.53   51.01
   0  -1   7  862.05   48.86
   0   1  -6   67.52    7.78
   0  -1   6   68.80    8.16
   0  -1   6   58.15    7.15
   0   1  -6   80.14    8.63
   0  -1   6   66.91    7.30
   0  -1   5  158.58   12.35
   0   1  -5  161.44   12.59
   0   1  -5  164.10   12.54
   0  -1   5  151.18   11.69
   0  -1   5  165.18   11.62
   0  -1   4 3047.19  171.91
   0  -1   4 3148.74  173.32
   0   1  -4 3065.84  172.86
   0   1  -4 3281.33  169.34
   0  -1   4 3144.39  170.78
   0  -1   4 3685.44  171.06
   0  -1   4 3269.40  159.77
   0  -1   3 1142.27   70.63
   0  -1   3 1324.47   68.56
   0   1  -3 1273.12   68.12
   0  -1   3 1185.07   69.30
   0   1  -2    9.82    2.85
   0  -1   2   10.06    3.56
   0  -1   2   13.17    3.15
   0   1  -2   11.73    4.53
   0   1  -1  889.51   47.77
   0   1  -1  908.48   47.97
   0   1  -1  948.39   48.19
   0   1   0  264.88   14.02
   0   1   0  221.45   14.29
   0   1   0  252.83   14.22
   0   1   1  613.04   33.24
   0   1   1  588.94   35.54
   0  -1  -1  614.63   33.95
   0   1   1  650.31   33.32
   0  -1  -1  633.11   33.54
   0   1   1  575.52   33.20
   0   1   2  398.57   27.26
   0  -1  -2  422.66   26.79
   0   1   2  385.10   26.70
   0   1   2  430.53   29.45
   0  -1  -2  448.91   27.89
   0   1   3    3.13    4.47
   0  -1  -3    1.97    4.48
   0  -1  -3    2.77    3.37
   0   1   3    1.66    4.30
   0  -1  -3   -1.66    3.77
   0  -1  -4   60.33    6.16
   0   1   4   58.91   11.06
   0  -1  -4   83.72   12.32
   0  -1  -4   62.24   11.98
   0   1   4   67.54    6.23
   0   1   4   65.34   12.70
   0  -1  -4   54.57   11.82
   0   1   5   32.94    4.88
   0   1   5   30.29    4.66
   0   1   5   19.20    4.28
   0  -1  -5   37.77    5.50
   0  -1  -5   45.52    5.48
   0  -1  -5   44.21    5.33
   0  -1  -6  803.59   43.75
   0  -1  -6  772.82   42.96
   0   1   6  719.22   43.45
   0  -1  -6  780.59   44.40
   0   1   6  736.83   43.42
   0   1   6  748.92   43.23
   0   1   6  804.86   43.78
   0   1   6  775.12   43.12
   0  -1  -7  663.63   37.02
   0   1   7  646.28   37.05
   0   1   7  545.71   36.37
   0  -1  -7  558.14   36.65
   0   1   7  609.21   36.82
   0   1   7  583.06   36.31
   0   1   7  573.64   35.94
   0   1   8  436.85   29.92
   0  -1  -8  472.27   31.01
   0   1   8  450.52   30.42
   0   1   8  439.10   30.00
   0  -1  -8  413.22   29.21
   0  -1  -8  423.42   31.78
   0  -1  -8  412.60   30.16
   0   1   8  436.23   30.01
   0  -1  -9   13.15    5.16
   0   1   9   10.54    4.17
   0  -1  -9   14.08    4.91
   0  -1  -9   17.39    5.50
   0   1   9   12.34    4.47
   0   1   9   25.25    6.18
   0  -1 -10    5.20    3.68
   0   1  10   12.52    4.28
   0  -1 -10   17.10    5.37
   0  -1 -10    8.85    4.04
   0   1  10    8.27    4.29
   0   1  10    6.35    3.88
   0   1  10    4.74    3.35
   0   1  10    6.46    3.70
   0  -1 -10    8.16    4.23
   0   1  10    8.27    4.29
   0  -1 -10    6.56    3.76
   0   1  10   22.14    6.23
   0  -1 -11  214.24   19.80
   0   1  11  196.75   18.50
   0   1  11  203.05   19.20
   0  -1 -11  190.76   18.68
   0  -1 -11  214.17   18.61
   0   1  11  220.71   19.92
   0   1  12   -2.66    3.03
   0  -1 -12    2.74    3.34
   0  -1 -12   -1.26    3.08
   0  -1 -12   -1.08    2.62
   0  -1 -13    3.11    2.08
   0  -1 -13    3.46    2.79
   0  -1 -13    0.83    2.57
   0  -1 -14    8.96    2.20
   0   2 -14   20.34    4.16
   0  -2  14   21.18    3.98
   0  -2  14   17.54    3.16
   0   2 -14   18.76    3.65
   0   2 -13  201.82   16.86
   0   2 -13  173.72   14.77
   0   2 -13  210.50   17.11
   0  -2  13  201.68   16.57
   0   2 -13  173.19   16.38
   0  -2  13  209.99   16.05
   0  -2  13  180.13   15.57
   0   2 -12   -1.54    2.97
   0  -2  12    1.45    3.05
   0  -2  12   -1.31    2.51
   0   2 -12   -1.54    3.98
   0  -2  12    1.25    3.05
   0   2 -12   -1.52    2.93
   0   2 -12    1.49    3.62
   0   2 -12   -1.25    3.05
   0   2 -11  362.81   27.40
   0   2 -11  379.80   29.03
   0  -2  11  357.32   28.45
   0   2 -11  384.46   29.61
   0  -2  11  340.78   27.05
   0   2 -11  384.86   29.56
   0   2 -11  366.58   28.49
   0  -2  11  365.05   28.02
   0  -2  11  356.29   27.10
   0  -2  10  153.50   16.12
   0   2 -10  172.34   17.39
   0   2 -10  172.21   17.88
   0  -2  10  195.52   17.99
   0  -2  10  182.29   17.81
   0  -2   9  229.39   18.96
   0   2  -9  202.88   19.51
   0   2  -9  256.06   21.44
   0  -2   9  214.03   19.29
   0   2  -9  263.79   20.82
   0   2  -9  203.75   19.35
   0  -2   9  204.39   18.87
   0  -2   9  225.41   20.03
   0   2  -9  219.26   20.20
   0   2  -8  583.25   38.45
   0  -2   8  577.50   37.90
   0   2  -8  612.86   38.92
   0  -2   8  630.54   37.99
   0  -2   8  583.65   37.77
   0  -2   8  634.83   39.37
   0   2  -8  661.97   40.10
   0  -2   7  122.22   12.03
   0  -2   7  136.34   12.18
   0   2  -7  132.05   12.80
   0   2  -7  123.58   12.63
   0  -2   7  153.38   13.51
   0  -2   7  130.25   12.14
   0   2  -6  159.26   13.49
   0   2  -6  156.63   13.53
   0   2  -6  183.79   14.50
   0  -2   6  172.16   12.75
   0   2  -5   66.42    7.26
   0  -2   5   65.70    6.53
   0   2  -5   66.41    7.48
   0  -2   4    6.86    5.92
   0   2  -4    9.05    5.51
   0  -2   4    2.11    4.82
   0  -2   3 1990.96  108.66
   0   2  -3 1937.31  109.00
   0  -2   3 2160.05  110.71
   0  -2   2    1.08    3.09
   0  -2   2    1.06    2.73
   0   2  -2    1.06    3.15
   0  -2   2    2.96    2.69
   0   2  -2    8.67    4.07
   0  -2   1  451.54   25.18
   0  -2   1  448.76   24.79
   0   2  -1  448.39   25.05
   0  -2   1  451.49   26.48
   0  -2   1  441.65   24.50
   0   2  -1  396.55   26.04
   0   2   0    3.61    2.78
   0   2   0    1.24    1.68
   0   2   0    0.44    0.86
   0  -2   0    4.83    2.26
   0   2   0    0.54    1.82
   0  -2   0    2.15    2.69
   0   2   1  424.06   24.95
   0  -2  -1  394.55   28.06
   0  -2  -1  433.43   23.66
   0   2   1  452.65   26.85
   0  -2  -1  406.61   24.87
   0   2   1  383.36   27.83
   0   2   1  407.37   23.26
   0   2   2 7137.90  337.32
   0   2   2 6632.20  336.45
   0   2   2 6442.92  342.55
   0  -2  -2 6875.03  337.19
   0   2   2 7010.25  338.97
   0   2   3 1628.30   98.80
   0  -2  -3 1539.43   98.14
   0   2   3 1684.19   93.25
   0   2   3 1738.47   92.95
   0  -2  -3 1861.48   95.21
   0  -2  -4 2246.45  104.81
   0   2   4 2052.66  113.70
   0  -2  -4 2131.96  117.16
   0   2   4 1946.36  114.72
   0   2   4 1972.87  102.82
   0  -2  -4 2090.59  103.88
   0  -2  -4 1997.76  104.31
   0   2   5    0.73    1.78
   0  -2  -5    1.53    1.98
   0  -2  -5    2.47    2.46
   0  -2  -5    1.54    1.99
   0   2   5    6.78    2.60
   0   2   6   11.94    3.60
   0  -2  -6   21.10    4.42
   0  -2  -6   14.52    3.87
   0  -2  -6    8.64    3.28
   0  -2  -6   17.07    3.87
   0   2   6   11.30    3.40
   0   2   6   13.14    3.58
   0   2   7  393.09   26.75
   0   2   7  389.29   27.05
   0   2   7  395.42   26.82
   0   2   7  400.57   27.28
   0  -2  -7  404.59   27.13
   0  -2  -7  428.26   26.71
   0   2   7  373.38   26.61
   0  -2  -7  374.37   26.35
   0   2   7  416.65   27.06
   0  -2  -7  384.70   26.82
   0   2   8  347.13   25.69
   0  -2  -8  287.65   24.35
   0   2   8  339.40   25.25
   0  -2  -8  310.42   24.10
   0   2   8  378.77   26.25
   0   2   8  366.97   25.62
   0  -2  -8  357.40   26.41
   0  -2  -9   14.77    4.64
   0   2   9   14.33    5.18
   0   2   9   14.19    5.48
   0  -2  -9    8.20    5.14
   0  -2  -9   22.95    5.62
   0   2   9   18.22    5.44
   0   2  10   51.22    9.09
   0   2  10   47.89    8.94
   0  -2 -10   58.37    9.83
   0  -2 -10   60.32   10.07
   0   2  10   65.16    9.90
   0  -2 -10   51.88    9.27
   0   2  11    1.59    3.36
   0  -2 -11   -1.47    3.58
   0  -2 -11    5.21    3.88
   0  -2 -11    4.57    4.15
   0   2  11    1.40    3.18
   0   2  11   -3.03    3.45
   0   2  12    2.41    2.75
   0  -2 -12   -2.31    3.44
   0  -2 -12   -0.93    2.65
   0  -2 -12    1.08    3.47
   0  -2 -13  128.49   10.84
   0   2  13  132.09   10.41
   0  -2 -13  131.27   11.09
   0   3 -14   57.00    6.29
   0  -3  14   75.43    7.45
   0  -3  14   68.27    6.80
   0  -3  14   66.60    6.55
   0  -3  14   77.86    7.82
   0   3 -13   16.19    4.93
   0  -3  13    6.86    3.18
   0  -3  13   14.62    4.24
   0   3 -13    5.87    3.81
   0  -3  13   11.49    4.04
   0   3 -13    3.49    2.86
   0  -3  12   -1.32    3.42
   0   3 -12    1.65    3.48
   0  -3  12   -1.29    3.51
   0   3 -12   -1.49    3.14
   0   3 -12    1.58    2.72
   0   3 -12   -1.50    4.08
   0   3 -11   84.41   12.03
   0   3 -11  126.00   14.50
   0  -3  11   98.41   11.85
   0  -3  11   95.53   12.32
   0   3 -11  101.14   13.81
   0   3 -11   88.59   12.53
   0  -3  11  107.50   13.19
   0  -3  11  102.69   12.47
   0   3 -10   41.02    7.85
   0  -3  10   29.98    6.56
   0   3 -10   26.59    7.12
   0   3 -10   26.65    6.70
   0  -3  10   19.84    5.73
   0   3  -9  236.93   20.81
   0  -3   9  216.75   19.85
   0   3  -9  290.78   22.69
   0   3  -9  238.72   21.31
   0  -3   9  264.33   20.11
   0   3  -9  238.50   20.74
   0   3  -8    6.80    3.53
   0  -3   8    7.94    3.96
   0   3  -8    6.97    3.62
   0  -3   8    4.75    3.41
   0   3  -8    5.18    3.36
   0  -3   8   10.66    3.69
   0  -3   7 1044.17   59.12
   0   3  -7 1026.09   59.58
   0   3  -7 1049.42   59.24
   0  -3   7 1045.71   57.90
   0  -3   7 1022.07   58.41
   0  -3   7 1136.58   60.11
   0   3  -7 1162.62   60.72
   0  -3   6  304.72   22.24
   0   3  -6  371.90   23.54
   0   3  -6  349.54   23.36
   0  -3   6  329.72   22.68
   0   3  -6  343.04   22.76
   0  -3   6  377.66   22.19
   0  -3   5 1264.08   65.56
   0   3  -5 1246.25   65.70
   0   3  -5 1227.06   65.00
   0  -3   4 1158.07   68.56
   0  -3   4 1094.80   67.84
   0   3  -4 1010.31   67.47
   0  -3   3  327.57   26.20
   0   3  -3  335.55   25.94
   0   3  -3  279.42   25.18
   0  -3   3  356.34   26.69
   0  -3   3  333.46   25.38
   0   3  -2 2848.88  142.43
   0  -3   2 2934.94  142.00
   0   3  -2 2710.68  143.90
   0  -3   2 2624.26  143.20
   0  -3   1   58.40    5.32
   0  -3   1   55.02    5.33
   0   3  -1   50.90    7.13
   0  -3   1   65.52    6.79
   0  -3   1   54.00    7.49
   0   3   0 1193.71   62.74
   0  -3   0 1223.06   64.65
   0   3   0 1142.22   63.24
   0  -3   0 1177.36   62.48
   0   3   0 1111.35   63.97
   0   3   1   10.54    4.26
   0  -3  -1    8.21    4.02
   0   3   1    7.40    3.31
   0   3   1   11.48    2.16
   0   3   1   13.15    5.31
   0  -3  -1   13.12    3.54
   0   3   1    6.03    1.56
   0   3   2  334.55   25.81
   0   3   2  299.01   22.80
   0  -3  -2  258.35   26.65
   0   3   2  337.90   21.34
   0   3   2  344.02   26.93
   0   3   2  350.21   21.78
   0   3   2  265.32   27.09
   0  -3  -3   47.03    6.00
   0  -3  -3   44.83    5.76
   0  -3  -3   51.35    5.60
   0   3   3   56.09    8.80
   0   3   3   44.36    7.60
   0   3   3   48.04    8.49
   0   3   3   55.92   10.87
   0  -3  -4    5.96    2.55
   0  -3  -4    7.86    2.63
   0   3   4    2.98    2.58
   0   3   5   -0.87    2.11
   0   3   5    3.74    4.56
   0  -3  -5    2.92    1.88
   0  -3  -5    0.71    1.36
   0  -3  -5    4.01    2.59
   0  -3  -5    0.88    2.01
   0  -3  -5    0.74    1.68
   0   3   5    1.44    1.39
   0   3   6  766.42   45.52
   0  -3  -6  792.30   44.85
   0  -3  -6  797.07   44.52
   0  -3  -6  803.25   46.46
   0  -3  -6  740.28   45.37
   0  -3  -6  811.95   44.92
   0  -3  -7   27.56    6.01
   0   3   7   24.72    5.75
   0   3   7   21.64    5.41
   0   3   7   36.68    6.66
   0   3   8  176.51   16.58
   0  -3  -8  151.84   15.84
   0   3   8  171.12   16.66
   0   3   8  157.95   15.70
   0   3   9 1113.13   67.32
   0  -3  -9 1326.62   68.91
   0   3   9 1153.90   67.87
   0   3   9 1091.65   66.22
   0  -3  -9 1121.51   67.28
   0   3  10  137.52   14.35
   0  -3 -10  126.23   14.38
   0  -3 -10  108.14   13.65
   0   3  10  127.25   14.32
   0  -3 -11   50.94    8.11
   0   3  11   43.07    7.71
   0  -3 -12    2.79    3.58
   0  -3 -12   -2.98    3.08
   0  -3 -12    5.06    3.08
   0  -3 -13   71.62    6.59
   0  -3 -13   64.66    6.23
   0   3  13   53.43    5.22
   0   4 -14   30.24    4.89
   0  -4  14   25.87    4.51
   0  -4  14   19.07    4.02
   0  -4  14   18.75    3.24
   0  -4  14   18.75    3.82
   0  -4  13  207.67   16.22
   0   4 -13  182.53   16.25
   0   4 -13  184.95   15.85
   0  -4  13  185.97   15.98
   0   4 -13  198.78   17.40
   0  -4  12   10.50    4.81
   0   4 -12    8.79    4.00
   0   4 -12    4.19    3.41
   0   4 -12    1.33    3.45
   0   4 -12    7.94    5.12
   0  -4  12    7.78    4.19
   0   4 -12    6.58    4.02
   0  -4  12    6.81    3.72
   0  -4  11  167.45   17.28
   0   4 -11  161.16   18.59
   0  -4  11  210.70   18.57
   0   4 -11  175.34   17.49
   0   4 -11  213.78   19.13
   0  -4  11  218.58   19.61
   0  -4  11  202.79   18.50
   0   4 -11  216.34   20.10
   0   4 -11  218.60   19.36
   0   4 -11  187.00   19.44
   0   4 -11  215.91   19.72
   0   4 -10   57.58    9.45
   0  -4  10   29.76    6.92
   0   4 -10   43.67    8.05
   0  -4  10   29.45    7.01
   0   4 -10   41.69    8.27
   0   4 -10   45.21    7.94
   0   4  -9  755.08   44.75
   0   4  -9  667.19   42.66
   0  -4   9  582.74   41.38
   0  -4   9  706.43   43.50
   0   4  -9  670.54   43.60
   0   4  -9  706.67   44.06
   0   4  -9  673.17   42.51
   0   4  -8    1.41    2.72
   0  -4   8    2.01    2.45
   0   4  -8    3.69    2.99
   0   4  -8    2.74    2.64
   0  -4   8    1.30    2.50
   0  -4   8   -1.18    2.89
   0   4  -7   -1.20    2.92
   0   4  -7   -1.02    2.15
   0  -4   7    0.84    1.77
   0   4  -7   -1.15    2.62
   0  -4   7    2.18    2.10
   0  -4   7    1.00    2.11
   0  -4   6 1896.30  100.78
   0   4  -6 1987.70  103.35
   0  -4   6 2017.03  102.65
   0   4  -6 2101.60  103.32
   0  -4   5   22.11    4.30
   0   4  -5   21.83    4.33
   0  -4   4  215.06   21.37
   0   4  -4  171.75   20.71
   0  -4   3   59.64   10.17
   0  -4   3   57.11    8.78
   0   4  -3   34.57    8.60
   0  -4   2  352.58   21.81
   0  -4   2  304.80   20.80
   0  -4   2  295.55   24.24
   0   4  -2  297.98   24.72
   0  -4   2  310.68   20.86
   0  -4   1  357.37   24.05
   0   4  -1  286.58   22.94
   0   4   0 1625.77   93.09
   0  -4   0 1676.57   90.85
   0   4   0 1683.78   91.11
   0   4   0 1768.17   92.25
   0   4   0 1714.57   86.13
   0  -4   0 1826.10   93.94
   0   4   1   33.04    8.26
   0   4   1   42.79    6.87
   0  -4  -1   18.37    6.71
   0   4   1   31.86    7.06
   0  -4  -1   20.85    4.91
   0   4   1   31.15    3.95
   0  -4  -1   27.04    4.18
   0  -4  -1   27.05    4.08
   0   4   2 1644.33   82.38
   0   4   2 1570.36   88.74
   0   4   2 1648.30   94.11
   0  -4  -2 1556.61   82.91
   0  -4  -2 1684.46   82.99
   0   4   3   91.02   14.89
   0  -4  -3   73.56    7.64
   0  -4  -3   72.06    8.31
   0   4   4 1211.13   77.01
   0  -4  -4 1106.34   58.43
   0  -4  -4 1003.86   59.21
   0  -4  -5 2468.64  120.47
   0  -4  -5 2242.97  121.30
   0   4   5 2284.17  118.92
   0  -4  -6  289.55   22.80
   0  -4  -6  331.52   24.51
   0   4   6  314.98   23.18
   0   4   6  335.88   23.48
   0  -4  -7   13.62    4.72
   0   4   7    8.35    3.42
   0  -4  -7    6.62    3.80
   0  -4  -8  184.65   16.78
   0   4   8  154.15   16.12
   0   4   8  142.23   15.73
   0   4   8  166.26   16.30
   0   4   8  138.42   15.30
   0   4   8  157.17   15.68
   0  -4  -8  123.31   14.68
   0  -4  -9  242.76   20.61
   0  -4  -9  213.56   19.73
   0  -4  -9  227.24   20.49
   0  -4  -9  246.26   21.20
   0  -4  -9  244.68   21.12
   0   4   9  206.34   19.90
   0  -4  -9  221.63   20.58
   0  -4 -10  115.56   13.02
   0  -4 -10   79.63   10.83
   0   4  10   64.21   10.68
   0  -4 -10  117.39   13.21
   0  -4 -10   91.85   11.71
   0  -4 -10  104.48   12.07
   0   4  11   58.83    8.54
   0  -4 -11   71.98    9.26
   0  -4 -11   68.12    8.95
   0  -4 -11   63.70    8.80
   0  -4 -12    0.78    2.32
   0   5 -14    2.79    2.25
   0  -5  14    3.62    2.38
   0   5 -14    7.81    3.43
   0  -5  14    1.96    2.26
   0  -5  14    2.41    2.14
   0   5 -13  226.09   18.14
   0   5 -13  242.98   19.12
   0   5 -13  203.23   16.87
   0  -5  13  244.11   17.84
   0  -5  13  238.10   18.09
   0  -5  13  238.27   18.16
   0  -5  13  215.84   16.12
   0   5 -12   35.51    6.71
   0   5 -12   29.05    6.94
   0   5 -12   46.07    8.53
   0   5 -12   33.70    7.25
   0  -5  12   31.89    6.44
   0  -5  12   49.93    8.05
   0  -5  12   30.72    6.64
   0   5 -12   31.88    7.82
   0   5 -12   34.15    7.02
   0   5 -11   75.12   11.48
   0  -5  11   72.53   10.37
   0  -5  11   54.52    9.57
   0   5 -11   66.69   10.35
   0   5 -11   62.17    9.92
   0   5 -11   94.10   12.03
   0   5 -11   82.00   11.54
   0   5 -11   79.60   11.23
   0   5 -11   87.91   12.05
   0  -5  11   69.18   10.30
   0  -5  11   44.37    8.27
   0  -5  10   18.75    5.50
   0  -5  10   17.27    5.32
   0   5 -10   22.66    6.44
   0   5 -10   23.47    6.03
   0  -5   9   25.57    5.77
   0  -5   9   23.23    6.08
   0   5  -9   17.02    5.42
   0   5  -9   19.53    5.52
   0   5  -8   67.99   10.09
   0   5  -8   77.96   10.44
   0  -5   8   99.02   11.24
   0  -5   8   84.69   10.30
   0   5  -8   86.48   10.74
   0   5  -8   94.33   10.44
   0   5  -7  151.08   14.08
   0  -5   7  127.38   12.51
   0   5  -7  145.37   13.40
   0  -5   7  136.33   12.85
   0   5  -6   13.02    3.72
   0  -5   6   13.19    3.76
   0   5  -6   11.65    3.81
   0  -5   5   23.06    4.13
   0   5  -5   20.51    4.60
   0  -5   5   21.58    4.17
   0  -5   4  384.71   32.13
   0   5  -4  383.67   23.29
   0  -5   4  426.54   32.18
   0   5  -4  446.27   24.80
   0  -5   3 1081.71   63.25
   0   5  -3 1121.78   58.31
   0  -5   3 1203.69   64.74
   0  -5   3 1136.53   69.05
   0   5  -3 1047.67   68.64
   0  -5   2 3136.22  153.65
   0  -5   2 2737.71  144.10
   0   5  -2 3140.73  154.41
   0   5  -1  544.44   30.72
   0  -5   1  509.89   36.15
   0   5  -1  592.73   37.92
   0   5   0  163.10   11.92
   0   5   0  141.68   16.00
   0  -5   0  171.04   16.15
   0   5   0  162.13   12.02
   0  -5   0  174.84   12.50
   0  -5   0  178.16   12.45
   0  -5   0  160.68   11.63
   0   5   1  283.41   17.36
   0   5   1  238.14   23.67
   0  -5  -1  288.40   22.75
   0  -5  -1  254.69   17.29
   0  -5  -1  249.70   17.69
   0  -5  -1  249.26   17.12
   0   5   2 1334.32   66.73
   0   5   2 1196.61   78.81
   0  -5  -2 1311.16   67.29
   0  -5  -2 1183.29   67.84
   0  -5  -2 1265.00   67.20
   0   5   3  738.15   54.61
   0   5   3  667.08   38.83
   0  -5  -3  705.00   39.83
   0   5   4   37.98    6.08
   0   5   4   57.91    6.89
   0  -5  -4   46.88    7.57
   0  -5  -4   54.32    7.69
   0   5   5   45.69    6.95
   0  -5  -5   35.29    7.23
   0  -5  -5   35.88    6.54
   0   5   6   46.19    7.75
   0   5   6   27.86    6.43
   0  -5  -6   50.47    8.61
   0  -5  -6   51.02    8.04
   0   5   7    3.03    2.94
   0   5   7    9.33    4.03
   0  -5  -7    6.76    4.13
   0  -5  -7   12.34    4.61
   0  -5  -8   43.17    8.95
   0  -5  -8   56.73    9.42
   0  -5  -8   46.05    9.04
   0   5   8   41.63    8.07
   0   5   8   39.27    8.03
   0   5   8   57.69    9.28
   0  -5  -8   61.02    9.78
   0  -5  -8   49.56    9.40
   0  -5  -8   64.81   10.22
   0  -5  -8   72.64   10.12
   0  -5  -9   94.79   11.98
   0  -5  -9   88.10   12.05
   0  -5  -9   91.50   12.53
   0  -5  -9   86.40   11.52
   0  -5  -9  103.53   12.56
   0   5   9  101.17   12.60
   0  -5 -10   21.60    6.14
   0  -5 -10   28.43    6.35
   0  -5 -10   28.15    6.37
   0   5  10   25.98    5.86
   0  -5 -10   33.51    6.70
   0  -5 -10   29.70    6.17
   0  -5 -11  221.39   16.78
   0  -5 -11  218.22   16.36
   0  -5 -11  214.28   16.56
   0  -5 -12   -0.50    1.61
   0  -5 -12   -0.49    1.85
   0   6 -14   32.84    5.23
   0  -6  14   35.49    4.61
   0   6 -14   31.23    4.53
   0  -6  14   33.92    4.73
   0  -6  14   29.30    4.08
   0  -6  13    7.66    3.30
   0   6 -13    6.95    3.44
   0   6 -13    1.67    2.40
   0   6 -13    8.59    3.69
   0  -6  13    7.49    3.62
   0  -6  13   12.26    4.16
   0   6 -12   20.01    5.44
   0   6 -12   36.08    6.73
   0  -6  12   35.84    6.94
   0   6 -12   26.88    6.81
   0   6 -12   29.77    7.13
   0  -6  12   20.82    4.95
   0   6 -12   23.05    6.34
   0   6 -12   33.87    6.84
   0  -6  12   30.36    6.26
   0  -6  11  480.76   32.19
   0   6 -11  509.17   33.97
   0   6 -11  456.43   32.60
   0   6 -11  505.84   33.98
   0  -6  11  471.66   32.84
   0  -6  11  455.49   31.94
   0  -6  11  469.24   33.06
   0   6 -11  450.15   33.97
   0   6 -11  507.60   34.80
   0   6 -11  452.92   34.07
   0   6 -11  478.83   34.00
   0   6 -10   -1.58    2.36
   0  -6  10    5.89    3.35
   0   6 -10    5.14    4.17
   0  -6  10   -1.38    2.66
   0   6 -10    3.27    4.22
   0   6 -10    1.76    3.39
   0  -6  10    4.47    4.25
   0   6 -10   10.86    6.43
   0  -6   9   16.59    5.10
   0   6  -9   17.97    5.49
   0  -6   9   14.55    4.46
   0   6  -9   11.84    4.28
   0   6  -9   11.94    5.03
   0  -6   8  536.81   34.28
   0   6  -8  535.97   35.85
   0  -6   8  533.33   34.25
   0   6  -8  524.63   34.70
   0   6  -8  539.52   35.04
   0   6  -7  318.72   24.02
   0  -6   7  329.51   23.03
   0  -6   7  319.14   22.51
   0  -6   6  224.49   17.32
   0   6  -6  213.51   17.85
   0   6  -6  257.67   18.10
   0  -6   6  237.89   17.43
   0  -6   6  229.66   16.91
   0   6  -5  336.08   22.12
   0   6  -5  308.89   21.62
   0  -6   5  301.86   21.28
   0   6  -5  327.00   21.03
   0   6  -4  794.48   42.75
   0  -6   4  754.74   42.77
   0   6  -4  722.34   41.26
   0   6  -4  768.13   43.19
   0   6  -4  747.40   42.30
   0   6  -3  115.28   10.15
   0  -6   3  125.70   10.89
   0  -6   2  479.36   37.00
   0  -6   2  505.46   29.90
   0   6  -1  110.07    9.61
   0  -6   1  117.20    9.48
   0  -6   1  103.17    8.73
   0  -6   1   95.57    9.65
   0  -6   1  102.58    9.73
   0   6   0  377.45   23.36
   0   6   0  385.15   23.98
   0  -6   0  388.24   23.87
   0  -6   0  378.71   24.01
   0  -6   0  359.67   22.92
   0  -6  -1  185.72   14.62
   0  -6  -1  169.15   13.71
   0  -6  -1  188.47   14.37
   0   6   1  170.20   13.25
   0   6   1  190.72   14.21
   0  -6  -1  177.19   13.08
   0  -6  -2  553.66   34.64
   0  -6  -2  614.87   35.94
   0  -6  -2  595.13   35.00
   0   6   2  535.85   46.40
   0   6   2  572.16   34.16
   0  -6  -3   21.47    4.90
   0   6   3   15.73    4.33
   0   6   3   25.66    4.66
   0  -6  -4  905.20   52.85
   0  -6  -4  908.11   51.73
   0   6   4  829.98   50.34
   0  -6  -5  179.34   17.65
   0  -6  -5  180.38   16.63
   0   6   5  169.21   15.76
   0  -6  -6   38.68    8.47
   0  -6  -6   58.04    9.31
   0   6   6   40.77    7.71
   0   6   6   60.42    9.15
   0  -6  -7  682.98   44.27
   0  -6  -7  638.17   44.95
   0  -6  -7  699.01   43.55
   0   6   7  681.26   44.33
   0  -6  -7  638.85   45.11
   0  -6  -7  803.50   46.36
   0  -6  -7  722.58   45.59
   0  -6  -7  654.46   45.17
   0  -6  -7  717.33   43.74
   0  -6  -7  675.59   44.21
   0  -6  -8    1.72    3.32
   0  -6  -8    5.52    3.57
   0  -6  -8    3.40    5.28
   0  -6  -8    4.08    4.06
   0  -6  -8    6.56    4.24
   0  -6  -8   10.05    5.00
   0   6   8    3.11    3.55
   0  -6  -9   68.81   10.24
   0  -6  -9   87.83   11.15
   0  -6  -9   75.27    9.87
   0  -6  -9   69.76   10.18
   0  -6  -9   71.97    9.99
   0  -6 -10   72.93    9.71
   0  -6 -10  105.98   10.64
   0  -6 -10   92.03   10.55
   0  -6 -10   95.93   10.66
   0  -6 -10   98.35   10.19
   0  -6 -11   49.51    6.05
   0  -6 -11   53.31    6.37
   0  -6 -11   49.78    5.73
   0   7 -14   41.70    4.88
   0   7 -14   26.05    3.46
   0  -7  14   35.85    4.46
   0   7 -13   19.08    4.67
   0   7 -13   24.17    5.29
   0  -7  13   24.68    4.39
   0   7 -13   29.03    5.04
   0   7 -13   30.50    5.28
   0  -7  13   34.19    5.55
   0   7 -12   60.27    9.55
   0  -7  12   83.10    9.53
   0   7 -12   79.24   10.35
   0   7 -12   82.66    9.68
   0   7 -12   73.69   10.06
   0   7 -12   83.06   10.70
   0  -7  12  100.77   11.00
   0   7 -11  629.85   39.75
   0  -7  11  511.72   35.25
   0  -7  11  574.56   37.66
   0   7 -11  576.77   38.28
   0  -7  11  562.03   35.73
   0   7 -11  539.43   37.42
   0   7 -11  556.70   37.60
   0   7 -11  568.61   37.94
   0   7 -10   23.08    6.73
   0   7 -10   45.40    8.87
   0   7 -10   39.62    7.97
   0   7 -10   27.67    7.99
   0  -7  10   36.89    7.71
   0   7 -10   43.36    8.78
   0  -7  10   38.68    7.60
   0  -7  10   40.16    7.34
   0  -7  10   34.17    6.67
   0   7  -9   51.43    8.68
   0   7  -9   61.36    9.61
   0  -7   9   56.43    8.62
   0   7  -8   64.25    9.45
   0  -7   8   56.09    8.52
   0   7  -8   68.93    9.78
   0  -7   8   64.87    8.87
   0  -7   7   46.65    7.65
   0   7  -7   73.96    9.85
   0   7  -7   65.84    9.18
   0   7  -7   54.12    7.85
   0  -7   7   42.48    6.86
   0  -7   6  155.60   14.77
   0   7  -6  161.08   15.65
   0  -7   6  196.30   15.89
   0   7  -6  186.91   16.00
   0   7  -6  176.36   15.25
   0  -7   5  829.29   48.00
   0   7  -5  885.84   48.89
   0   7  -5  799.02   46.98
   0  -7   4  169.67   14.60
   0   7  -4  169.35   14.78
   0   7  -4  161.73   13.36
   0   7  -4  180.90   14.69
   0   7  -3   96.65    9.65
   0   7  -3   93.52   10.06
   0  -7   3   93.30    9.93
   0   7  -3   90.00    9.84
   0   7  -2   95.83    9.72
   0  -7   2   78.05    8.80
   0   7  -2   88.31    9.43
   0  -7   2   81.56    9.18
   0   7  -1    3.65    2.09
   0  -7   1    4.51    2.34
   0  -7   1    3.01    2.87
   0  -7   1    1.97    2.08
   0  -7   1    7.88    2.72
   0  -7   0 2258.85  116.13
   0  -7   0 2227.75  117.60
   0  -7   0 2430.83  117.53
   0   7   0 2217.87  116.48
   0   7   1   23.66    4.81
   0  -7  -1   26.30    5.20
   0  -7  -1   18.27    4.57
   0  -7  -1   20.25    4.68
   0   7   1   25.73    4.67
   0  -7  -2   40.48    7.30
   0  -7  -2   41.97    6.99
   0   7   2   36.73    6.24
   0   7   2   37.89    6.88
   0  -7  -3  930.03   54.03
   0  -7  -3  887.38   52.38
   0   7   3  869.72   52.52
   0   7   3  898.61   51.46
   0  -7  -4  169.77   16.60
   0   7   4  179.83   16.41
   0   7   5  418.60   29.55
   0  -7  -5  359.56   29.45
   0  -7  -5  366.42   28.61
   0   7   5  413.68   29.02
   0  -7  -6  117.37   14.61
   0  -7  -6  127.72   15.10
   0  -7  -6  148.11   15.10
   0   7   6   88.82   12.70
   0  -7  -6   84.92   12.62
   0  -7  -6  129.69   15.11
   0  -7  -6  124.31   14.58
   0  -7  -7  124.18   13.62
   0  -7  -7  110.04   12.16
   0   7   7   90.36   11.87
   0  -7  -7  116.43   14.30
   0  -7  -7  101.47   13.51
   0  -7  -7  106.51   13.34
   0  -7  -7   79.24   12.02
   0  -7  -7   93.85   12.64
   0  -7  -7  115.86   12.78
   0   7   7  101.38   12.75
   0  -7  -8   17.38    4.89
   0  -7  -8   19.30    5.66
   0  -7  -8   24.13    5.78
   0  -7  -8   28.44    6.88
   0  -7  -8   22.88    6.64
   0  -7  -8   18.25    6.08
   0  -7  -9   11.23    3.78
   0  -7  -9    4.94    3.30
   0  -7  -9    1.26    3.76
   0  -7  -9   -1.23    3.52
   0  -7 -10   46.03    5.77
   0  -7 -10   29.97    4.65
   0  -7 -10   36.88    5.90
   0  -8  14   16.41    2.82
   0   8 -13    1.45    2.16
   0  -8  13    0.74    2.30
   0   8 -13    2.32    2.50
   0   8 -13   -0.86    2.77
   0  -8  12    3.22    2.68
   0   8 -12   -1.12    4.10
   0  -8  12    6.26    3.59
   0   8 -12   -1.13    2.91
   0   8 -12    2.21    3.30
   0   8 -12    1.27    3.08
   0   8 -11   28.41    6.85
   0   8 -11   14.90    5.15
   0   8 -11   18.55    5.42
   0  -8  11   16.63    5.23
   0   8 -11   22.01    5.74
   0   8 -11   11.25    4.44
   0  -8  11   16.10    5.18
   0  -8  11   18.37    5.19
   0   8 -10    1.50    3.41
   0   8 -10    1.35    2.84
   0   8 -10    1.62    3.94
   0   8 -10    1.54    2.65
   0  -8  10    1.38    3.55
   0   8  -9  332.25   25.10
   0   8  -9  301.26   24.24
   0   8  -9  308.76   24.78
   0  -8   9  295.19   23.43
   0   8  -9  341.38   27.44
   0  -8   9  320.98   25.15
   0   8  -8    6.11    3.95
   0  -8   8   -1.32    2.54
   0   8  -8    5.93    3.83
   0   8  -7   45.04    8.38
   0  -8   7   71.50    9.32
   0   8  -7   49.37    8.02
   0  -8   6  305.16   23.63
   0   8  -6  331.61   25.43
   0   8  -6  369.40   25.16
   0  -8   6  311.20   23.79
   0   8  -5   20.60    5.02
   0  -8   5   26.98    5.67
   0   8  -5   27.09    5.85
   0  -8   5   10.84    4.25
   0  -8   4  926.21   55.95
   0   8  -4 1018.73   57.43
   0   8  -4 1009.86   55.56
   0  -8   4 1003.86   56.81
   0   8  -4 1008.95   56.72
   0   8  -3   44.87    7.34
   0  -8   3   52.75    7.62
   0  -8   3   39.29    6.83
   0   8  -3   57.94    7.87
   0   8  -3   59.37    8.10
   0  -8   2   34.66    6.06
   0   8  -2   43.49    7.13
   0  -8   2   30.99    6.04
   0   8  -2   31.97    6.26
   0  -8   2   34.08    6.37
   0  -8   1  209.24   17.85
   0   8  -1  271.59   20.34
   0  -8   1  266.68   19.80
   0   8  -1  242.22   19.58
   0   8   0  485.80   30.56
   0  -8   0  436.35   28.65
   0  -8   0  453.91   28.15
   0  -8   0  367.10   28.40
   0   8   0  450.53   30.16
   0   8   0  425.87   28.32
   0  -8  -1   10.13    3.96
   0  -8  -1    5.15    2.75
   0   8   1   18.68    5.03
   0   8   1   11.25    4.39
   0   8   2   17.59    4.85
   0  -8  -2   12.96    4.69
   0  -8  -2   10.98    4.47
   0   8   2   16.23    5.28
   0  -8  -3    8.85    4.03
   0  -8  -3    4.83    3.68
   0   8   3    7.63    3.73
   0  -8  -4    1.57    2.71
   0  -8  -4    5.26    4.00
   0   8   4    1.53    2.63
   0   8   4    4.73    3.33
   0   8   5   48.69    8.30
   0  -8  -5   31.45    6.64
   0  -8  -5   42.43    8.02
   0  -8  -5   25.57    7.36
   0  -8  -5   30.43    7.75
   0  -8  -5   36.75    7.79
   0  -8  -5   39.81    8.62
   0  -8  -5   30.68    7.01
   0  -8  -5   41.08    8.35
   0  -8  -5   48.90    8.94
   0  -8  -5   36.14    8.03
   0  -8  -6  142.28   13.35
   0  -8  -6  109.25   13.71
   0  -8  -6  114.86   13.97
   0  -8  -6  126.53   13.73
   0  -8  -6   96.41   12.82
   0  -8  -6  106.31   12.87
   0  -8  -6   97.18   12.32
   0  -8  -6  102.15   13.73
   0  -8  -6  103.95   13.07
   0  -8  -7  157.21   15.08
   0  -8  -7  139.37   14.95
   0  -8  -7  131.07   13.25
   0  -8  -7  135.90   14.61
   0  -8  -7  116.11   14.36
   0  -8  -8   68.47   10.06
   0  -8  -8   86.30   10.49
   0  -8  -8   77.28    9.07
   0  -8  -8   58.73    9.35
   0  -8  -9   45.69    7.00
   0  -8  -9   52.35    6.29
   0  -8  -9   43.19    6.95
   0  -8 -10   61.97    6.29
   0   9 -13  165.95   11.87
   0  -9  13  178.11   12.78
   0   9 -13  171.33   12.41
   0   9 -13  165.60   13.11
   0  -9  13  189.85   12.87
   0  -9  12    8.05    3.27
   0  -9  12    3.42    3.04
   0  -9  11  236.56   18.91
   0   9 -11  269.36   20.72
   0   9 -11  214.26   19.76
   0  -9  10   16.48    5.16
   0  -9  10   13.28    4.71
   0   9 -10    9.16    3.62
   0   9 -10   14.90    5.56
   0   9 -10   19.91    5.71
   0   9  -9   73.54   10.68
   0   9  -9   76.28   11.72
   0   9  -9   70.33   10.41
   0  -9   9   92.31   10.76
   0  -9   9   85.13   10.55
   0  -9   9   70.81   10.16
   0  -9   9   72.17   10.64
   0   9  -9   77.73   11.64
   0   9  -8  797.69   49.97
   0   9  -8  747.88   47.94
   0   9  -8  800.25   48.74
   0  -9   8  803.46   47.30
   0  -9   8  787.77   47.73
   0  -9   8  723.33   46.87
   0   9  -8  695.88   46.81
   0   9  -8  818.51   50.59
   0  -9   8  794.55   47.76
   0   9  -7  124.69   13.37
   0  -9   7  111.70   12.75
   0   9  -7  113.70   13.83
   0  -9   6    2.74    3.55
   0   9  -6    7.27    3.33
   0  -9   6   13.73    4.89
   0  -9   5   20.12    5.38
   0   9  -5   16.80    5.81
   0  -9   5   26.44    5.95
   0   9  -5   21.91    5.84
   0   9  -5   11.87    4.50
   0  -9   5   26.20    5.89
   0   9  -4  561.37   37.73
   0  -9   4  585.32   37.65
   0   9  -4  563.69   38.39
   0   9  -4  575.57   36.83
   0   9  -4  670.83   39.62
   0  -9   4  622.96   38.24
   0  -9   4  563.31   37.71
   0   9  -3  392.31   26.73
   0   9  -3  355.72   26.09
   0  -9   3  345.23   25.16
   0   9  -3  347.21   25.42
   0  -9   3  313.72   25.15
   0  -9   3  328.82   24.85
   0   9  -2  486.26   32.79
   0  -9   2  456.35   31.01
   0  -9   2  419.97   31.45
   0   9  -2  536.95   33.14
   0   9  -1  209.41   18.46
   0   9  -1  194.92   18.07
   0  -9   1  188.32   17.72
   0   9  -1  215.23   18.83
   0   9   0    1.43    3.02
   0  -9   0    5.70    3.02
   0   9   0    7.52    4.30
   0  -9   0    7.37    3.19
   0   9   0   12.30    4.96
   0   9   1    9.87    4.38
   0   9   1    9.62    4.14
   0  -9  -1    9.81    3.82
   0   9   1    6.07    3.70
   0  -9  -1   -1.48    3.37
   0   9   2  694.22   45.36
   0   9   2  733.67   45.01
   0  -9  -2  716.45   44.97
   0  -9  -2  679.58   44.57
   0   9   3  302.14   24.96
   0  -9  -3  291.55   24.59
   0  -9  -3  327.03   25.76
   0  -9  -4   96.58   12.33
   0  -9  -4   77.37   11.13
   0  -9  -4   81.08   11.80
   0  -9  -4   78.02   10.91
   0   9   4   77.60   11.26
   0  -9  -4   97.63   12.85
   0  -9  -4   78.20   11.04
   0  -9  -4   70.40   11.03
   0  -9  -4   92.30   11.92
   0  -9  -5   96.89   12.61
   0  -9  -5   60.93   10.06
   0  -9  -5   94.08   11.54
   0   9   5   94.77   11.61
   0  -9  -5   68.69   10.72
   0  -9  -5   39.92    8.47
   0  -9  -5   77.79   11.27
   0  -9  -5   63.48   10.51
   0  -9  -5   70.91   10.61
   0  -9  -6    6.81    5.25
   0  -9  -6    2.83    4.05
   0  -9  -6    4.59    3.96
   0  -9  -6    5.22    3.49
   0  -9  -7  390.43   29.95
   0  -9  -7  481.86   30.49
   0  -9  -7  470.50   30.53
   0  -9  -7  438.44   30.56
   0  -9  -7  453.69   28.22
   0  -9  -8   36.95    6.16
   0  -9  -8   30.54    4.68
   0  10 -13   22.43    3.32
   0 -10  13   24.74    3.23
   0  10 -12  191.26   15.40
   0 -10  12  236.75   15.38
   0  10 -12  206.64   16.09
   0  10 -11    1.22    2.96
   0  10 -11   -0.88    1.85
   0 -10  11    1.82    3.04
   0 -10  11    3.74    2.73
   0 -10  11    0.96    2.62
   0  10 -11    3.21    2.49
   0  10 -10    6.82    3.28
   0  10 -10   16.09    5.65
   0  10 -10    8.41    3.90
   0  10 -10    8.21    4.59
   0 -10  10    7.75    4.39
   0 -10  10   13.92    4.39
   0 -10  10   10.45    4.27
   0  10  -9   13.72    4.90
   0 -10   9    9.53    4.01
   0  10  -9   15.72    4.95
   0  10  -9    6.16    3.72
   0  10  -9    6.50    4.46
   0  10  -9   15.38    5.65
   0 -10   9   11.74    4.44
   0 -10   9   17.41    5.16
   0 -10   9   16.85    5.02
   0  10  -8   -1.52    3.46
   0  10  -8   -1.57    3.57
   0 -10   8    2.66    2.80
   0 -10   8    2.74    3.54
   0  10  -8   -2.86    3.48
   0  10  -8    3.40    3.58
   0  10  -8    1.33    2.29
   0  10  -8    1.63    3.43
   0 -10   8    2.64    3.21
   0 -10   8    5.15    4.15
   0  10  -7   65.38   10.12
   0 -10   7   25.25    6.32
   0 -10   7   38.87    7.78
   0  10  -7   36.78    7.29
   0 -10   7   48.79    8.30
   0  10  -7   39.57    8.48
   0 -10   7   37.75    7.48
   0 -10   7   40.34    7.47
   0  10  -7   35.67    8.09
   0  10  -6  323.70   25.32
   0 -10   6  330.68   25.38
   0 -10   6  325.44   24.96
   0  10  -6  338.12   26.40
   0 -10   6  291.40   23.99
   0  10  -5  358.13   25.91
   0 -10   5  313.86   25.51
   0  10  -5  353.72   26.65
   0 -10   5  333.80   25.70
   0  10  -5  308.49   25.92
   0 -10   5  333.87   25.43
   0  10  -4   29.72    6.23
   0  10  -4   38.11    7.35
   0 -10   4   29.13    6.77
   0 -10   4   35.54    7.09
   0  10  -4   27.18    6.77
   0  10  -3   81.84   10.85
   0  10  -3   86.66   11.35
   0 -10   3   68.46   10.77
   0  10  -3   80.08   11.27
   0 -10   3   91.48   10.96
   0  10  -3   73.10   10.65
   0  10  -2  631.33   39.95
   0 -10   2  552.80   38.50
   0  10  -2  597.63   39.57
   0  10  -1   26.84    6.52
   0 -10   1   32.33    6.76
   0  10  -1   24.58    6.30
   0  10  -1   29.31    6.86
   0  10   0  113.00   13.10
   0 -10   0   94.02   12.09
   0  10   0   88.89   12.04
   0  10   0  101.33   12.89
   0  10   1   37.18    7.20
   0  10   1   46.57    8.81
   0  10   1   45.49    8.20
   0 -10  -1   24.62    6.20
   0 -10  -1   28.71    6.65
   0 -10  -2   18.62    6.50
   0  10   2   26.43    6.43
   0 -10  -2   31.44    6.77
   0 -10  -2   38.78    7.62
   0 -10  -2   22.63    6.36
   0 -10  -2   28.02    6.84
   0 -10  -2   33.14    7.57
   0  10   2   41.26    8.36
   0 -10  -2   39.43    7.63
   0 -10  -2   18.99    6.54
   0 -10  -3   21.84    6.54
   0 -10  -3   24.09    6.25
   0 -10  -3    9.85    4.34
   0 -10  -3   14.83    5.64
   0  10   3   19.80    5.58
   0  10   3   26.88    6.38
   0 -10  -3   24.52    6.52
   0 -10  -3   22.35    6.52
   0 -10  -3   26.77    6.84
   0 -10  -4    4.70    4.29
   0 -10  -4   12.57    5.39
   0 -10  -4    4.31    4.65
   0 -10  -4   15.74    5.07
   0 -10  -5   40.57    8.15
   0 -10  -5   42.99    7.96
   0 -10  -5   39.81    7.16
   0 -10  -5   43.82    8.86
   0 -10  -5   45.89    7.75
   0 -10  -6    6.20    4.13
   0 -10  -6    1.10    3.79
   0 -10  -6    7.41    4.12
   0 -10  -6   -1.08    3.22
   0 -10  -7   28.20    5.55
   0 -10  -7   21.01    4.83
   0 -10  -8    3.16    2.23
   0 -11  12    4.48    2.27
   0 -11  12    0.44    1.67
   0  11 -12    1.91    1.90
   0  11 -11  160.64   13.88
   0  11 -11  147.64   11.81
   0  11 -11  173.60   13.95
   0 -11  11  174.08   13.39
   0 -11  11  167.82   12.09
   0 -11  11  168.43   12.78
   0  11 -10   11.28    3.93
   0  11 -10   14.44    4.14
   0  11 -10   14.33    4.78
   0  11 -10   12.58    4.68
   0 -11  10   27.54    5.42
   0 -11  10   17.96    4.45
   0 -11  10   22.49    4.71
   0 -11   9  322.10   23.17
   0  11  -9  327.02   23.51
   0  11  -9  334.40   24.63
   0  11  -9  354.15   25.73
   0  11  -9  349.95   24.72
   0 -11   9  357.08   24.84
   0  11  -9  336.84   25.13
   0 -11   9  318.52   23.49
   0 -11   9  300.74   22.80
   0  11  -8    7.33    4.37
   0  11  -8    1.40    2.70
   0 -11   8    5.42    3.30
   0  11  -8    1.25    2.15
   0  11  -8   -1.49    3.63
   0  11  -8    1.33    3.02
   0  11  -8    1.45    3.07
   0 -11   8    3.66    3.15
   0 -11   8    3.54    3.37
   0 -11   8    5.87    3.35
   0  11  -7    4.57    3.71
   0 -11   7    5.12    3.66
   0 -11   7    1.49    2.23
   0  11  -7    6.12    4.75
   0  11  -7    4.60    3.96
   0 -11   7   -1.42    2.74
   0  11  -7    2.86    3.02
   0 -11   7    1.24    2.83
   0 -11   7    3.84    3.31
   0  11  -6  409.02   30.87
   0 -11   6  458.29   31.31
   0  11  -6  416.35   31.12
   0 -11   6  468.17   30.31
   0 -11   6  411.52   29.55
   0 -11   6  394.59   28.91
   0  11  -6  401.01   30.37
   0 -11   6  433.66   30.42
   0  11  -5   46.94    8.49
   0 -11   5   57.76    8.76
   0  11  -5   32.80    6.97
   0 -11   5   43.68    8.09
   0  11  -5   44.31    7.65
   0  11  -5   50.79    8.92
   0 -11   5   35.12    6.92
   0 -11   5   35.41    7.13
   0 -11   4  241.74   20.76
   0 -11   4  222.71   19.46
   0 -11   4  219.15   18.81
   0 -11   4  199.92   20.17
   0  11  -4  264.49   21.73
   0  11  -4  222.13   20.24
   0  11  -3   48.95    8.60
   0 -11   3   67.04    9.76
   0 -11   3   34.10    8.81
   0  11  -3   63.17   10.13
   0 -11   3   38.08    7.65
   0 -11   3   53.92    8.19
   0 -11   3   57.75    9.36
   0  11  -3   53.89    9.40
   0 -11   3   67.74   10.64
   0  11  -3   59.38    9.44
   0  11  -2  483.51   34.79
   0 -11   2  506.81   34.67
   0 -11   2  462.16   34.40
   0  11  -2  511.46   35.33
   0 -11   2  489.91   34.84
   0  11  -2  517.81   34.85
   0 -11   2  532.70   35.44
   0 -11   1   96.77   12.42
   0 -11   1  106.13   13.25
   0 -11   1  114.82   13.41
   0  11  -1  112.87   13.41
   0  11  -1  126.86   14.42
   0  11  -1   97.78   13.07
   0 -11   1  114.63   13.71
   0  11   0  224.68   21.00
   0 -11   0  254.47   21.34
   0 -11   0  222.64   20.94
   0  11   0  268.22   21.79
   0 -11   0  245.93   21.71
   0 -11   0  239.47   21.03
   0 -11   0  227.82   20.30
   0 -11  -1   35.95    7.01
   0 -11  -1   36.58    7.72
   0 -11  -1   45.41    8.86
   0 -11  -1   29.84    6.81
   0  11   1   23.84    6.17
   0 -11  -1   33.81    7.65
   0 -11  -2  191.22   18.00
   0  11   2  163.28   16.46
   0 -11  -2  192.59   17.88
   0 -11  -2  171.29   16.11
   0 -11  -2  179.03   16.77
   0 -11  -2  156.54   16.25
   0 -11  -3   51.25    8.58
   0 -11  -3   56.71    8.93
   0 -11  -3   56.32    9.21
   0 -11  -3   65.50   10.06
   0 -11  -4   59.84    8.67
   0 -11  -4   45.55    8.55
   0 -11  -4   45.30    7.68
   0 -11  -4   54.14    7.48
   0 -11  -5  295.80   22.26
   0 -11  -5  349.22   22.96
   0 -11  -5  310.86   21.26
   0 -11  -6    6.56    3.40
   0 -11  -6    8.36    3.28
   0 -11  -6    3.41    2.85
   0 -11  -6    3.23    2.68
   0  12 -11    3.69    2.60
   0  12 -11    1.85    2.25
   0 -12  11    3.27    1.57
   0 -12  11    3.90    2.15
   0  12 -10   97.22    9.49
   0  12 -10   79.74    8.68
   0  12 -10   72.46    7.84
   0 -12  10   83.28    8.11
   0 -12  10   81.78    7.96
   0 -12   9    7.74    3.33
   0 -12   9   11.68    3.88
   0  12  -9   16.86    4.61
   0  12  -9    1.06    2.60
   0  12  -9    9.66    3.48
   0  12  -9    4.17    2.85
   0  12  -9    7.31    3.13
   0  12  -8  176.87   15.83
   0  12  -8  162.56   15.56
   0  12  -8  200.34   16.42
   0  12  -8  198.61   16.69
   0  12  -8  179.96   15.99
   0 -12   8  182.71   14.82
   0 -12   8  174.84   14.91
   0 -12   8  175.46   15.15
   0  12  -7   26.22    6.23
   0 -12   7   36.22    6.41
   0  12  -7   30.55    6.08
   0 -12   7   29.00    6.10
   0 -12   7   31.18    5.96
   0 -12   7   27.96    5.88
   0  12  -7   32.38    7.20
   0  12  -6   19.06    5.56
   0  12  -6   20.04    6.04
   0  12  -6   15.62    4.81
   0 -12   6   24.06    5.62
   0 -12   6   11.26    4.20
   0 -12   6   15.61    5.13
   0 -12   6   22.37    5.72
   0  12  -5   18.05    5.67
   0  12  -5    6.68    3.49
   0  12  -5    6.66    4.32
   0  12  -5   13.61    4.73
   0 -12   5    7.04    4.73
   0 -12   5   18.54    5.84
   0 -12   5   12.02    4.49
   0 -12   5   16.03    4.96
   0 -12   4  142.17   14.81
   0 -12   4  196.30   17.29
   0 -12   4  163.00   14.76
   0  12  -4  178.10   17.06
   0 -12   4  161.59   16.61
   0 -12   4  153.73   15.59
   0  12  -4  159.45   16.11
   0  12  -4  181.73   17.28
   0  12  -3   52.66    9.00
   0  12  -3   78.83   10.71
   0 -12   3   60.86    9.64
   0  12  -3   67.64    9.98
   0 -12   3   81.23   10.62
   0 -12   3   55.46   10.22
   0  12  -3   75.56   10.49
   0 -12   3   65.10    9.82
   0 -12   3   56.79    8.05
   0 -12   2  216.37   18.75
   0  12  -2  159.33   16.70
   0  12  -2  202.51   17.71
   0  12  -2  164.80   17.39
   0 -12   2  186.00   17.43
   0 -12   2  185.63   17.91
   0  12  -1  288.74   22.56
   0 -12   1  254.02   21.10
   0  12  -1  236.78   20.47
   0 -12   1  215.27   20.18
   0 -12   1  226.21   20.05
   0  12   0   80.07   10.99
   0 -12   0  101.82   12.03
   0  12   0   76.32   10.35
   0 -12   0   85.79   11.42
   0 -12   0   97.78   11.80
   0 -12  -1   68.49   10.33
   0  12   1   87.68   10.96
   0  12   2  229.59   19.31
   0 -12  -2  250.53   20.47
   0 -12  -2  266.61   19.31
   0 -12  -2  232.20   19.80
   0 -12  -2  272.94   20.45
   0 -12  -3   31.05    6.45
   0 -12  -3   39.83    6.27
   0 -12  -3   39.62    6.96
   0 -12  -3   41.89    7.00
   0 -12  -4   10.45    3.41
   0 -12  -4    6.01    3.41
   0 -12  -5   34.34    4.94
   0 -12  -5   43.71    5.70
   0 -13  10   13.02    2.52
   0  13 -10   18.91    3.27
   0 -13  10   18.69    3.52
   0  13 -10   13.37    2.64
   0  13 -10   13.25    2.51
   0  13  -9   98.23    8.43
   0 -13   9   96.33    8.06
   0 -13   9   96.39    8.36
   0  13  -9   98.90    9.00
   0 -13   9   88.68    7.83
   0 -13   9   91.22    8.94
   0  13  -9   92.08    8.78
   0  13  -9   76.11    7.76
   0  13  -8  307.36   20.54
   0 -13   8  280.53   19.25
   0 -13   8  321.25   20.84
   0  13  -8  261.70   19.64
   0 -13   8  303.09   19.21
   0 -13   8  281.81   19.30
   0  13  -7  225.74   18.22
   0  13  -7  222.92   17.62
   0  13  -7  245.92   18.58
   0 -13   7  266.40   18.79
   0 -13   7  213.40   16.91
   0  13  -7  236.01   18.21
   0 -13   7  237.68   16.73
   0 -13   7  249.61   17.62
   0 -13   7  221.82   16.56
   0  13  -6  295.95   21.02
   0  13  -6  271.45   19.55
   0 -13   6  255.79   19.21
   0 -13   6  271.28   20.09
   0  13  -6  302.13   21.18
   0 -13   6  218.06   18.18
   0 -13   6  263.43   19.11
   0 -13   6  229.67   17.77
   0  13  -5   11.41    4.38
   0 -13   5    7.62    3.40
   0  13  -5    7.20    3.74
   0 -13   5    9.31    4.15
   0  13  -5   14.75    4.63
   0 -13   5    6.34    3.30
   0 -13   5    6.08    3.01
   0  13  -4  382.71   27.00
   0 -13   4  353.33   25.55
   0 -13   4  342.55   26.05
   0  13  -4  389.24   26.66
   0 -13   4  380.48   24.20
   0 -13   4  378.17   25.98
   0  13  -3  203.77   17.58
   0 -13   3  191.92   17.67
   0 -13   3  192.94   16.86
   0  13  -3  195.67   16.89
   0 -13   3  200.10   17.00
   0  13  -2  148.39   14.18
   0 -13   2  146.98   13.84
   0 -13   2  111.55   13.32
   0 -13   2  135.90   13.50
   0 -13   1   -1.18    3.36
   0 -13   1    1.13    3.24
   0 -13   1   -1.18    3.36
   0 -13   0  136.68   12.89
   0 -13   0  126.92   12.72
   0 -13  -1   11.35    4.01
   0 -13  -2   17.52    4.58
   0 -13  -2   18.98    4.58
   0 -13  -2   19.78    4.60
   0 -13  -3   30.00    5.30
   0 -13  -3   39.01    5.56
   0 -13  -4   60.33    5.98
   0 -13  -4   70.88    6.42
   0 -14   9    8.83    2.07
   0  14  -9    3.27    1.49
   0  14  -8   63.68    5.78
   0 -14   8   67.86    6.56
   0 -14   8   63.10    5.60
   0  14  -8   59.60    6.17
   0  14  -7   15.47    3.72
   0 -14   7   20.70    4.06
   0 -14   7   14.73    3.33
   0 -14   7   18.29    2.91
   0  14  -7   11.83    3.48
   0  14  -7   17.94    3.28
   0 -14   6   74.04    7.52
   0 -14   6   68.14    7.63
   0  14  -6   65.66    7.71
   0 -14   6   70.41    6.74
   0  14  -5   38.26    5.76
   0 -14   5   29.22    5.06
   0 -14   5   30.83    5.49
   0 -14   5   34.41    4.90
   0  14  -5   27.61    5.37
   0  14  -5   32.43    5.32
   0 -14   4   18.30    5.54
   0 -14   4   28.69    5.19
   0  14  -4   32.91    5.35
   0  14  -4   37.70    5.54
   0  14  -3   -0.76    2.17
   0 -14   3   -0.84    3.39
   0 -14   3    2.64    2.94
   0 -14   3    4.76    2.81
   0 -14   2    7.73    3.92
   0 -14   2    4.12    2.84
   0 -14   2    1.59    2.48
   0 -14   1   -1.55    2.91
   0 -14   1    0.76    2.28
   0 -14   0  278.13   18.44
   0 -14   0  269.83   18.25
   0 -14   0  283.04   18.36
   0 -14  -1   15.51    3.54
   0 -14  -1   15.03    3.23
   0 -14  -2   16.65    2.89
   0 -14  -2   10.26    2.40
   0  15  -6   58.42    5.49
   0 -15   6   61.79    5.40
   0 -15   5    9.82    2.43
   0  15  -5    7.21    2.05
   0 -15   5    7.76    2.17
   0  15  -5    8.01    2.33
   0  15  -4  207.89   13.25
   0 -15   4  194.39   12.83
   0 -15   3    1.34    1.68
   0  15  -3   -0.41    1.41
   0 -15   2   -0.42    1.97
   0 -15   2   -0.84    1.58
   0 -15   1   91.78    6.56
   0 -15   1   73.90    6.20
   1 -15   0  115.28    8.14
  -1  15  -2   -0.50    1.83
  -1  15  -3  207.71   13.98
   1 -15   3  202.16   13.52
  -1  15  -3  193.23   13.00
  -1  15  -4   33.79    4.34
   1 -15   4   40.43    4.80
  -1  15  -4   41.01    5.11
   1 -15   5    0.47    1.66
  -1  15  -5   -0.50    1.72
  -1  15  -5    0.53    1.77
  -1  15  -6    2.17    1.71
   1 -15   6    0.38    1.37
  -1  15  -6    1.28    1.42
   1 -14  -2   -0.52    1.91
   1 -14  -2    0.50    1.60
   1 -14  -1   22.96    4.37
   1 -14  -1   21.98    3.93
   1 -14   0   11.79    3.75
   1 -14   0   11.37    3.23
   1 -14   1   33.84    5.31
   1 -14   2   35.42    5.36
  -1  14  -2   26.78    4.99
   1 -14   3   17.22    4.58
   1 -14   3   20.07    3.92
  -1  14  -3   19.72    4.52
  -1  14  -4    0.96    2.62
   1 -14   4    1.76    3.04
  -1  14  -5  102.04    9.53
  -1  14  -5  108.35   10.48
   1 -14   5  108.18   10.26
  -1  14  -5  105.67   10.53
  -1  14  -6   76.84    7.98
  -1  14  -6   63.57    7.82
   1 -14   6   84.81    8.34
  -1  14  -6   77.59    8.46
  -1  14  -6   76.48    8.46
  -1  14  -7  133.27   10.45
  -1  14  -7  119.72   10.22
   1 -14   7  123.77   10.09
  -1  14  -8   39.08    4.63
  -1  14  -8   25.30    3.53
  -1  14  -8   36.75    4.62
   1 -14   8   32.30    4.21
   1 -13  -4   24.64    4.21
   1 -13  -3    9.74    3.49
   1 -13  -3    4.95    2.86
   1 -13  -2  319.53   22.04
   1 -13  -2  321.17   22.31
   1 -13  -1   30.37    6.15
   1 -13  -1   29.99    5.79
  -1  13   0   20.56    4.96
   1 -13   0   19.20    4.94
   1 -13   0   13.66    4.98
  -1  13  -1  391.65   27.57
  -1  13  -1  432.88   29.12
  -1  13  -1  391.84   28.66
   1 -13   1  426.55   28.17
  -1  13  -2   30.15    6.30
   1 -13   2   36.64    7.21
  -1  13  -2   26.02    6.08
  -1  13  -2   24.65    5.97
   1 -13   2   43.22    6.88
  -1  13  -3   57.60    8.55
   1 -13   3   45.12    7.66
  -1  13  -3   52.28    8.39
   1 -13   3   60.21    8.25
  -1  13  -3   39.64    7.33
  -1  13  -4   75.12   10.24
   1 -13   4   53.54    8.41
  -1  13  -4   76.22    9.92
  -1  13  -4   83.79    9.94
   1 -13   4   60.11    8.23
   1 -13   4   72.56    8.67
  -1  13  -5  206.49   18.01
   1 -13   5  195.84   17.06
  -1  13  -5  235.37   18.48
  -1  13  -5  206.48   17.52
   1 -13   5  200.70   16.54
   1 -13   6   97.05   10.52
  -1  13  -6   80.29   10.08
  -1  13  -6   93.73   10.97
  -1  13  -7    1.07    2.45
  -1  13  -7    5.81    2.77
  -1  13  -7    2.85    2.59
  -1  13  -7    6.16    3.43
  -1  13  -7    4.12    3.66
   1 -13   7    6.93    2.67
   1 -13   7    5.25    3.62
  -1  13  -8    8.95    3.18
  -1  13  -8    0.85    2.54
  -1  13  -8   -0.74    2.39
  -1  13  -8    6.30    3.01
   1 -13   8    7.71    2.61
   1 -13   8    8.94    3.28
  -1  13  -8    5.90    3.09
  -1  13  -9   37.18    5.41
  -1  13  -9   42.72    5.94
   1 -13   9   55.49    5.88
   1 -13   9   55.35    5.25
  -1  13  -9   48.92    5.65
   1 -13   9   49.64    5.78
  -1  13 -10   30.36    4.06
  -1  13 -10   30.85    3.88
   1 -13  10   23.60    3.29
   1 -12  -6  103.21    8.82
   1 -12  -5   42.89    5.85
   1 -12  -5   39.59    6.12
   1 -12  -4    7.03    3.22
   1 -12  -4    1.83    3.07
   1 -12  -4    8.59    4.04
   1 -12  -3  125.46   12.53
   1 -12  -3  123.43   12.87
  -1  12   2  447.01   32.63
   1 -12  -2  510.28   33.42
   1 -12  -2  519.81   33.84
   1 -12  -2  519.98   33.30
   1 -12  -1   67.07    9.65
   1 -12  -1   63.21    9.68
  -1  12   1   74.41    9.95
   1 -12  -1   63.96    9.59
   1 -12   0    3.76    3.73
  -1  12   0   -1.50    2.89
   1 -12   0   -1.43    3.25
   1 -12   0   -1.39    3.59
   1 -12   1   14.06    4.87
  -1  12  -1   24.36    6.11
   1 -12   1    2.84    3.27
  -1  12  -1    8.67    3.97
  -1  12  -1   20.43    5.92
   1 -12   2    4.71    3.59
  -1  12  -2    1.61    2.79
  -1  12  -2    9.61    4.58
   1 -12   2   13.91    4.80
  -1  12  -2   12.14    4.90
  -1  12  -3  144.60   15.50
   1 -12   3  131.10   14.77
  -1  12  -3  150.08   15.68
  -1  12  -3  146.66   15.63
   1 -12   3  169.37   15.61
   1 -12   3  162.93   14.94
   1 -12   3  146.89   15.26
   1 -12   4  182.85   16.71
   1 -12   4  198.26   17.34
   1 -12   4  187.94   17.90
  -1  12  -4  189.78   17.68
  -1  12  -4  195.07   18.61
  -1  12  -4  195.61   18.49
  -1  12  -5   74.91    9.88
  -1  12  -5  100.16   11.93
  -1  12  -5  108.76   12.63
   1 -12   5   60.97    9.47
   1 -12   6    1.04    2.01
  -1  12  -6    2.77    3.37
  -1  12  -6   -1.42    3.46
  -1  12  -6    2.69    3.07
   1 -12   6   -1.17    2.25
  -1  12  -7    8.08    4.05
   1 -12   7   20.86    4.87
  -1  12  -7   15.08    4.27
   1 -12   7    9.98    3.74
  -1  12  -7    4.02    3.87
  -1  12  -7   14.75    4.93
   1 -12   7   11.11    4.42
  -1  12  -7   16.76    5.35
  -1  12  -8   -3.65    3.78
  -1  12  -8    1.24    2.81
  -1  12  -8   -1.99    2.43
  -1  12  -8   -1.17    2.24
   1 -12   8    0.90    2.33
   1 -12   8    2.96    3.60
  -1  12  -8    1.11    3.17
  -1  12  -9  583.27   34.50
  -1  12  -9  550.57   33.24
   1 -12   9  567.78   32.50
   1 -12   9  544.58   32.53
  -1  12  -9  530.32   32.65
  -1  12  -9  508.82   33.66
  -1  12 -10   25.24    3.87
   1 -12  10   15.15    3.60
   1 -12  10   17.72    3.58
  -1  12 -10   11.27    3.69
  -1  12 -10   16.90    4.32
   1 -12  11   -0.36    1.36
   1 -12  11    2.02    1.64
  -1  12 -11    0.52    1.74
  -1  12 -11   -1.13    1.82
   1 -11  -7   78.68    8.12
   1 -11  -6  209.15   16.16
   1 -11  -6  239.90   17.85
   1 -11  -6  223.07   17.16
   1 -11  -5   30.87    5.98
   1 -11  -5   35.13    5.93
   1 -11  -5   20.13    5.60
   1 -11  -5   34.11    6.56
   1 -11  -4  103.68   11.87
   1 -11  -4  112.73   12.74
   1 -11  -4  107.59   12.59
   1 -11  -4   94.94   11.53
   1 -11  -3   85.20   10.89
   1 -11  -3   88.72   11.02
   1 -11  -3   80.52   11.40
   1 -11  -3   73.46   10.94
  -1  11   2    4.70    3.57
   1 -11  -2    1.62    2.78
   1 -11  -2    3.15    4.07
   1 -11  -2   -1.52    4.15
   1 -11  -2    1.43    3.91
   1 -11  -2    1.49    2.88
  -1  11   1   22.46    6.25
  -1  11   1   24.86    6.49
   1 -11  -1   29.48    6.86
   1 -11  -1   22.13    6.20
  -1  11   1   20.22    5.80
   1 -11  -1   22.15    6.34
   1 -11  -1   24.80    6.37
   1 -11  -1   33.75    7.35
  -1  11   0  553.84   37.24
  -1  11   0  611.78   38.39
   1 -11   0  504.74   36.01
   1 -11   0  483.57   35.59
  -1  11   0  514.93   36.06
   1 -11   0  508.49   35.88
   1 -11   0  510.08   35.50
   1 -11   0  518.67   34.90
   1 -11   1   16.33    5.54
  -1  11  -1   35.55    7.64
   1 -11   1   13.73    5.01
  -1  11  -1   23.19    6.13
   1 -11   1   17.06    6.48
  -1  11  -1   31.43    7.05
   1 -11   2   24.40    6.65
  -1  11  -2   19.96    5.82
   1 -11   2   18.26    5.71
   1 -11   2   22.29    5.96
  -1  11  -2   21.63    6.33
   1 -11   2   16.98    6.18
  -1  11  -2   32.99    6.98
  -1  11  -3  149.63   15.82
  -1  11  -3  163.89   16.85
   1 -11   3  171.71   16.19
   1 -11   3  129.24   14.13
   1 -11   3  149.39   15.69
   1 -11   3  149.36   14.38
   1 -11   3  126.19   14.93
  -1  11  -3  159.03   15.70
   1 -11   4   82.34   10.53
  -1  11  -4   69.42   10.59
  -1  11  -4   51.91    9.14
   1 -11   4   72.95   10.59
  -1  11  -4   64.81   10.21
   1 -11   4   75.35    9.82
  -1  11  -5  544.37   35.59
   1 -11   5  587.09   37.29
   1 -11   5  503.53   35.43
   1 -11   5  517.65   34.14
   1 -11   5  494.18   35.04
  -1  11  -5  524.30   36.70
  -1  11  -5  586.40   37.12
   1 -11   5  486.60   34.18
  -1  11  -6   -1.63    4.22
   1 -11   6    7.10    4.24
  -1  11  -6    3.20    3.38
   1 -11   6    1.59    2.74
   1 -11   6    2.66    3.97
   1 -11   6   -2.37    3.06
   1 -11   6   -1.47    2.19
   1 -11   6    2.46    3.35
   1 -11   6    5.42    3.09
  -1  11  -6    5.84    3.08
  -1  11  -7   48.49    8.83
  -1  11  -7   33.93    7.72
   1 -11   7   52.63    8.18
  -1  11  -7   46.95    8.36
   1 -11   7   29.00    6.35
   1 -11   7   47.19    7.99
   1 -11   7   37.94    6.68
   1 -11   7   30.63    6.55
  -1  11  -7   44.32    7.43
   1 -11   7   35.24    6.76
   1 -11   8  318.97   22.79
   1 -11   8  323.04   22.51
   1 -11   8  298.49   22.61
  -1  11  -8  264.19   21.74
  -1  11  -8  292.54   22.98
  -1  11  -8  357.00   25.31
  -1  11  -8  309.80   24.64
  -1  11  -8  270.19   22.54
   1 -11   8  267.64   22.15
   1 -11   8  298.39   21.72
   1 -11   9   42.71    6.90
   1 -11   9   41.72    6.48
  -1  11  -9   35.50    6.25
   1 -11   9   35.07    6.62
   1 -11   9   42.95    6.94
  -1  11  -9   39.98    7.39
  -1  11  -9   45.37    8.21
  -1  11  -9   41.10    7.02
   1 -11   9   51.34    7.21
   1 -11  10   67.32    7.45
  -1  11 -10   29.30    5.42
   1 -11  10   71.25    7.43
   1 -11  10   60.60    7.37
  -1  11 -10   52.96    7.90
  -1  11 -10   38.89    5.89
   1 -11  11   46.42    5.51
   1 -11  11   53.74    5.79
   1 -11  11   50.79    5.99
  -1  11 -11   47.17    6.50
  -1  11 -11   44.03    6.30
  -1  11 -12    3.28    1.70
   1 -11  12    1.83    1.45
   1 -10  -8   20.11    4.30
   1 -10  -8   18.09    4.40
   1 -10  -7   12.24    4.49
   1 -10  -7   28.67    5.04
   1 -10  -7   19.31    5.61
   1 -10  -6    8.54    4.48
   1 -10  -6    8.29    4.63
   1 -10  -6   10.77    4.15
   1 -10  -6    9.63    4.90
   1 -10  -5   57.59    8.75
   1 -10  -5   53.45    8.01
   1 -10  -5   65.24    9.91
   1 -10  -5   37.28    7.75
   1 -10  -5   49.72    9.12
   1 -10  -5   54.89    9.34
   1 -10  -4  159.60   15.16
  -1  10   4  151.30   16.40
   1 -10  -4  181.04   16.54
   1 -10  -4  169.22   17.76
   1 -10  -4  187.90   18.13
   1 -10  -4  174.21   17.57
   1 -10  -4  176.38   17.20
   1 -10  -4  180.87   17.67
   1 -10  -4  189.18   17.94
   1 -10  -3   30.94    7.32
   1 -10  -3   44.76    8.12
   1 -10  -3   34.92    7.71
   1 -10  -3   33.54    7.25
   1 -10  -3   22.31    6.74
   1 -10  -3   23.23    6.23
   1 -10  -3   32.54    7.42
  -1  10   3   27.30    6.73
   1 -10  -2   21.36    6.13
   1 -10  -2   43.96    7.93
  -1  10   2   25.81    6.63
  -1  10   2   22.63    5.80
  -1  10   2   24.22    6.61
  -1  10   1  404.08   29.49
   1 -10  -1  339.60   27.80
  -1  10   1  400.17   29.62
  -1  10   0  337.12   26.96
   1 -10   0  329.60   26.28
  -1  10   0  364.02   27.36
  -1  10  -1 1154.66   68.20
   1 -10   1 1066.43   66.84
  -1  10  -1 1191.90   68.32
  -1  10  -1 1306.28   69.27
  -1  10  -2    4.72    3.35
   1 -10   2   23.16    6.40
  -1  10  -2   14.22    4.61
  -1  10  -2    4.74    3.88
   1 -10   2   16.00    4.27
  -1  10  -2   11.88    4.64
   1 -10   3   12.59    5.00
   1 -10   3    6.21    4.86
  -1  10  -3   15.21    5.27
   1 -10   3   15.29    4.96
   1 -10   3   20.36    5.29
  -1  10  -3    9.67    3.81
  -1  10  -4    1.55    2.99
   1 -10   4    1.32    2.55
  -1  10  -4    1.61    3.09
   1 -10   4   -1.42    2.74
   1 -10   4    3.06    3.73
  -1  10  -4   -1.46    2.80
   1 -10   4    1.57    3.03
   1 -10   5  274.88   21.48
  -1  10  -5  249.10   21.51
   1 -10   5  273.21   21.80
  -1  10  -5  238.07   20.44
   1 -10   5  248.00   21.34
   1 -10   6  359.01   25.86
  -1  10  -6  285.29   24.28
   1 -10   6  300.33   24.73
   1 -10   6  342.31   25.73
  -1  10  -6  365.85   26.89
  -1  10  -7  242.20   21.16
  -1  10  -7  222.23   21.05
   1 -10   7  196.52   18.57
  -1  10  -7  219.06   19.99
   1 -10   7  211.65   18.61
   1 -10   7  204.72   18.85
   1 -10   7  210.32   18.23
  -1  10  -7  239.98   19.34
   1 -10   7  215.62   18.96
   1 -10   8   -1.29    3.34
   1 -10   8    4.93    3.52
  -1  10  -8    1.42    3.22
   1 -10   8   -1.35    3.07
  -1  10  -8   -1.47    2.53
  -1  10  -8    1.62    3.94
   1 -10   8   -1.31    3.18
  -1  10  -8    3.45    3.64
   1 -10   9    1.20    2.74
  -1  10  -9    3.85    3.13
  -1  10  -9    2.43    2.96
  -1  10  -9   -1.61    3.66
   1 -10   9    3.66    3.33
   1 -10   9    1.17    4.03
   1 -10   9    1.14    2.61
   1 -10   9    7.01    4.27
   1 -10  10   57.76    7.54
   1 -10  10   60.94    8.45
  -1  10 -10   48.97    8.34
   1 -10  10   45.85    7.46
  -1  10 -10   59.84    8.90
   1 -10  10   53.55    7.62
   1 -10  10   63.32    8.18
   1 -10  11  431.68   25.44
   1 -10  11  443.94   24.66
   1 -10  11  385.80   24.37
  -1  10 -11  393.30   25.53
  -1  10 -11  363.71   24.27
  -1  10 -12   16.76    3.62
  -1  10 -12   19.18    3.70
  -1  10 -12   22.42    4.31
   1 -10  12   24.32    4.17
   1  -9  -9    3.55    2.50
   1  -9  -8  332.71   23.51
   1  -9  -8  394.86   25.83
   1  -9  -7    2.98    3.63
   1  -9  -7   -1.28    3.83
   1  -9  -7   -1.37    4.09
   1  -9  -7   -1.10    3.54
   1  -9  -6  124.86   13.27
   1  -9  -6  120.05   14.38
   1  -9  -6  139.76   15.77
   1  -9  -6  125.60   13.65
   1  -9  -6  147.09   15.27
   1  -9  -6  153.00   16.05
   1  -9  -6  166.30   15.92
   1  -9  -6  136.74   14.86
   1  -9  -5  275.79   22.69
   1  -9  -5  239.13   21.86
   1  -9  -5  280.01   22.28
   1  -9  -5  284.97   22.64
   1  -9  -5  220.76   20.11
  -1   9   5  264.17   22.06
   1  -9  -5  265.50   23.10
   1  -9  -5  256.20   22.12
   1  -9  -5  270.21   23.29
   1  -9  -5  225.48   20.63
   1  -9  -5  279.84   23.76
   1  -9  -5  261.12   22.50
   1  -9  -4  127.92   15.10
   1  -9  -4  135.49   15.22
  -1   9   4  137.40   15.03
   1  -9  -3  197.36   19.20
   1  -9  -3  215.47   19.63
  -1   9   3  194.27   18.36
  -1   9   3  201.85   18.73
  -1   9   3  241.54   20.76
   1  -9  -2   20.62    5.58
   1  -9  -2    9.16    4.23
  -1   9   2   24.28    6.28
   1  -9  -1  175.32   17.03
   1  -9  -1  196.02   16.96
   1  -9  -1  175.69   16.10
  -1   9   1  180.34   17.53
  -1   9   1  190.31   16.84
   1  -9   0    2.20    2.11
   1  -9   0   -1.41    2.72
  -1   9   0    1.31    2.25
   1  -9   1   42.72    6.50
  -1   9  -1   48.21    7.54
   1  -9   1   26.25    6.86
  -1   9  -1   32.18    6.73
   1  -9   2  263.93   20.85
   1  -9   2  244.71   20.95
   1  -9   2  275.33   20.34
  -1   9  -2  309.97   22.09
   1  -9   2  226.02   20.68
  -1   9  -2  272.55   21.11
   1  -9   3  170.95   16.17
  -1   9  -3  163.28   15.95
  -1   9  -3  159.15   15.84
   1  -9   3  164.55   14.95
  -1   9  -3  162.61   15.83
  -1   9  -3  166.85   15.28
   1  -9   4  122.07   12.95
  -1   9  -4  137.51   14.11
   1  -9   4  158.98   14.46
   1  -9   4  120.38   13.45
  -1   9  -4  125.30   13.28
   1  -9   5  146.97   14.88
  -1   9  -5  140.66   15.00
  -1   9  -5  168.75   14.97
   1  -9   5  133.74   14.25
  -1   9  -5  136.47   14.33
   1  -9   6  196.69   18.11
  -1   9  -6  210.92   18.40
   1  -9   6  218.57   18.83
  -1   9  -6  188.09   18.31
   1  -9   7  634.18   39.99
  -1   9  -7  654.08   41.15
   1  -9   7  614.46   40.13
  -1   9  -7  583.61   39.78
  -1   9  -8   61.78   10.23
   1  -9   8   57.34    9.22
  -1   9  -8   52.05    8.69
   1  -9   8   62.62    9.25
  -1   9  -8   44.54    8.33
  -1   9  -8   40.23    8.57
  -1   9  -8   55.40    9.07
   1  -9   8   55.60    8.91
   1  -9   8   61.85    9.40
   1  -9   9   37.18    7.06
   1  -9   9   34.08    7.13
  -1   9  -9   24.51    7.24
  -1   9  -9   29.54    6.78
  -1   9  -9   21.78    5.72
  -1   9  -9   32.28    6.52
   1  -9   9   40.08    6.94
   1  -9   9   34.00    7.19
  -1   9  -9   33.56    7.44
  -1   9  -9   37.84    7.18
  -1   9 -10   52.66    8.61
  -1   9 -10   46.87    8.77
   1  -9  10   41.98    7.10
   1  -9  10   59.56    8.65
  -1   9 -10   53.50    8.45
   1  -9  10   40.64    7.06
   1  -9  10   41.91    7.44
  -1   9 -10   48.93    8.12
  -1   9 -11    7.79    4.34
   1  -9  11    7.67    3.61
   1  -9  11    5.81    3.24
  -1   9 -11    2.25    3.08
  -1   9 -11   17.12    5.21
  -1   9 -11    5.60    3.62
   1  -9  11    4.16    3.36
  -1   9 -12   57.60    7.54
   1  -9  12   55.38    6.61
  -1   9 -12   55.40    7.10
  -1   9 -12   42.51    6.22
   1  -9  12   61.25    7.10
  -1   9 -12   46.61    6.36
   1  -9  13    5.14    1.99
  -1   9 -13    3.71    2.05
  -1   9 -13    2.71    1.75
   1  -8 -10  101.98    9.70
   1  -8 -10  105.28    9.05
   1  -8 -10   95.20    8.01
   1  -8  -9   13.24    5.32
   1  -8  -9   11.45    5.06
   1  -8  -9   11.18    4.06
   1  -8  -9   15.72    4.08
   1  -8  -8  473.01   32.98
   1  -8  -8  467.84   32.72
   1  -8  -8  461.50   30.28
   1  -8  -8  473.31   31.27
   1  -8  -7  198.06   18.19
   1  -8  -7  151.00   17.32
   1  -8  -7  160.49   16.86
   1  -8  -7  180.57   16.68
   1  -8  -7  174.22   15.73
   1  -8  -7  177.80   17.83
   1  -8  -7  177.77   16.64
   1  -8  -6   -1.37    3.91
   1  -8  -6   -1.52    5.22
   1  -8  -6    1.80    4.10
  -1   8   6   -1.55    2.32
   1  -8  -6    1.67    3.21
   1  -8  -6   -1.87    3.60
   1  -8  -6    1.36    3.52
   1  -8  -6    3.33    4.76
   1  -8  -6    9.23    5.30
   1  -8  -6    2.95    3.36
   1  -8  -5   61.73   10.48
   1  -8  -5   84.67   11.40
  -1   8   5   72.07   10.24
   1  -8  -4  350.75   26.80
   1  -8  -4  315.73   25.01
  -1   8   4  289.26   23.75
  -1   8   4  328.07   25.36
   1  -8  -3   14.33    4.99
   1  -8  -3   15.19    4.95
  -1   8   3   14.85    4.56
   1  -8  -2  349.13   25.81
   1  -8  -2  418.41   27.42
   1  -8  -2  338.96   25.86
  -1   8   2  336.78   25.57
  -1   8   2  393.65   25.94
   1  -8  -1   87.23   10.25
   1  -8  -1  103.53   10.69
   1  -8  -1  106.68   11.39
  -1   8   1   73.87    9.76
  -1   8   1   87.36   10.06
  -1   8   0  281.05   20.78
   1  -8   0  255.17   20.96
   1  -8   0  280.51   20.02
   1  -8   0  297.42   20.41
  -1   8  -1   40.97    6.92
   1  -8   1   56.45    6.85
   1  -8   1   36.53    7.06
   1  -8   1   57.83    7.36
  -1   8  -1   54.90    7.78
   1  -8   2  123.60   12.46
   1  -8   2  101.15   10.74
  -1   8  -2  129.51   12.49
   1  -8   3 1415.38   76.80
  -1   8  -3 1418.96   75.72
  -1   8  -3 1386.56   77.08
  -1   8  -4   39.01    6.70
   1  -8   4   29.72    6.01
   1  -8   4   25.79    5.88
  -1   8  -4   25.35    5.63
  -1   8  -4   29.13    5.64
  -1   8  -5   34.29    6.62
  -1   8  -5   37.36    6.80
   1  -8   5   38.52    7.00
   1  -8   5   48.29    7.64
  -1   8  -5   46.15    7.73
  -1   8  -5   40.41    6.44
   1  -8   6   10.62    3.97
  -1   8  -6    6.89    3.37
   1  -8   6    7.84    3.57
  -1   8  -6    9.87    4.39
  -1   8  -6    3.65    2.79
   1  -8   7  254.25   20.91
  -1   8  -7  258.82   21.48
   1  -8   7  245.00   20.57
  -1   8  -7  260.95   21.57
   1  -8   8  858.27   50.71
  -1   8  -8  831.52   50.50
  -1   8  -8  808.89   51.33
  -1   8  -9  320.64   25.81
  -1   8  -9  289.56   24.19
   1  -8   9  289.39   22.97
  -1   8  -9  266.95   23.69
   1  -8   9  260.76   21.89
  -1   8  -9  239.11   21.40
   1  -8   9  305.20   23.91
  -1   8  -9  311.50   24.64
   1  -8   9  309.38   23.14
  -1   8  -9  303.63   24.30
  -1   8 -10   13.49    5.88
  -1   8 -10   19.56    6.42
   1  -8  10   29.69    6.16
   1  -8  10   23.57    5.90
  -1   8 -10   30.76    7.19
  -1   8 -10   14.16    5.82
   1  -8  10   24.56    6.61
  -1   8 -10   10.89    4.54
   1  -8  11  107.61   11.48
  -1   8 -11  111.34   12.47
  -1   8 -11  124.92   12.74
  -1   8 -11  100.98   11.88
   1  -8  11   99.03   10.81
  -1   8 -11   98.02   11.90
  -1   8 -11   87.21   11.89
  -1   8 -12   10.58    4.45
  -1   8 -12   21.25    5.32
  -1   8 -12   22.99    5.39
  -1   8 -12   15.85    4.24
   1  -8  12   21.72    4.75
   1  -8  13  110.67    8.90
  -1   8 -13   84.84    7.84
   1  -8  13   89.49    8.07
  -1   8 -13   86.09    8.52
   1  -7 -11   -0.52    1.84
   1  -7 -11    1.73    2.33
   1  -7 -10   73.67    8.96
   1  -7 -10   65.48    7.85
   1  -7  -9   29.50    7.06
   1  -7  -9   22.68    6.12
   1  -7  -9   22.71    6.23
   1  -7  -9   29.02    6.28
   1  -7  -8   20.25    6.92
   1  -7  -8   22.35    7.49
   1  -7  -8   28.21    6.88
   1  -7  -8   28.55    6.82
   1  -7  -8   29.67    7.32
   1  -7  -8   22.98    6.72
   1  -7  -8   18.57    5.23
   1  -7  -7   39.94    8.92
  -1   7   7   36.75    7.59
  -1   7   7   32.33    7.16
   1  -7  -7   46.74    9.20
   1  -7  -7   37.09    7.42
   1  -7  -7   51.12    8.86
   1  -7  -7   39.76    7.53
   1  -7  -7   38.08    8.11
   1  -7  -7   46.77    8.89
   1  -7  -7   44.74    8.42
   1  -7  -6 1089.98   63.29
   1  -7  -6 1067.65   64.30
  -1   7   6 1073.51   62.05
  -1   7   6 1012.24   62.06
   1  -7  -5  173.32   16.38
  -1   7   5  132.72   14.46
   1  -7  -4  472.40   34.29
   1  -7  -4  491.75   33.43
  -1   7   4  553.65   33.56
   1  -7  -3  229.58   18.30
   1  -7  -3  227.00   18.94
   1  -7  -3  220.73   18.13
  -1   7   3  194.68   17.00
   1  -7  -2   63.39    8.57
   1  -7  -2   85.14    9.67
   1  -7  -2   69.11    9.10
  -1   7   2   77.02    9.30
  -1   7   2   78.05    8.75
   1  -7  -1  511.44   33.41
   1  -7  -1  522.78   32.80
   1  -7  -1  598.47   33.84
  -1   7   1  534.72   32.90
  -1   7   1  551.05   33.36
   1  -7   0   13.65    3.98
  -1   7   0   10.44    3.32
   1  -7   0   14.22    3.50
   1  -7   0   13.93    4.24
   1  -7   0   11.78    3.29
  -1   7   0    9.85    3.44
  -1   7  -1    0.96    2.33
  -1   7  -1    0.96    2.02
   1  -7   1    0.75    1.70
   1  -7   1    1.96    2.23
   1  -7   2    4.97    2.86
  -1   7  -2    8.04    3.58
   1  -7   2    8.37    2.90
   1  -7   3    1.03    2.50
  -1   7  -3    0.93    1.95
  -1   7  -3    1.08    2.45
   1  -7   4   18.24    4.50
  -1   7  -4   19.69    4.70
  -1   7  -4   10.32    3.74
  -1   7  -4   19.90    4.90
   1  -7   5  330.36   24.06
  -1   7  -5  333.73   23.47
  -1   7  -5  333.54   24.19
  -1   7  -5  384.49   25.78
  -1   7  -6   -1.32    2.54
   1  -7   6    1.20    2.52
  -1   7  -6    5.25    3.00
  -1   7  -6    3.78    3.07
   1  -7   7  116.40   12.34
  -1   7  -7  122.65   13.72
  -1   7  -7  118.45   12.89
  -1   7  -8  797.76   47.56
  -1   7  -8  752.35   49.09
   1  -7   8  800.89   47.08
   1  -7   9  342.78   25.55
   1  -7   9  304.02   23.73
  -1   7  -9  299.46   25.30
  -1   7  -9  298.42   25.97
  -1   7 -10  162.93   17.80
  -1   7 -10  183.48   18.20
   1  -7  10  180.32   16.76
   1  -7  10  194.34   17.63
  -1   7 -10  163.91   17.17
  -1   7 -10  190.15   18.99
   1  -7  10  194.83   16.87
  -1   7 -10  219.76   19.83
  -1   7 -11  148.15   15.33
  -1   7 -11  147.12   15.56
  -1   7 -11  135.05   13.94
  -1   7 -11  146.03   14.59
  -1   7 -11  169.42   16.32
  -1   7 -11  135.49   15.25
   1  -7  11  167.73   14.08
   1  -7  11  148.04   14.55
  -1   7 -12   -1.13    2.58
  -1   7 -12    1.94    3.24
  -1   7 -12    3.75    3.02
  -1   7 -12    1.21    3.61
   1  -7  12    2.09    3.25
  -1   7 -12    9.97    4.30
   1  -7  12    2.40    2.84
   1  -7  12    5.98    3.64
  -1   7 -13   -0.63    2.04
  -1   7 -13    3.82    2.45
  -1   7 -13   -0.84    2.89
   1  -7  13    1.44    2.06
   1  -7  13   -0.94    1.62
   1  -7  13    5.48    2.70
   1  -6 -12    9.44    2.29
   1  -6 -12    6.60    2.36
   1  -6 -11    2.59    3.24
   1  -6 -11    2.67    3.34
   1  -6 -11    3.44    3.23
   1  -6 -10  316.00   24.32
   1  -6 -10  299.06   24.19
   1  -6 -10  327.07   23.78
   1  -6 -10  353.55   24.37
  -1   6   9    8.06    4.44
   1  -6  -9   18.04    6.03
   1  -6  -9   19.22    6.20
   1  -6  -9   12.34    4.91
   1  -6  -9   11.96    5.03
   1  -6  -9   16.78    5.93
   1  -6  -8  275.70   22.59
   1  -6  -8  277.89   23.76
   1  -6  -8  264.41   21.88
   1  -6  -8  252.11   22.44
   1  -6  -8  210.64   21.62
   1  -6  -8  251.32   22.67
   1  -6  -8  264.08   22.65
   1  -6  -8  275.80   22.37
  -1   6   8  226.40   20.99
  -1   6   8  269.28   23.01
   1  -6  -7    1.80    3.10
   1  -6  -7    6.36    4.54
  -1   6   7    3.20    2.75
  -1   6   7    4.90    3.98
  -1   6   7    1.48    3.62
  -1   6   7   -1.44    2.78
  -1   6   6  461.38   33.15
  -1   6   6  520.22   33.54
   1  -6  -6  508.69   33.97
   1  -6  -6  490.80   35.18
  -1   6   5  307.11   22.31
  -1   6   5  328.24   23.38
   1  -6  -5  288.51   23.84
   1  -6  -5  292.47   22.66
  -1   6   4   57.50    7.73
   1  -6  -4   66.05    8.56
   1  -6  -4   53.85    7.95
  -1   6   3   79.98   16.90
  -1   6   3   87.90    9.52
   1  -6  -3   91.84   10.05
   1  -6  -3  106.09   11.13
   1  -6  -3  105.16   10.69
  -1   6   2  866.27   48.22
  -1   6   2  843.60   62.16
   1  -6  -2  864.09   49.27
   1  -6  -2  882.33   48.85
   1  -6  -2  869.70   48.65
  -1   6   1    5.71    2.44
   1  -6  -1    2.53    2.30
   1  -6  -1    0.79    2.04
   1  -6  -1    0.85    2.19
  -1   6   0   71.26    7.72
  -1   6   0   59.38    7.18
   1  -6   0   68.26    7.25
   1  -6   0   75.83    7.55
   1  -6   0   57.06    7.15
   1  -6   1 1592.92   80.03
  -1   6  -1 1517.84   80.97
   1  -6   2  421.30   24.56
  -1   6  -2  419.47   26.17
   1  -6   2  426.96   26.23
  -1   6  -3  731.59   42.04
   1  -6   3  761.26   42.45
  -1   6  -4  202.14   16.15
  -1   6  -4  194.32   15.55
   1  -6   4  200.42   15.55
   1  -6   5 1973.65   97.64
  -1   6  -5 1839.42   98.07
  -1   6  -5 1914.75  100.01
   1  -6   5 1869.98   99.09
   1  -6   6  138.90   12.63
  -1   6  -6  160.96   14.69
   1  -6   6  134.18   12.87
  -1   6  -7   37.59    6.64
   1  -6   7   47.07    7.35
  -1   6  -7   52.70    8.21
   1  -6   7   37.75    6.56
   1  -6   8   73.01    9.66
  -1   6  -8   62.19    9.85
   1  -6   8   82.08    9.62
   1  -6   9   39.43    7.34
  -1   6  -9   40.72    7.84
   1  -6   9   37.74    7.01
  -1   6  -9   34.37    7.62
  -1   6 -10  243.86   21.92
   1  -6  10  179.64   18.56
  -1   6 -10  189.79   19.57
   1  -6  10  190.87   18.17
   1  -6  10  238.71   19.80
  -1   6 -10  224.08   19.74
   1  -6  10  200.33   18.81
  -1   6 -10  234.56   21.29
   1  -6  10  237.42   19.01
  -1   6 -10  227.64   20.34
  -1   6 -10  218.07   20.74
  -1   6 -11  189.64   18.51
  -1   6 -11  215.07   18.96
   1  -6  11  177.46   16.08
   1  -6  11  216.56   18.36
  -1   6 -11  235.69   20.42
  -1   6 -11  163.67   16.37
   1  -6  11  186.18   17.27
  -1   6 -11  173.58   17.89
   1  -6  12    4.36    3.25
   1  -6  12   -0.95    2.83
  -1   6 -12    2.66    3.62
   1  -6  12   -2.25    3.50
  -1   6 -12    5.50    3.93
  -1   6 -12    1.15    2.80
  -1   6 -12    4.59    3.69
   1  -6  13   44.47    6.08
   1  -6  13   35.23    5.45
  -1   6 -13   36.48    5.60
   1  -6  13   30.05    4.74
   1  -6  14   -0.40    1.39
  -1   6 -14    1.17    1.43
   1  -6  14    0.81    1.43
   1  -5 -12   37.95    5.76
   1  -5 -11    1.13    3.09
   1  -5 -11    3.23    3.59
   1  -5 -10   22.56    6.06
   1  -5 -10   18.52    6.12
  -1   5  10   20.84    5.80
   1  -5 -10   28.97    7.04
   1  -5 -10   31.34    7.01
   1  -5  -9    1.70    3.88
   1  -5  -9    1.65    2.46
  -1   5   9    1.53    2.64
   1  -5  -9    1.66    3.51
  -1   5   9    1.90    3.65
   1  -5  -9    1.59    3.87
   1  -5  -9    4.62    4.40
  -1   5   8    3.35    3.53
  -1   5   8    1.50    2.58
   1  -5  -8   12.01    4.67
  -1   5   8    1.51    2.60
  -1   5   7  106.37   12.88
  -1   5   7  100.60   12.69
  -1   5   7  116.50   12.80
   1  -5  -7  138.94   14.36
   1  -5  -7   95.42   12.98
  -1   5   7  134.28   13.53
   1  -5  -6    8.97    4.29
   1  -5  -6   19.23    4.95
  -1   5   6    7.21    3.45
  -1   5   6    5.16    3.17
   1  -5  -5  142.32   14.60
   1  -5  -5  172.02   14.68
  -1   5   5  163.37   14.28
   1  -5  -4   12.55    3.84
   1  -5  -4   15.12    4.02
  -1   5   4    3.76    4.61
   1  -5  -3  816.19   46.26
  -1   5   3  911.17   61.92
   1  -5  -2 2641.68  130.39
   1  -5  -2 2547.27  129.32
   1  -5  -2 2524.98  129.48
  -1   5   2 2490.68  142.36
  -1   5   2 2601.46  129.21
   1  -5  -1  445.38   27.22
   1  -5  -1  483.21   27.78
   1  -5  -1  479.52   27.79
  -1   5   1  483.18   27.55
   1  -5  -1  455.85   34.68
  -1   5   1  487.73   37.35
  -1   5   1  472.64   35.32
  -1   5   0   68.48    7.03
   1  -5   0   72.08    6.89
   1  -5   0   76.47    7.33
  -1   5   0   85.03   12.45
  -1   5   0   71.65   10.70
   1  -5   0   63.28   10.72
  -1   5   0   74.38    7.20
   1  -5   1 2451.33  130.17
   1  -5   1 2343.22  119.35
   1  -5   1 2493.44  119.96
  -1   5  -1 2446.60  130.62
  -1   5  -1 2239.16  119.73
  -1   5  -1 2476.78  120.32
   1  -5   2  157.61   14.61
   1  -5   2  132.62   13.16
  -1   5  -2  135.74   17.52
   1  -5   2  173.92   19.48
  -1   5  -2  143.43   11.33
   1  -5   3  310.38   26.48
   1  -5   3  377.01   28.59
   1  -5   4  354.67   21.44
  -1   5  -4  341.75   22.68
   1  -5   5   25.59    4.41
  -1   5  -5   15.07    4.60
   1  -5   6   82.93    9.08
  -1   5  -6   78.75    9.70
   1  -5   7   77.14    9.55
   1  -5   7   68.13    8.58
  -1   5  -7   83.31   10.48
  -1   5  -8   -1.56    3.00
  -1   5  -8    2.67    2.57
   1  -5   8    4.73    2.88
   1  -5   8    1.38    2.38
   1  -5   9  336.52   25.60
   1  -5   9  321.46   26.28
  -1   5  -9  382.14   28.49
  -1   5  -9  359.64   27.58
  -1   5  -9  367.48   27.15
   1  -5  10   14.28    5.16
   1  -5  10   19.19    5.31
   1  -5  10   12.93    5.57
  -1   5 -10   10.59    4.85
  -1   5 -10   13.92    5.69
  -1   5 -10    3.55    4.87
  -1   5 -10   11.57    5.17
   1  -5  10   11.26    5.03
  -1   5 -10   12.87    5.52
   1  -5  10   16.37    5.62
  -1   5 -10   22.30    6.30
  -1   5 -11    1.73    3.94
   1  -5  11    1.40    3.62
   1  -5  11    1.30    2.74
   1  -5  11    1.36    4.39
  -1   5 -11   -1.46    3.08
   1  -5  11    1.54    3.76
  -1   5 -11   -1.67    4.07
   1  -5  11    1.18    2.86
  -1   5 -11   -1.45    2.50
  -1   5 -11   -1.64    3.16
   1  -5  12  211.89   18.39
  -1   5 -12  235.40   20.34
   1  -5  12  223.44   17.88
  -1   5 -12  250.91   20.52
  -1   5 -12  238.59   19.43
  -1   5 -12  214.38   18.23
  -1   5 -13   51.57    7.05
   1  -5  13   62.68    7.58
  -1   5 -13   60.00    7.01
   1  -5  13   47.28    6.28
   1  -5  14   40.21    4.10
  -1   5 -14   42.64    4.85
   1  -5  14   45.06    4.75
   1  -4 -13    2.29    2.03
   1  -4 -13    2.18    2.48
   1  -4 -12   89.44    9.80
   1  -4 -11  175.99   15.66
   1  -4 -11  153.60   14.64
  -1   4  11  152.68   15.00
   1  -4 -11  146.72   14.93
  -1   4  10  310.28   26.39
  -1   4  10  322.02   25.66
  -1   4  10  324.51   25.63
   1  -4 -10  353.96   26.88
   1  -4 -10  292.82   25.22
   1  -4 -10  355.41   26.44
   1  -4 -10  378.95   26.90
   1  -4  -9    1.63    4.22
  -1   4   9    1.70    2.54
   1  -4  -9    4.80    4.36
   1  -4  -9    4.80    3.38
   1  -4  -9    1.67    3.53
  -1   4   9    1.57    3.02
   1  -4  -9    1.48    3.83
   1  -4  -8   53.35    8.91
  -1   4   8   52.22    8.44
  -1   4   8   62.30    9.48
  -1   4   8   49.02    8.84
  -1   4   8   59.60    9.27
   1  -4  -8   76.74   10.38
  -1   4   7  306.76   23.79
  -1   4   7  300.38   22.85
  -1   4   7  320.20   24.11
  -1   4   7  335.81   24.01
   1  -4  -7  320.52   24.60
   1  -4  -6  786.69   46.93
  -1   4   6  776.96   45.61
  -1   4   6  770.05   45.02
   1  -4  -5  486.51   31.44
  -1   4   5  497.44   30.50
   1  -4  -4    8.57    3.18
   1  -4  -4    0.85    2.08
  -1   4   4    6.46    4.82
   1  -4  -3 1167.85   65.48
   1  -4  -3 1292.62   65.43
  -1   4   3 1302.26   78.99
   1  -4  -2   18.74    3.77
  -1   4   2   21.86    7.91
   1  -4  -2   31.19    7.40
  -1   4   2   25.33    7.35
  -1   4   2   32.30    6.96
  -1   4   1  549.54   35.05
   1  -4  -1  531.07   34.73
  -1   4   1  514.42   36.24
  -1   4   1  516.07   26.21
  -1   4   1  537.75   36.11
  -1   4   1  526.62   27.66
   1  -4  -1  459.44   26.52
  -1   4   1  447.62   26.53
   1  -4   0   37.75    3.96
  -1   4   0   34.56    4.25
  -1   4   0   31.72    6.72
  -1   4   0   34.63    6.75
  -1   4   0   34.84    4.27
   1  -4   0   39.13    7.85
  -1   4  -1   12.41    3.36
   1  -4   1    9.77    4.66
  -1   4  -1    3.51    2.29
  -1   4  -1    8.30    4.96
  -1   4  -2 1190.55   65.67
   1  -4   2 1138.46   63.79
  -1   4  -2 1201.47   69.22
   1  -4   2 1074.03   64.16
   1  -4   2 1110.50   68.09
   1  -4   3 2047.17  117.02
   1  -4   3 2306.62  119.42
  -1   4  -3 2091.86  121.21
  -1   4  -3 2243.31  119.94
   1  -4   3 2203.64  121.81
  -1   4  -4   -0.68    1.86
   1  -4   4    0.64    1.47
  -1   4  -5 1703.09   94.42
  -1   4  -5 1851.27   93.87
   1  -4   5 1874.55   94.09
  -1   4  -5 1844.04   94.45
  -1   4  -6   14.93    4.05
   1  -4   6    8.05    3.39
  -1   4  -6    9.58    3.70
  -1   4  -6   11.12    3.62
  -1   4  -7   78.49   10.64
   1  -4   7   85.51    9.80
   1  -4   7   88.08   10.38
  -1   4  -8  506.69   34.32
   1  -4   8  478.16   32.12
   1  -4   8  560.32   34.63
  -1   4  -8  465.18   33.07
   1  -4   9  224.31   19.55
  -1   4  -9  189.11   18.64
   1  -4   9  186.37   17.42
  -1   4  -9  192.92   18.47
  -1   4 -10    1.64    3.46
   1  -4  10    5.05    3.55
  -1   4 -10    1.66    3.20
  -1   4 -10   -1.78    3.43
   1  -4  10    1.29    3.33
   1  -4  10    1.44    2.78
  -1   4 -10    1.76    4.00
   1  -4  10    1.49    2.87
  -1   4 -11  101.86   13.53
   1  -4  11  103.69   12.31
   1  -4  11   95.78   11.58
  -1   4 -11   83.04   11.54
   1  -4  11   71.48   10.78
  -1   4 -11   85.94   11.97
  -1   4 -11   92.18   12.32
  -1   4 -12  162.43   15.26
  -1   4 -12  152.23   15.88
   1  -4  12  130.63   14.04
  -1   4 -12  151.00   15.23
  -1   4 -12  155.36   15.77
  -1   4 -12  172.54   15.96
   1  -4  12  157.63   14.44
   1  -4  13  113.69   10.85
  -1   4 -13  100.09   10.37
  -1   4 -13  115.06   11.23
  -1   4 -13  115.27   11.52
   1  -4  14   38.25    4.52
   1  -4  14   31.77    4.03
   1  -4  14   23.81    3.44
  -1   4 -14   30.38    4.44
  -1   4 -14   30.11    3.52
   1  -3 -13   35.03    5.67
   1  -3 -13   42.39    6.02
   1  -3 -12  131.59   12.87
  -1   3  12  100.57   11.30
   1  -3 -12  110.27   11.72
   1  -3 -11   12.36    4.74
   1  -3 -11    7.44    4.45
   1  -3 -11    5.39    3.86
  -1   3  11    8.22    4.49
  -1   3  11    2.97    3.39
   1  -3 -10  106.47   13.09
  -1   3  10  101.58   12.65
   1  -3 -10   69.21   10.84
   1  -3 -10   87.86   12.21
   1  -3 -10   77.63   11.33
  -1   3  10   93.07   12.22
  -1   3  10   81.83   12.11
  -1   3  10   90.83   12.72
  -1   3   9   11.45    4.68
   1  -3  -9    3.24    3.14
  -1   3   9   10.82    5.16
   1  -3  -8   33.90    6.26
  -1   3   8   21.02    6.18
  -1   3   8   23.43    6.07
  -1   3   8   27.53    5.80
   1  -3  -8   33.16    6.66
   1  -3  -8   23.38    6.31
   1  -3  -8   30.28    6.05
  -1   3   8   34.40    6.84
   1  -3  -7    6.24    3.40
   1  -3  -7    4.33    2.80
  -1   3   7    3.49    2.84
   1  -3  -7    2.07    2.37
  -1   3   7    4.44    2.54
  -1   3   7    2.50    2.41
  -1   3   7   14.33    3.99
   1  -3  -6  380.83   25.66
   1  -3  -6  376.28   24.43
   1  -3  -6  363.18   24.01
  -1   3   6  396.35   25.12
  -1   3   6  362.03   24.25
   1  -3  -5   11.15    3.49
   1  -3  -5    7.13    2.68
   1  -3  -5    3.33    2.23
  -1   3   5   -3.45    5.14
  -1   3   5    1.47    1.68
  -1   3   5    3.21    1.96
   1  -3  -4  428.81   24.99
   1  -3  -4  380.43   25.02
  -1   3   4  438.85   36.99
   1  -3  -3  306.50   19.31
   1  -3  -3  303.28   18.90
  -1   3   3  323.93   26.01
  -1   3   3  308.57   24.41
   1  -3  -3  281.10   23.24
  -1   3   3  312.31   30.08
  -1   3   3  331.96   28.35
  -1   3   2  229.05   19.26
  -1   3   2  236.64   21.04
  -1   3   2  243.69   17.56
   1  -3  -2  221.22   16.74
   1  -3  -2  201.86   18.63
  -1   3   2  201.44   20.89
  -1   3   2  224.99   15.92
  -1   3   1 1581.04   85.50
  -1   3   1 1601.32   80.45
  -1   3   1 1614.51   87.03
  -1   3   1 1536.35   87.02
   1  -3  -1 1619.95   85.88
   1  -3  -1 1593.65   80.88
   1  -3   0  346.91   24.13
   1  -3   0  339.19   19.75
  -1   3   0  319.21   19.51
  -1   3   0  336.97   22.71
  -1   3   0  355.66   24.21
  -1   3  -1   99.74   11.95
   1  -3   1  102.33    9.28
   1  -3   1   98.60   11.61
  -1   3  -1   82.32    6.64
   1  -3   2 2766.18  147.83
  -1   3  -2 3074.67  150.27
  -1   3  -2 2832.93  150.96
   1  -3   3  606.29   42.72
   1  -3   3  610.68   41.66
  -1   3  -3  656.40   36.08
  -1   3  -3  622.78   43.51
  -1   3  -3  558.07   42.32
  -1   3  -4  711.73   39.30
   1  -3   4  705.79   39.00
   1  -3   5  199.53   15.25
  -1   3  -5  226.40   16.07
  -1   3  -5  192.79   15.14
  -1   3  -5  208.06   15.58
  -1   3  -6   35.49    6.10
  -1   3  -6   22.46    4.87
   1  -3   6   26.01    4.41
   1  -3   7  388.02   25.92
   1  -3   7  412.38   27.11
   1  -3   7  377.55   24.93
  -1   3  -7  375.49   26.83
  -1   3  -7  397.30   27.50
   1  -3   8   31.50    6.67
   1  -3   8   19.64    5.31
  -1   3  -8   18.83    5.12
   1  -3   8   29.09    5.46
  -1   3  -8   30.60    6.50
  -1   3  -8   21.69    5.82
  -1   3  -9   19.48    5.64
  -1   3  -9   12.99    4.90
   1  -3   9   14.74    4.30
  -1   3  -9   11.56    4.98
   1  -3   9   12.63    5.18
  -1   3  -9   29.40    6.79
   1  -3   9   16.34    5.32
  -1   3 -10    5.13    3.90
   1  -3  10    1.73    2.58
  -1   3 -10   10.46    5.20
   1  -3  10    1.50    3.42
  -1   3 -10    5.26    4.27
  -1   3 -10    1.81    4.13
  -1   3 -10    3.42    3.61
  -1   3 -10    1.83    3.86
  -1   3 -11  591.64   39.69
  -1   3 -11  716.81   43.00
   1  -3  11  646.05   42.17
  -1   3 -11  612.52   41.94
   1  -3  11  609.07   40.49
  -1   3 -11  658.00   42.87
  -1   3 -11  654.54   42.68
   1  -3  11  590.34   40.04
  -1   3 -11  611.79   41.43
  -1   3 -12   36.33    6.58
  -1   3 -12   58.29    9.10
  -1   3 -12   37.60    7.29
   1  -3  12   28.48    6.08
   1  -3  12   22.83    5.91
   1  -3  12   35.79    6.87
  -1   3 -12   45.52    7.61
  -1   3 -13   72.94    8.55
  -1   3 -13   66.10    8.42
   1  -3  13   64.96    7.77
   1  -3  13   63.19    8.00
   1  -3  14   21.23    3.48
   1  -3  14   19.54    3.05
  -1   3 -14   25.12    3.43
  -1   3 -14   31.26    4.11
   1  -3  14   31.83    4.01
   1  -2 -14   45.17    4.90
   1  -2 -14   50.54    5.07
   1  -2 -13    0.87    2.71
   1  -2 -13    5.59    3.00
  -1   2  13    4.36    2.66
   1  -2 -12  108.00   12.64
   1  -2 -12  106.06   12.33
  -1   2  12  120.01   12.73
  -1   2  11   42.84    8.24
   1  -2 -11   36.57    6.97
   1  -2 -11   50.21    8.80
   1  -2 -11   49.90    9.07
  -1   2  10    1.62    2.42
  -1   2  10    1.76    3.40
   1  -2 -10    1.53    2.28
  -1   2  10    1.64    2.82
  -1   2  10    1.75    3.69
  -1   2  10    1.66    3.20
   1  -2 -10    8.20    4.69
   1  -2 -10   -1.72    2.97
   1  -2  -9   44.53    7.81
  -1   2   9   66.88    9.46
   1  -2  -9   59.88    9.63
  -1   2   9   40.01    7.50
   1  -2  -9   53.58    8.81
  -1   2   9   46.49    8.39
   1  -2  -9   40.73    7.67
   1  -2  -8 2050.57  100.18
  -1   2   8 1766.15   98.51
   1  -2  -8 1974.89  100.02
  -1   2   8 1914.82   99.84
  -1   2   8 1745.56   98.84
   1  -2  -8 1765.61   99.26
   1  -2  -7    3.17    2.41
   1  -2  -7    2.17    2.47
  -1   2   7    1.07    2.77
   1  -2  -7    2.08    2.19
  -1   2   7   -1.13    2.38
  -1   2   7    2.01    2.12
  -1   2   7   -1.07    2.26
   1  -2  -7    3.34    3.03
  -1   2   7    5.98    3.21
   1  -2  -6   75.29    8.40
  -1   2   6   68.95    8.06
   1  -2  -6   88.70    8.95
   1  -2  -6   86.13    9.06
   1  -2  -6   87.90    9.00
   1  -2  -6   80.28    8.83
  -1   2   6   77.87    8.60
  -1   2   6  101.50   18.13
  -1   2   6   73.57    8.05
  -1   2   6   78.77    8.61
  -1   2   6   72.57    8.22
   1  -2  -5  560.74   29.82
   1  -2  -5  538.28   30.21
   1  -2  -5  554.00   29.70
  -1   2   5  426.66   28.77
   1  -2  -5  471.14   29.36
  -1   2   5  482.02   28.75
  -1   2   5  526.62   29.60
   1  -2  -4  715.41   38.04
   1  -2  -4  695.57   37.78
   1  -2  -4  719.01   38.58
  -1   2   4  723.74   47.33
   1  -2  -4  563.86   45.41
  -1   2   4  735.22   47.31
  -1   2   4  714.36   37.87
  -1   2   4  659.66   47.82
  -1   2   3 3771.89  207.17
  -1   2   3 4424.37  206.84
  -1   2   3 4055.19  203.03
  -1   2   3 4364.41  203.10
   1  -2  -3 3609.97  201.75
  -1   2   3 3778.40  202.79
  -1   2   2  571.50   36.40
   1  -2  -2  647.33   37.25
   1  -2  -2  570.50   35.24
  -1   2   2  616.08   36.27
  -1   2   2  588.06   39.40
  -1   2   1  958.94   53.24
   1  -2  -1 1019.50   51.17
  -1   2   1  931.85   50.34
   1  -2   0    3.48    2.60
  -1   2   0    2.47    1.71
  -1   2   0    6.99    3.61
   1  -2   0    6.26    2.34
   1  -2   1    8.83    3.27
   1  -2   1   11.81    4.26
  -1   2  -1    6.34    2.92
   1  -2   2  629.01   39.78
   1  -2   2  611.16   40.62
  -1   2  -2  730.58   42.52
   1  -2   3  840.00   52.19
  -1   2  -3  826.14   52.71
  -1   2  -3  768.22   50.48
   1  -2   3  693.98   49.20
  -1   2  -3  833.86   47.38
   1  -2   3  795.85   50.83
  -1   2  -4   88.42    8.26
  -1   2  -4   79.08   11.68
   1  -2   4   81.02    6.61
  -1   2  -5  473.69   30.05
   1  -2   5  481.06   28.03
   1  -2   5  537.80   29.34
  -1   2  -5  507.40   30.22
  -1   2  -6  140.02   12.71
   1  -2   6  127.89   12.11
  -1   2  -6  131.03   12.87
   1  -2   6  134.58   12.72
   1  -2   6  170.05   12.04
  -1   2  -6  140.69   12.95
   1  -2   6  157.80   12.73
   1  -2   7 1424.90   79.99
  -1   2  -7 1618.26   81.29
   1  -2   7 1514.77   81.02
  -1   2  -7 1609.67   82.07
   1  -2   7 1359.45   77.96
   1  -2   7 1460.89   79.65
  -1   2  -7 1524.90   81.45
   1  -2   8   34.91    6.81
   1  -2   8   29.99    6.72
  -1   2  -8   40.35    7.49
  -1   2  -8   24.19    6.31
  -1   2  -8   39.01    7.17
  -1   2  -9    6.26    4.26
  -1   2  -9   -1.75    3.01
   1  -2   9    1.64    3.47
   1  -2   9    1.45    2.80
   1  -2   9    4.67    3.79
   1  -2   9    4.01    2.82
  -1   2  -9    6.87    3.62
  -1   2  -9   -1.67    2.88
  -1   2 -10  497.19   35.46
  -1   2 -10  543.23   37.21
   1  -2  10  540.18   36.90
  -1   2 -10  538.43   37.03
   1  -2  10  510.32   36.02
  -1   2 -10  493.18   35.72
  -1   2 -10  482.59   36.30
   1  -2  10  487.69   34.18
  -1   2 -10  567.68   38.03
   1  -2  10  513.46   35.41
  -1   2 -10  533.16   37.30
  -1   2 -11   14.35    5.13
  -1   2 -11   21.80    6.33
   1  -2  11    9.91    4.76
  -1   2 -11   14.37    5.71
  -1   2 -11   18.18    6.07
  -1   2 -11   10.43    4.54
  -1   2 -11   14.04    5.24
   1  -2  11   11.97    4.69
  -1   2 -12   40.79    7.57
  -1   2 -12   32.86    6.92
   1  -2  12   38.02    6.69
   1  -2  12   31.29    6.47
  -1   2 -12   42.21    7.65
  -1   2 -12   35.09    6.75
   1  -2  13   -0.85    2.65
  -1   2 -13   -0.92    2.85
  -1   2 -13    0.78    2.12
  -1   2 -13    2.00    2.11
   1  -2  13   -3.17    3.05
  -1   2 -14   36.38    4.24
  -1   2 -14   38.58    4.23
   1  -2  14   38.17    4.38
   1  -2  14   44.34    4.60
  -1   1  14    6.14    2.18
   1  -1 -14    6.27    2.41
   1  -1 -14    1.68    2.11
  -1   1  13    3.53    2.65
   1  -1 -13    8.77    3.95
   1  -1 -13    6.15    2.95
   1  -1 -13   11.33    3.67
   1  -1 -12  318.23   23.66
   1  -1 -12  285.38   23.46
  -1   1  12  355.64   25.68
  -1   1  12  270.22   23.45
   1  -1 -12  339.56   25.43
  -1   1  11   84.31   11.69
  -1   1  11   82.35   11.70
   1  -1 -11   97.71   12.44
   1  -1 -11  120.11   14.02
  -1   1  11   88.37   11.74
   1  -1 -11  105.30   13.04
   1  -1 -11   81.10   11.38
  -1   1  11   83.59   11.60
  -1   1  10   17.91    5.47
  -1   1  10   14.88    5.01
   1  -1 -10    6.24    4.08
  -1   1  10   15.91    4.79
   1  -1 -10   16.63    5.40
  -1   1  10   21.28    5.68
  -1   1  10   11.26    4.43
   1  -1 -10    9.94    4.56
   1  -1 -10   19.15    6.21
   1  -1  -9   -1.59    3.62
   1  -1  -9    4.60    3.23
  -1   1   9    1.45    2.79
  -1   1   9    1.52    3.46
  -1   1   9   -1.46    3.08
  -1   1   9   -1.47    2.84
   1  -1  -9    1.54    2.65
   1  -1  -9    1.42    2.45
  -1   1   9   -1.36    2.62
  -1   1   8  282.76   20.65
   1  -1  -8  272.89   21.09
   1  -1  -8  245.19   20.76
  -1   1   8  257.86   20.71
  -1   1   8  271.90   20.71
   1  -1  -8  250.18   20.76
   1  -1  -7  428.44   27.06
  -1   1   7  392.67   26.12
   1  -1  -7  424.95   27.66
  -1   1   7  432.10   26.90
  -1   1   7  380.60   26.68
   1  -1  -7  394.77   27.07
   1  -1  -6    3.72    2.12
  -1   1   6   -3.32    2.86
  -1   1   6    0.74    1.56
  -1   1   6    3.31    2.25
  -1   1   6    0.80    1.95
   1  -1  -6    3.79    2.58
   1  -1  -6    0.90    2.05
   1  -1  -6    3.27    2.44
  -1   1   6    0.87    2.12
   1  -1  -6    1.83    2.36
  -1   1   5  108.90   16.41
  -1   1   5  113.46    9.34
  -1   1   5  133.86   10.35
  -1   1   5  110.26    9.59
   1  -1  -5  128.55    9.92
   1  -1  -5  139.47   10.22
   1  -1  -5  115.78   10.32
   1  -1  -5  124.24   10.59
  -1   1   5  132.06   10.12
   1  -1  -5  119.67   10.24
  -1   1   4  286.79   27.32
  -1   1   4  275.01   25.38
  -1   1   4  281.52   26.40
  -1   1   4  313.95   26.23
  -1   1   4  281.00   16.88
  -1   1   4  293.82   17.42
  -1   1   4  312.20   25.14
   1  -1  -4  263.39   25.00
   1  -1  -3  278.89   22.36
  -1   1   3  278.11   22.27
  -1   1   3  285.70   22.90
  -1   1   2    0.89    2.41
  -1   1   2    2.39    2.73
   1  -1  -2   -0.91    2.49
  -1   1   2    2.55    1.18
   1  -1  -1  271.98   17.72
   1  -1  -1  253.83   17.03
  -1   1   1  279.99   16.63
   1  -1  -1  257.40   16.50
   1  -1   0 1694.14   86.47
  -1   1   0 1706.50   85.70
  -1   1  -1   -0.79    2.35
   1  -1   1    2.56    2.94
   1  -1   2   83.20   10.29
   1  -1   2   73.98   10.18
  -1   1  -2  100.54   10.89
   1  -1   3 3727.00  208.71
   1  -1   3 4176.22  198.73
   1  -1   3 4024.68  209.25
  -1   1  -3 3981.27  208.75
  -1   1  -4   10.86    4.96
   1  -1   4    6.79    4.79
   1  -1   4    9.09    2.32
   1  -1   4    7.67    1.95
   1  -1   4    7.85    2.96
  -1   1  -4   10.86    2.77
   1  -1   5   21.07    3.60
  -1   1  -5   14.74    3.89
   1  -1   5   18.19    3.65
   1  -1   5   11.63    3.66
   1  -1   6 1123.43   61.46
  -1   1  -6 1155.12   61.64
   1  -1   6 1191.71   60.51
   1  -1   6 1132.74   61.16
  -1   1  -6 1106.90   62.56
   1  -1   6 1058.86   61.67
   1  -1   7  331.39   22.40
  -1   1  -7  286.35   21.54
   1  -1   7  304.14   20.69
  -1   1  -7  273.62   22.02
   1  -1   7  285.94   21.30
   1  -1   7  261.11   21.46
   1  -1   8  188.27   17.54
   1  -1   8  217.43   18.09
  -1   1  -8  201.48   17.39
   1  -1   8  178.63   16.74
  -1   1  -8  196.62   18.19
  -1   1  -8  173.59   17.91
   1  -1   8  169.70   15.79
   1  -1   9  121.30   12.57
  -1   1  -9  126.52   14.47
   1  -1   9  119.99   13.68
  -1   1  -9   83.07   12.56
  -1   1  -9  124.04   15.04
   1  -1   9  106.74   13.20
  -1   1  -9  121.74   13.43
   1  -1   9   89.84   12.59
  -1   1 -10   14.35    4.98
  -1   1 -10   24.70    6.82
   1  -1  10    8.48    4.42
  -1   1 -10   21.09    6.73
  -1   1 -10   18.73    5.73
   1  -1  10    9.09    4.37
  -1   1 -10    7.18    4.41
   1  -1  10   12.74    5.35
   1  -1  10    8.29    4.08
  -1   1 -10   20.10    6.64
  -1   1 -11   11.63    5.16
   1  -1  11    1.52    2.62
  -1   1 -11    8.99    4.47
  -1   1 -11    5.91    4.23
  -1   1 -11    4.35    3.53
   1  -1  11    4.25    3.66
  -1   1 -12   11.88    4.64
  -1   1 -12   19.16    5.32
   1  -1  12   11.33    4.12
  -1   1 -12   14.72    4.78
  -1   1 -12   21.41    5.66
   1  -1  12   19.72    5.39
   1  -1  13   51.92    6.52
  -1   1 -13   57.77    7.41
  -1   1 -13   56.68    6.96
  -1   1 -13   48.55    6.36
   1  -1  13   50.15    6.70
   1   0 -14   20.35    3.99
   1   0 -14   19.31    3.76
   1   0 -14   24.68    4.29
  -1   0  14   17.26    3.72
  -1   0  13    4.89    2.78
  -1   0  13    1.00    2.97
   1   0 -13    3.11    3.21
   1   0 -13   -2.19    3.41
   1   0 -13    2.13    3.18
  -1   0  12   94.59   12.22
  -1   0  12  111.25   12.92
   1   0 -12   78.31   11.17
   1   0 -12  105.65   12.52
   1   0 -12  102.15   12.81
   1   0 -11  217.90   20.49
   1   0 -11  226.65   20.37
   1   0 -11  201.94   20.39
  -1   0  11  203.28   19.85
  -1   0  11  248.64   20.60
   1   0 -11  240.32   21.56
  -1   0  11  264.46   21.95
   1   0 -11  223.40   21.05
  -1   0  11  211.89   20.31
   1   0 -11  231.35   21.10
   1   0 -10  132.60   15.00
  -1   0  10  133.10   14.91
   1   0 -10  100.12   13.57
  -1   0  10  118.01   14.40
  -1   0  10  126.30   13.91
  -1   0  10  129.87   14.73
   1   0 -10  138.31   15.56
  -1   0  10  110.97   13.40
   1   0 -10  147.23   15.16
   1   0  -9   59.33    9.41
  -1   0   9   64.23    9.57
   1   0  -9   60.32    9.23
  -1   0   9   52.92    8.78
  -1   0   9   67.19    9.29
   1   0  -9   57.52    9.47
   1   0  -9   43.76    8.51
  -1   0   9   53.58    8.67
  -1   0   9   63.17    9.43
  -1   0   9   56.25    8.62
  -1   0   9   46.83    8.06
   1   0  -8  119.67   12.36
  -1   0   8  122.66   12.15
  -1   0   8  120.05   12.03
   1   0  -8  103.23   12.30
  -1   0   8  122.01   12.36
   1   0  -8  112.69   12.68
  -1   0   8   97.60   11.88
  -1   0   7  141.56   12.14
   1   0  -7  138.43   12.66
  -1   0   7  147.89   12.56
  -1   0   7  125.12   21.02
   1   0  -7  137.41   13.03
  -1   0   7  110.84   11.92
  -1   0   7  120.43   11.74
   1   0  -7  139.13   13.11
   1   0  -7  126.71   12.55
   1   0  -6 1744.08   84.21
   1   0  -6 1649.70   84.76
  -1   0   6 1479.49   83.71
  -1   0   6 1652.41   83.54
   1   0  -6 1581.40   84.55
   1   0  -6 1563.64   84.26
  -1   0   5  158.29   20.40
   1   0  -5  187.08   13.92
  -1   0   5  208.42   13.50
   1   0  -5  184.04   13.72
  -1   0   4 1289.84   64.34
  -1   0   4 1115.01   74.41
  -1   0   4 1214.73   74.40
  -1   0   4 1233.39   74.31
   1   0  -4 1347.57   72.70
   1   0  -3 4052.45  198.87
  -1   0   3 3763.81  200.39
  -1   0   3 4056.13  202.07
  -1   0   2    3.48    2.08
   1   0  -2    4.42    2.61
   1   0  -2    0.90    2.68
   1   0  -1  418.85   24.18
  -1   0   1  437.63   23.23
   1   0  -1  468.03   24.57
   1   0  -1  458.29   25.38
   1   0   0  301.98   18.71
  -1   0   0  312.48   17.65
   1   0   0  323.03   17.61
   1   0   1   31.97    4.88
  -1   0  -1   20.68    4.16
   1   0   1   26.88    4.78
   1   0   2  327.88   23.04
   1   0   2  268.04   21.35
  -1   0  -2  329.97   24.34
   1   0   3   96.19   13.67
   1   0   3  111.97   15.05
  -1   0  -3  120.70   16.51
   1   0   3  115.94   13.88
   1   0   3  124.74    8.17
  -1   0  -3   86.93   13.82
  -1   0  -4   15.06    3.55
   1   0   4   12.39    3.09
  -1   0  -4   13.19    6.46
   1   0   4   13.74    3.03
   1   0   4   17.84    6.40
   1   0   4   13.07    2.81
   1   0   5  677.08   42.95
  -1   0  -5  812.60   44.26
   1   0   5  797.66   43.26
   1   0   5  831.51   42.52
  -1   0  -6   36.23    5.62
   1   0   6   30.92    5.49
  -1   0  -6   24.83    5.18
   1   0   6   25.16    4.97
   1   0   6   25.60    4.78
   1   0   6   27.96    4.71
  -1   0  -7   41.87    6.84
   1   0   7   38.00    6.89
   1   0   7   33.58    6.09
   1   0   7   48.46    7.58
  -1   0  -8  332.15   26.83
  -1   0  -8  371.03   24.93
   1   0   8  325.49   24.78
  -1   0  -8  343.45   26.00
   1   0   8  302.25   23.22
   1   0   8  268.43   23.51
  -1   0  -9  304.44   24.59
  -1   0  -9  256.02   23.63
  -1   0  -9  281.89   23.82
   1   0   9  268.49   23.07
  -1   0  -9  343.90   23.96
  -1   0  -9  301.63   25.59
   1   0   9  224.67   21.00
   1   0   9  275.46   23.35
   1   0  10    9.58    4.64
  -1   0 -10   20.70    6.18
  -1   0 -10   13.74    5.64
  -1   0 -10   26.16    5.93
   1   0  10   19.79    5.92
  -1   0 -10   19.38    5.96
   1   0  10   21.12    5.83
  -1   0 -11  111.31   12.58
   1   0  11   83.82   11.53
   1   0  11  106.55   12.47
  -1   0 -11  119.10   13.24
  -1   0 -11  100.26   12.07
   1   0  12   35.22    6.53
   1   0  12   46.80    6.99
  -1   0 -12   28.64    5.91
  -1   0 -12   45.16    7.28
  -1   0 -13   32.50    5.11
   1   0  13   26.53    4.11
  -1   0 -13   27.11    4.21
  -1   0 -13   33.12    5.20
   1   0  13   22.63    4.67
   1   1 -14   16.08    4.00
  -1  -1  14   17.52    3.71
   1   1 -14   15.96    3.84
   1   1 -13  215.29   18.34
  -1  -1  13  192.50   17.20
  -1  -1  13  187.72   16.83
   1   1 -13  204.40   17.55
   1   1 -13  227.60   17.14
  -1  -1  13  195.80   16.71
  -1  -1  12  178.18   16.98
   1   1 -12  175.35   17.47
   1   1 -12  154.37   16.26
   1   1 -12  171.93   16.10
  -1  -1  12  160.42   16.59
   1   1 -12  186.50   18.08
   1   1 -12  151.63   16.28
  -1  -1  11    6.61    4.28
   1   1 -11    1.49    3.15
   1   1 -11    8.41    4.35
   1   1 -11    5.27    4.01
  -1  -1  11    6.90    3.93
   1   1 -11    3.49    4.26
   1   1 -11    3.41    3.29
  -1  -1  11    9.78    4.66
   1   1 -11    5.43    4.13
  -1  -1  10 1054.72   65.57
   1   1 -10 1146.55   66.85
  -1  -1  10 1139.59   65.68
  -1  -1  10 1118.46   63.75
   1   1 -10 1110.21   65.85
  -1  -1  10 1185.10   65.82
   1   1 -10 1118.46   66.58
   1   1 -10 1055.86   65.59
   1   1  -9   29.75    6.58
  -1  -1   9   24.98    5.86
   1   1  -9   13.07    5.14
  -1  -1   9   34.42    6.38
   1   1  -9   31.31    6.98
  -1  -1   9   19.42    6.02
  -1  -1   9   24.15    5.90
  -1  -1   9   34.84    6.90
  -1  -1   8  306.21   22.83
  -1  -1   8  264.08   20.59
   1   1  -8  284.15   22.36
  -1  -1   8  300.58   22.07
  -1  -1   8  317.67   22.31
  -1  -1   8  297.00   21.63
  -1  -1   7  264.03   19.63
  -1  -1   7  263.33   18.58
  -1  -1   7  293.13   30.36
  -1  -1   7  289.46   19.17
  -1  -1   7  284.36   19.64
  -1  -1   7  243.83   18.59
   1   1  -7  245.68   19.26
  -1  -1   7  266.60   19.09
  -1  -1   7  247.37   18.68
   1   1  -6 1142.12   58.11
   1   1  -6 1082.11   58.03
  -1  -1   6 1013.44   57.05
   1   1  -6 1040.01   58.21
  -1  -1   6  998.11   57.68
  -1  -1   6 1155.41   57.50
  -1  -1   5  159.01   11.83
   1   1  -5  156.46   12.37
  -1  -1   5  188.56   19.64
  -1  -1   5  168.75   11.89
  -1  -1   4   37.26    7.55
  -1  -1   4   37.04    8.55
   1   1  -4   27.34    7.69
   1   1  -3    2.74    3.34
  -1  -1   3    1.01    2.29
  -1  -1   2 1953.53   98.62
   1   1  -2 2095.63  102.94
  -1  -1   1  726.60   38.34
   1   1  -1  695.12   38.03
   1   1   0  404.59   21.46
   1   1   0  386.69   22.71
  -1  -1   0  390.88   22.74
   1   1   1  105.05    9.65
  -1  -1  -1   98.43    9.00
   1   1   1  104.66    8.69
   1   1   2  609.90   39.01
  -1  -1  -2  629.78   38.77
  -1  -1  -2  658.19   41.16
   1   1   2  663.99   38.79
   1   1   3  473.03   33.85
  -1  -1  -3  470.60   32.73
  -1  -1  -3  430.70   35.10
   1   1   3  480.81   32.98
  -1  -1  -3  420.52   36.14
   1   1   3  445.43   34.57
  -1  -1  -4  351.96   21.18
  -1  -1  -4  368.24   21.43
  -1  -1  -4  350.14   21.81
  -1  -1  -4  352.10   21.46
   1   1   4  340.47   21.14
   1   1   4  326.53   20.32
   1   1   4  342.38   21.02
   1   1   4  291.27   28.73
  -1  -1  -5 1216.26   61.62
   1   1   5 1120.14   61.48
   1   1   5 1124.38   60.95
  -1  -1  -5 1194.32   62.92
   1   1   5 1077.36   61.38
  -1  -1  -5 1210.64   62.34
   1   1   6  377.66   25.15
   1   1   6  376.10   24.50
  -1  -1  -6  389.33   24.60
  -1  -1  -6  403.87   26.45
   1   1   6  351.45   24.91
   1   1   7  215.01   17.43
   1   1   7  194.73   16.42
   1   1   7  217.08   17.96
  -1  -1  -7  195.89   16.69
   1   1   7  192.56   17.15
  -1  -1  -7  245.09   19.43
   1   1   7  200.79   17.48
   1   1   8  304.54   23.90
   1   1   8  329.26   23.90
  -1  -1  -8  289.78   24.08
   1   1   8  297.50   23.85
  -1  -1  -8  323.86   25.64
   1   1   8  311.02   24.10
  -1  -1  -8  289.23   22.62
   1   1   9  157.26   16.75
  -1  -1  -9  176.11   17.69
   1   1   9  183.59   17.91
   1   1   9  175.44   17.80
  -1  -1  -9  194.84   17.23
   1   1   9  194.77   17.72
  -1  -1  -9  179.15   17.95
   1   1  10  139.20   15.10
  -1  -1 -10  111.84   13.51
  -1  -1 -10  131.02   13.99
  -1  -1 -10  136.94   15.22
  -1  -1 -10  126.45   14.56
  -1  -1 -10  134.32   14.36
   1   1  10  113.48   13.96
  -1  -1 -11   54.57    8.95
   1   1  11   59.00    9.01
   1   1  11   55.43    8.86
  -1  -1 -11   41.18    7.83
  -1  -1 -11   46.52    8.41
  -1  -1 -11   49.54    7.81
   1   1  12   11.96    3.62
  -1  -1 -12   13.87    4.32
  -1  -1 -12    4.05    2.44
  -1  -1 -12    5.58    3.21
  -1  -1 -13   28.47    4.50
   1   1  13   34.24    4.71
  -1  -1 -13   36.34    5.01
   1   2 -15    1.64    1.42
  -1  -2  15    3.27    1.73
  -1  -2  14  410.84   24.42
   1   2 -14  337.99   22.79
   1   2 -14  419.36   25.48
  -1  -2  13   -1.15    2.63
   1   2 -13    3.95    2.69
  -1  -2  13    6.75    3.75
   1   2 -13    6.51    4.04
   1   2 -13    9.21    3.92
  -1  -2  12   -1.64    3.17
  -1  -2  12   10.95    4.71
   1   2 -12   -4.79    3.89
   1   2 -12    1.66    3.19
  -1  -2  12    1.27    3.46
  -1  -2  12    1.46    2.82
   1   2 -11    1.70    3.27
  -1  -2  11    1.74    2.99
   1   2 -11   -1.55    3.27
  -1  -2  11    1.56    2.68
   1   2 -11    1.85    3.57
  -1  -2  11    1.39    2.93
  -1  -2  10  265.82   23.42
   1   2 -10  317.86   25.21
   1   2 -10  284.36   23.91
   1   2 -10  284.38   24.24
  -1  -2  10  286.92   23.15
   1   2  -9  281.80   22.89
   1   2  -9  255.06   22.87
  -1  -2   9  287.69   22.45
  -1  -2   9  308.01   23.54
   1   2  -9  311.08   24.10
  -1  -2   8   22.39    5.27
   1   2  -8   17.24    5.43
   1   2  -8   17.26    4.59
  -1  -2   8   17.78    4.20
   1   2  -8   13.79    4.54
   1   2  -8   35.80    6.91
  -1  -2   8   15.14    4.69
   1   2  -7    3.01    2.29
  -1  -2   7    1.85    2.11
   1   2  -7    2.20    2.68
  -1  -2   7    3.86    2.40
  -1  -2   7   -0.96    2.48
   1   2  -7    7.23    3.21
   1   2  -7    9.88    3.66
  -1  -2   6  801.15   39.68
  -1  -2   6  777.77   50.20
  -1  -2   6  715.56   40.10
   1   2  -6  648.75   39.83
   1   2  -6  696.02   40.55
   1   2  -6  692.94   40.89
   1   2  -5   13.38    3.44
  -1  -2   5   14.06    4.51
  -1  -2   5   14.67    2.87
  -1  -2   4  223.06   17.92
  -1  -2   4  271.85   23.96
  -1  -2   4  203.16   21.44
   1   2  -4  226.42   21.89
  -1  -2   4  220.86   20.56
   1   2  -3 2814.23  151.70
  -1  -2   3 2857.26  151.76
  -1  -2   3 3169.10  153.65
  -1  -2   3 2958.45  150.97
  -1  -2   2  425.91   26.84
  -1  -2   2  463.53   28.44
   1   2  -2  456.02   27.94
   1   2  -1  390.54   22.47
  -1  -2   1  408.16   22.63
  -1  -2   1  363.85   20.96
   1   2   0  813.12   44.24
   1   2   0  923.85   45.90
  -1  -2   0  851.16   44.65
   1   2   0  823.05   42.48
  -1  -2   0  794.45   48.96
   1   2   0  866.17   42.47
   1   2   1 2795.40  136.81
  -1  -2  -1 2727.77  145.47
   1   2   1 2740.30  138.29
   1   2   1 2819.61  139.98
  -1  -2  -1 2635.19  139.73
   1   2   1 2758.22  134.37
   1   2   2 3013.57  163.44
  -1  -2  -2 2989.37  163.91
   1   2   2 3342.90  161.12
   1   2   2 3322.12  162.70
   1   2   3   65.99   10.42
   1   2   3   51.10    9.92
  -1  -2  -3   46.70    9.39
   1   2   3   72.68    9.96
  -1  -2  -3   59.99   11.14
  -1  -2  -3   55.94    5.71
  -1  -2  -3   47.75    5.88
   1   2   3   51.81    5.52
  -1  -2  -4  866.93   45.61
   1   2   4  818.38   44.82
  -1  -2  -4  791.72   44.58
  -1  -2  -4  797.31   45.36
   1   2   4  816.55   44.27
   1   2   4  828.48   44.31
   1   2   5   54.37    6.92
   1   2   5   50.40    6.58
  -1  -2  -5   61.68    7.48
  -1  -2  -5   44.66    6.43
  -1  -2  -5   44.24    6.62
   1   2   5   46.93    6.10
   1   2   5   62.29    7.09
   1   2   5   51.65    6.17
  -1  -2  -6    2.15    2.61
  -1  -2  -6    2.38    3.40
   1   2   6    1.00    2.59
   1   2   6    2.19    2.67
   1   2   6    1.02    2.16
   1   2   7   52.49    8.15
   1   2   7   40.17    7.32
   1   2   7   43.69    7.14
  -1  -2  -7   53.47    9.15
   1   2   7   45.39    7.70
  -1  -2  -7   50.10    8.48
   1   2   8   58.26    9.49
  -1  -2  -8   72.37   10.12
   1   2   8   74.47   10.20
   1   2   8   63.43    9.60
   1   2   8   67.69    9.51
  -1  -2  -8   53.61    9.20
  -1  -2  -8   73.47   11.33
   1   2   9  316.77   24.75
  -1  -2  -9  252.73   23.48
  -1  -2  -9  356.94   26.52
   1   2   9  311.09   24.79
   1   2   9  281.70   24.21
  -1  -2 -10   34.99    7.59
  -1  -2 -10   32.58    7.49
   1   2  10   39.03    7.65
   1   2  10   27.34    6.69
  -1  -2 -11    2.60    2.74
   1   2  11   -1.31    2.26
   1   2  11    2.72    3.10
  -1  -2 -11    1.30    3.53
  -1  -2 -11    3.51    3.49
  -1  -2 -12   68.61    7.60
  -1  -2 -12   64.78    8.02
  -1  -2 -13    7.05    2.19
   1   2  13    1.99    1.73
  -1  -3  15   11.91    2.66
  -1  -3  15    5.89    1.97
   1   3 -14   11.18    3.90
  -1  -3  14   16.02    4.25
  -1  -3  14    9.27    3.70
  -1  -3  14   23.85    4.91
   1   3 -13    2.63    3.20
   1   3 -13   -1.25    2.63
  -1  -3  13    1.29    2.72
   1   3 -13    1.42    3.86
  -1  -3  13    4.18    3.12
  -1  -3  13    2.29    3.55
  -1  -3  12   27.60    6.78
   1   3 -12   32.74    7.29
  -1  -3  12   24.67    6.10
  -1  -3  12   34.07    6.76
  -1  -3  12   45.61    8.21
  -1  -3  12   38.60    7.58
   1   3 -12   21.50    5.77
   1   3 -12   37.97    8.09
   1   3 -12   45.52    8.51
   1   3 -12   50.33    8.41
  -1  -3  12   26.31    6.09
   1   3 -12   27.09    7.31
   1   3 -12   38.82    8.11
   1   3 -11   97.20   13.79
  -1  -3  11  116.40   13.32
  -1  -3  11   87.68   11.92
   1   3 -11  123.35   13.56
   1   3 -11   85.76   12.88
   1   3 -11  130.61   14.32
   1   3 -11  124.29   14.82
  -1  -3  11  133.30   14.67
   1   3 -11  145.11   15.82
   1   3 -11  155.68   15.98
  -1  -3  11  111.27   12.77
   1   3 -11  122.83   14.69
   1   3 -11   85.82   12.92
   1   3 -10  497.42   35.32
  -1  -3  10  529.51   35.31
   1   3 -10  485.92   34.53
   1   3 -10  499.24   35.62
  -1  -3  10  504.16   33.90
   1   3 -10  492.99   35.68
  -1  -3   9   43.64    7.61
   1   3  -9   37.62    7.38
  -1  -3   9   39.25    7.58
   1   3  -9   53.50    8.67
   1   3  -9   41.53    8.09
  -1  -3   9   41.58    7.07
  -1  -3   8   86.51   10.29
   1   3  -8   88.82   11.03
  -1  -3   8  117.89   11.86
   1   3  -8  107.06   11.87
  -1  -3   8   90.55   10.26
   1   3  -8   80.11   10.80
   1   3  -8  102.15   10.99
  -1  -3   7 1037.94   57.61
   1   3  -7 1087.63   58.70
  -1  -3   7 1027.36   57.94
   1   3  -7 1026.81   58.42
  -1  -3   7 1092.20   57.41
   1   3  -7  991.58   57.09
   1   3  -7 1064.65   58.69
  -1  -3   6 1353.80   71.71
   1   3  -6 1372.74   71.70
   1   3  -6 1324.96   72.53
  -1  -3   6 1396.00   70.37
  -1  -3   6 1405.95   72.68
   1   3  -6 1451.08   73.09
   1   3  -6 1300.85   72.51
   1   3  -5  219.71   15.41
  -1  -3   5  231.71   17.55
   1   3  -5  219.46   15.45
  -1  -3   4  238.35   16.48
  -1  -3   4  291.57   24.82
  -1  -3   4  275.43   23.99
  -1  -3   4  286.09   25.15
   1   3  -4  244.11   23.63
   1   3  -3 1870.45  103.91
  -1  -3   3 1893.25  103.92
  -1  -3   3 2203.42  106.29
  -1  -3   3 1888.97  103.74
  -1  -3   2    4.35    2.02
  -1  -3   2    3.34    2.50
  -1  -3   2    7.19    2.91
  -1  -3   2    6.62    3.06
   1   3  -2    6.21    2.87
   1   3  -1   52.23    5.54
  -1  -3   1   45.19    5.10
   1   3  -1   41.72    5.38
  -1  -3   1   45.28    5.02
  -1  -3   1   64.73    8.11
   1   3  -1   46.90    5.12
   1   3   0  529.98   28.72
  -1  -3   0  562.88   37.00
   1   3   0  513.49   28.43
   1   3   0  563.57   29.52
   1   3   1  549.43   33.80
   1   3   1  596.02   33.24
   1   3   1  560.58   31.86
   1   3   1  571.54   33.09
  -1  -3  -1  588.91   34.51
  -1  -3  -1  596.53   42.03
   1   3   1  583.86   37.08
   1   3   1  603.54   30.91
  -1  -3  -2   34.56    4.95
  -1  -3  -2   39.95    4.71
   1   3   2   32.44    3.88
   1   3   2   51.05    9.32
   1   3   2   38.08    4.72
  -1  -3  -2   38.75    7.17
  -1  -3  -3  314.98   18.95
   1   3   3  305.67   19.21
  -1  -3  -3  269.81   19.62
  -1  -3  -3  312.42   19.11
   1   3   3  295.82   18.59
  -1  -3  -3  250.63   24.99
   1   3   4   85.73    8.63
  -1  -3  -4   88.74    8.75
  -1  -3  -4   95.36    9.79
  -1  -3  -4   79.05    8.41
  -1  -3  -5  378.22   25.32
  -1  -3  -5  348.83   24.02
   1   3   5  363.61   23.69
  -1  -3  -5  361.75   24.64
   1   3   5  371.93   23.86
   1   3   5  349.26   24.19
   1   3   6   62.16    8.59
   1   3   6   55.05    8.11
  -1  -3  -6   56.15    8.46
  -1  -3  -6   81.39   10.62
   1   3   7  138.06   14.30
   1   3   7  119.16   13.33
  -1  -3  -7  135.48   13.84
  -1  -3  -7  121.55   13.29
  -1  -3  -7  126.71   14.84
   1   3   8  548.30   39.47
   1   3   8  625.96   40.03
   1   3   8  615.93   40.53
  -1  -3  -8  592.25   39.80
   1   3   8  678.98   41.37
  -1  -3  -9   45.32    8.52
  -1  -3  -9   29.93    7.31
   1   3   9   33.57    7.15
  -1  -3  -9   56.14    8.97
   1   3   9   44.69    8.41
   1   3  10    1.45    3.06
  -1  -3 -10   -1.37    3.12
  -1  -3 -10    1.40    3.40
  -1  -3 -10    1.42    4.41
  -1  -3 -11    5.64    4.13
  -1  -3 -11    9.58    3.90
  -1  -3 -11    5.22    3.72
   1   3  11    6.06    3.31
  -1  -3 -12   73.61    7.64
   1   4 -15   30.69    4.06
  -1  -4  15   34.48    3.88
  -1  -4  14   62.21    6.92
  -1  -4  14   55.46    6.46
   1   4 -14   37.94    5.63
   1   4 -14   60.03    7.59
  -1  -4  14   52.16    6.87
  -1  -4  13   74.01    9.70
  -1  -4  13   83.28    9.73
   1   4 -13   99.63   11.66
  -1  -4  13   94.44   10.82
   1   4 -13   75.96    9.80
   1   4 -13   69.88    9.11
   1   4 -13   83.02   10.47
   1   4 -12  295.93   22.39
   1   4 -12  237.81   21.78
  -1  -4  12  270.25   22.38
  -1  -4  12  260.20   21.45
   1   4 -12  266.39   23.19
   1   4 -12  275.42   23.41
  -1  -4  12  244.71   21.41
   1   4 -12  227.22   21.65
  -1  -4  12  268.77   21.89
   1   4 -12  280.44   22.94
  -1  -4  11  207.95   18.76
   1   4 -11  214.23   19.78
   1   4 -11  154.13   17.29
  -1  -4  11  196.68   18.80
   1   4 -11  206.53   20.23
  -1  -4  11  169.51   17.58
   1   4 -11  219.83   20.11
   1   4 -11  196.77   19.67
   1   4 -11  202.69   20.13
  -1  -4  11  210.45   18.58
   1   4 -11  192.19   19.10
   1   4 -10  227.27   20.48
  -1  -4  10  213.95   19.66
  -1  -4  10  272.10   21.13
   1   4 -10  185.49   19.46
  -1  -4  10  225.21   18.82
  -1  -4  10  186.94   17.42
   1   4 -10  256.08   21.56
  -1  -4   9    9.95    4.07
   1   4  -9   13.47    5.00
   1   4  -9    4.59    2.96
   1   4  -9    6.05    3.92
  -1  -4   9   15.64    4.41
   1   4  -9    3.63    2.96
  -1  -4   9    5.46    3.73
  -1  -4   8   29.70    5.85
   1   4  -8   39.63    7.14
   1   4  -8   24.41    5.80
  -1  -4   8   32.91    6.27
   1   4  -8   23.30    5.63
  -1  -4   8   25.09    5.19
   1   4  -7  174.51   15.15
  -1  -4   7  153.56   14.23
   1   4  -7  165.13   14.69
  -1  -4   7  191.33   14.61
   1   4  -7  177.42   15.06
  -1  -4   7  177.35   14.96
   1   4  -6  109.30   10.20
  -1  -4   6   92.03    8.86
   1   4  -6   92.46    9.47
  -1  -4   6   80.42    8.77
   1   4  -6  110.19   10.10
   1   4  -5   24.80    4.14
  -1  -4   5   21.77    3.89
   1   4  -5   25.09    4.35
   1   4  -5   23.41    3.80
   1   4  -4  994.25   52.68
  -1  -4   4  992.64   61.76
  -1  -4   4 1035.75   63.67
  -1  -4   4 1026.44   62.57
   1   4  -3   66.22    6.78
   1   4  -3   67.98    9.64
   1   4  -3   65.03    6.22
  -1  -4   3   68.28    9.70
  -1  -4   3   86.68   10.91
   1   4  -2   18.88    4.37
   1   4  -2   31.35    6.08
  -1  -4   2   43.25    5.68
  -1  -4   2   35.69    6.07
  -1  -4   2   36.44    5.52
   1   4  -2   34.24    4.62
  -1  -4   2   46.21    6.12
  -1  -4   1 2860.21  112.27
   1   4  -1 2738.59  113.14
  -1  -4   1 1953.30  106.84
  -1  -4   1 2921.51  118.71
   1   4  -1 2585.78  112.43
   1   4  -1 2573.11  110.46
   1   4   0  533.00   32.70
   1   4   0  416.10   26.99
  -1  -4   0  526.13   36.36
   1   4   0  481.58   26.43
   1   4   1   -1.84    2.74
  -1  -4  -1    2.52    4.86
   1   4   1    1.74    2.99
   1   4   1    2.77    2.06
  -1  -4  -1    2.06    1.33
   1   4   1    2.03    1.58
   1   4   1    2.52    2.17
  -1  -4  -1   -1.46    2.43
  -1  -4  -1   -0.57    1.47
   1   4   2   76.98    6.93
   1   4   2   72.38   12.65
   1   4   2   77.07    7.81
  -1  -4  -2   74.59    7.66
   1   4   2   73.45    7.26
  -1  -4  -2   79.57    7.62
  -1  -4  -2   75.72    8.29
   1   4   3  227.78   26.37
   1   4   3  207.07   15.46
  -1  -4  -3  185.60   16.22
  -1  -4  -3  243.66   16.06
   1   4   4  528.38   31.80
  -1  -4  -4  462.38   32.09
  -1  -4  -4  541.27   31.83
   1   4   5  130.98   12.60
  -1  -4  -5  131.52   12.80
  -1  -4  -5  141.12   14.11
   1   4   5  143.78   13.40
   1   4   5  134.76   12.70
  -1  -4  -6   16.67    5.26
  -1  -4  -6   16.31    4.99
  -1  -4  -6   19.95    5.17
   1   4   6   12.27    4.29
   1   4   6   10.68    3.87
  -1  -4  -7   45.82    7.97
  -1  -4  -7   27.91    6.15
   1   4   7   29.20    6.53
   1   4   7   31.35    6.61
  -1  -4  -8    9.61    5.35
  -1  -4  -8    7.54    4.11
  -1  -4  -8    8.42    4.19
   1   4   8    1.65    2.86
  -1  -4  -8   10.97    4.87
  -1  -4  -8    1.65    3.76
   1   4   8    6.36    4.11
   1   4   8    3.33    3.51
  -1  -4  -8    6.32    4.91
   1   4   9    8.04    4.38
   1   4   9    4.56    3.47
  -1  -4  -9    9.36    3.99
  -1  -4  -9    6.08    4.34
  -1  -4  -9   -1.45    3.31
  -1  -4  -9    8.98    5.31
  -1  -4  -9    1.35    4.36
  -1  -4 -10   21.98    5.68
  -1  -4 -10   35.92    6.68
  -1  -4 -10   31.83    6.94
   1   4  10   40.96    6.89
  -1  -4 -10   39.98    7.12
  -1  -4 -11  146.48   13.06
  -1  -4 -11  143.48   12.83
  -1  -4 -11  170.93   13.47
  -1  -4 -12    0.48    1.42
  -1  -4 -12   -1.34    1.92
  -1  -5  15    0.37    1.31
  -1  -5  15   -0.74    1.39
   1   5 -15   -0.40    1.20
   1   5 -14  230.46   17.08
  -1  -5  14  198.33   14.70
  -1  -5  14  215.86   15.97
   1   5 -14  205.83   14.85
   1   5 -14  242.09   16.78
  -1  -5  14  234.35   15.86
  -1  -5  14  235.82   16.46
  -1  -5  13  170.18   15.16
   1   5 -13  182.92   15.28
   1   5 -13  176.80   15.58
   1   5 -13  177.70   15.96
  -1  -5  13  147.39   14.35
   1   5 -13  164.91   15.39
  -1  -5  13  153.57   14.87
  -1  -5  13  158.71   14.43
  -1  -5  13  154.52   13.87
   1   5 -12   69.27   10.02
   1   5 -12   63.43    9.86
  -1  -5  12   61.87    8.98
   1   5 -12   72.83   10.89
  -1  -5  12   70.05    9.88
  -1  -5  12   58.57    9.40
  -1  -5  12   66.22    9.81
   1   5 -12   80.42   11.31
   1   5 -12   69.72   10.64
  -1  -5  12   78.06   10.31
   1   5 -12   72.44   10.62
  -1  -5  11   45.23    8.52
   1   5 -11   40.44    8.52
   1   5 -11   50.31    9.08
   1   5 -11   51.97    9.13
  -1  -5  11   54.57    9.11
  -1  -5  11   61.00    9.47
  -1  -5  11   58.10    9.11
   1   5 -11   53.56    9.92
   1   5 -11   43.02    8.49
   1   5 -11   59.82    9.75
   1   5 -11   64.71   10.45
   1   5 -10    1.68    2.89
  -1  -5  10    2.98    2.57
   1   5 -10   -1.62    2.80
   1   5 -10   -1.61    3.66
  -1  -5  10    1.52    3.46
   1   5 -10   -1.34    2.57
   1   5  -9  118.45   13.48
   1   5  -9  136.69   14.23
  -1  -5   9  115.48   13.16
   1   5  -9  160.18   14.99
  -1  -5   9  121.29   13.34
   1   5  -9   98.27   12.17
   1   5  -8 1769.60   96.69
   1   5  -8 1829.63   96.58
  -1  -5   8 1715.12   95.52
   1   5  -8 1745.43   96.09
  -1  -5   8 1884.12   96.25
   1   5  -8 1881.58   96.69
   1   5  -7   47.02    6.72
  -1  -5   7   33.99    6.30
   1   5  -7   58.64    8.00
   1   5  -7   60.25    8.06
  -1  -5   7   49.05    7.13
  -1  -5   7   65.25    7.39
   1   5  -7   62.50    7.87
   1   5  -6   53.93    7.06
   1   5  -6   55.86    7.16
  -1  -5   6   40.78    5.65
   1   5  -6   47.29    6.47
  -1  -5   6   44.94    6.07
   1   5  -6   47.47    6.32
   1   5  -5 2276.54  114.30
  -1  -5   5 2241.21  113.65
   1   5  -4  550.27   31.39
   1   5  -4  530.26   30.45
  -1  -5   4  537.68   39.83
   1   5  -3  378.62   23.43
   1   5  -3  360.00   22.54
  -1  -5   3  380.95   28.77
  -1  -5   2  358.18   25.41
   1   5  -2  346.15   21.90
   1   5  -1  658.25   37.51
  -1  -5   1  668.90   39.97
  -1  -5   1  711.63   45.25
   1   5  -1  672.56   39.01
  -1  -5   1  743.45   38.60
  -1  -5   1  713.05   38.37
   1   5   0  253.12   18.12
   1   5   0  237.15   23.60
  -1  -5   0  297.10   27.01
  -1  -5   0  256.52   17.38
   1   5   0  256.84   18.03
  -1  -5   0  304.31   18.58
  -1  -5  -1  198.16   14.03
   1   5   1  222.94   22.11
   1   5   1  187.47   14.79
   1   5   1  198.70   13.88
  -1  -5  -1  195.89   15.07
   1   5   1  182.06   14.24
  -1  -5  -1  176.02   13.71
  -1  -5  -2   73.70    8.40
  -1  -5  -2   87.77    8.71
   1   5   2   85.70    8.67
   1   5   2   78.36    8.92
   1   5   2  102.02   16.14
   1   5   2   89.82    8.35
  -1  -5  -3  860.49   49.68
  -1  -5  -3  890.82   48.49
   1   5   3  894.15   64.76
   1   5   3  795.94   47.82
  -1  -5  -4   58.85    9.10
  -1  -5  -4   72.66    9.06
   1   5   4   72.37    9.17
   1   5   5  175.87   16.10
  -1  -5  -5  155.29   15.13
  -1  -5  -5  160.16   16.34
   1   5   5  161.87   15.23
   1   5   6  268.90   21.65
   1   5   6  243.62   21.06
  -1  -5  -6  254.64   21.29
  -1  -5  -6  247.59   22.09
   1   5   6  234.89   20.25
  -1  -5  -7  522.09   37.28
   1   5   7  557.76   37.23
  -1  -5  -8    4.01    4.01
   1   5   8    6.17    3.78
  -1  -5  -8   11.22    5.18
  -1  -5  -8   23.89    6.18
  -1  -5  -8   18.65    6.00
   1   5   8   11.43    4.47
  -1  -5  -8    6.59    4.27
  -1  -5  -8    4.68    3.83
  -1  -5  -9    8.32    4.48
  -1  -5  -9    8.84    4.23
  -1  -5  -9    4.81    3.75
  -1  -5  -9    2.71    3.70
   1   5   9   12.30    4.57
  -1  -5  -9   14.16    5.46
  -1  -5 -10  426.23   28.74
  -1  -5 -10  453.52   28.48
  -1  -5 -10  434.04   28.46
  -1  -5 -10  437.86   28.01
  -1  -5 -11   11.08    2.92
  -1  -5 -11    4.31    2.47
  -1  -5 -11    5.36    2.53
   1   6 -14   36.30    5.73
   1   6 -14   36.90    5.24
   1   6 -14   43.14    5.34
  -1  -6  14   34.63    5.09
  -1  -6  14   38.34    5.41
  -1  -6  14   42.71    5.82
  -1  -6  13   10.43    4.23
   1   6 -13    4.37    3.28
   1   6 -13   12.50    4.41
   1   6 -13    8.28    4.09
  -1  -6  13   11.99    4.15
   1   6 -13    6.14    3.68
  -1  -6  13    8.33    3.39
  -1  -6  13   11.12    4.10
  -1  -6  12  281.22   22.57
   1   6 -12  247.96   21.60
   1   6 -12  284.09   23.16
   1   6 -12  289.10   23.53
  -1  -6  12  308.95   22.92
  -1  -6  12  331.94   23.17
   1   6 -12  284.17   23.73
   1   6 -12  283.48   23.24
  -1  -6  12  295.11   21.69
   1   6 -12  289.31   23.76
  -1  -6  12  289.63   22.58
   1   6 -11   35.37    8.20
  -1  -6  11   31.21    6.68
  -1  -6  11   52.00    8.86
  -1  -6  11   43.16    8.10
   1   6 -11   47.16    8.42
   1   6 -11   44.25    8.48
   1   6 -11   69.65    9.74
  -1  -6  11   37.47    7.21
   1   6 -11   42.80    8.28
   1   6 -11   42.10    8.38
  -1  -6  11   47.62    8.22
  -1  -6  11   35.79    7.21
   1   6 -11   48.55    9.51
   1   6 -10    9.87    4.52
   1   6 -10    8.59    3.95
  -1  -6  10   11.67    4.57
   1   6 -10   13.75    4.78
  -1  -6  10   24.25    5.79
   1   6  -9  517.36   35.26
   1   6  -9  508.45   34.45
  -1  -6   9  539.65   34.17
  -1  -6   9  475.13   33.54
   1   6  -8  427.09   29.52
   1   6  -8  406.63   29.39
  -1  -6   8  428.67   28.51
  -1  -6   8  429.28   29.33
   1   6  -7  110.27   11.70
   1   6  -7  110.44   11.61
   1   6  -7  131.00   13.09
  -1  -6   7  116.51   11.89
  -1  -6   7  104.32   10.71
   1   6  -6    8.59    3.08
   1   6  -6    6.41    3.34
  -1  -6   6   10.94    3.65
  -1  -6   5   42.60    6.08
   1   6  -5   55.87    7.40
   1   6  -5   44.99    6.43
   1   6  -4   69.75    7.93
   1   6  -4   56.54    6.82
   1   6  -4   63.21    7.93
  -1  -6   4   62.03    7.31
   1   6  -3   96.10    9.70
  -1  -6   3   95.31    9.40
   1   6  -3   92.81    9.62
   1   6  -3   96.26    9.38
   1   6  -2  144.66   12.71
   1   6  -2  144.06   12.53
  -1  -6   2  154.02   11.54
  -1  -6   1  279.71   17.98
  -1  -6   1  259.58   18.89
   1   6  -1  286.79   19.82
  -1  -6   1  279.84   18.71
  -1  -6   1  268.50   18.81
  -1  -6   0  526.36   31.64
   1   6   0  525.96   33.50
  -1  -6   0  598.87   33.50
   1   6   0  527.85   33.07
  -1  -6   0  573.54   32.78
  -1  -6  -1  273.67   19.23
   1   6   1  272.06   20.36
   1   6   1  271.97   19.08
  -1  -6  -1  309.96   21.26
   1   6   1  259.53   19.86
  -1  -6  -1  306.32   20.26
   1   6   2  179.26   15.34
  -1  -6  -2  206.77   16.23
  -1  -6  -2  217.80   17.43
   1   6   2  186.97   16.31
  -1  -6  -3  917.19   49.57
   1   6   3  901.01   49.81
  -1  -6  -4  106.30   13.17
  -1  -6  -4  120.88   13.13
   1   6   4  126.26   13.45
  -1  -6  -5   21.75    5.57
  -1  -6  -5   24.01    6.71
   1   6   5   28.79    6.55
   1   6   5   25.74    6.09
  -1  -6  -6  307.92   25.34
  -1  -6  -6  289.50   23.80
   1   6   6  278.31   23.70
   1   6   6  282.73   22.84
   1   6   7   33.09    7.55
  -1  -6  -7   24.00    6.77
  -1  -6  -7   37.35    7.25
  -1  -6  -7   36.45    6.89
  -1  -6  -7   25.94    6.47
  -1  -6  -7   40.61    8.18
  -1  -6  -7   38.63    8.80
  -1  -6  -7   28.91    7.61
  -1  -6  -7   21.08    6.57
  -1  -6  -8   29.05    6.83
  -1  -6  -8   32.27    6.14
  -1  -6  -8   33.89    7.18
  -1  -6  -8   21.56    6.35
  -1  -6  -8   26.98    6.60
  -1  -6  -8   20.56    5.46
  -1  -6  -9    1.19    3.41
  -1  -6  -9    2.95    3.49
  -1  -6  -9    0.99    3.19
  -1  -6  -9    6.17    4.25
  -1  -6 -10   26.28    4.43
  -1  -6 -10   19.73    4.60
  -1  -6 -10   18.50    4.70
  -1  -6 -10   21.88    4.13
  -1  -7  14   33.57    4.58
  -1  -7  14   29.81    4.74
   1   7 -14   39.00    5.32
  -1  -7  14   23.83    4.33
   1   7 -14   40.27    5.04
   1   7 -13    2.05    3.06
  -1  -7  13    1.72    2.56
   1   7 -13   -3.03    3.37
  -1  -7  13    0.95    2.58
  -1  -7  13   -0.93    2.53
   1   7 -13   -3.45    3.44
   1   7 -12  183.95   17.19
  -1  -7  12  187.83   16.07
   1   7 -12  165.20   16.15
  -1  -7  12  196.65   16.28
  -1  -7  12  182.09   16.50
   1   7 -12  202.84   18.37
   1   7 -12  179.24   16.65
  -1  -7  12  172.33   16.46
   1   7 -12  183.78   16.75
   1   7 -11  235.87   19.93
  -1  -7  11  207.71   18.52
   1   7 -11  186.05   18.09
   1   7 -11  205.38   19.56
  -1  -7  11  187.48   17.54
   1   7 -11  210.26   19.01
  -1  -7  11  198.97   17.88
  -1  -7  11  239.25   19.35
   1   7 -11  184.52   17.35
  -1  -7  10  102.30   12.35
  -1  -7  10   73.94   10.37
  -1  -7  10   75.70   11.21
  -1  -7  10  104.89   12.12
   1   7 -10   86.45   11.34
   1   7 -10   90.59   12.74
   1   7 -10   99.81   12.09
   1   7 -10   79.89   11.27
  -1  -7   9    1.37    2.36
   1   7  -9    3.07    3.24
   1   7  -9   -1.50    3.17
   1   7  -8   42.00    7.85
  -1  -7   8   32.10    6.70
   1   7  -8   40.79    7.09
   1   7  -7   66.81    9.48
  -1  -7   7   45.41    7.20
   1   7  -7   45.66    7.57
  -1  -7   7   52.82    7.55
   1   7  -6 1056.74   59.35
   1   7  -6 1088.05   61.02
  -1  -7   6 1075.39   59.71
  -1  -7   5  684.04   41.14
   1   7  -5  671.44   41.20
   1   7  -5  770.50   43.16
  -1  -7   5  697.54   40.97
  -1  -7   4  462.41   29.18
   1   7  -4  447.73   29.57
   1   7  -4  475.49   29.04
  -1  -7   4  438.14   28.19
   1   7  -3 2113.60  109.31
  -1  -7   3 2027.56  108.35
   1   7  -3 2183.45  109.05
  -1  -7   3 2077.69  108.71
   1   7  -3 2074.05  109.34
   1   7  -2    9.75    3.64
  -1  -7   2    8.21    3.45
   1   7  -2    8.80    3.69
   1   7  -2   11.15    3.62
  -1  -7   2    8.82    3.30
   1   7  -1 1544.23   83.60
  -1  -7   1 1605.86   82.27
  -1  -7   1 1444.07   82.15
  -1  -7   1 1544.62   83.01
   1   7  -1 1656.99   83.73
   1   7   0  152.84   14.35
  -1  -7   0  149.00   12.96
  -1  -7   0  142.85   12.40
   1   7   0  150.31   14.11
  -1  -7   0  147.94   13.68
  -1  -7   0  179.77   14.27
   1   7   0  137.04   13.29
   1   7   1  107.15   11.73
   1   7   1  120.80   12.46
  -1  -7  -1  117.89   11.22
  -1  -7  -1  111.74   11.39
  -1  -7  -1  112.62   12.23
  -1  -7  -1  117.12   11.99
   1   7   2   63.60    9.16
   1   7   2   43.27    7.42
  -1  -7  -2   65.90    8.80
  -1  -7  -2   71.70    9.64
   1   7   3  212.64   18.86
   1   7   3  216.80   18.27
  -1  -7  -3  181.37   17.21
  -1  -7  -3  182.66   18.19
   1   7   4  183.14   17.50
  -1  -7  -4  161.33   16.48
  -1  -7  -4  169.29   17.82
   1   7   5  113.12   13.38
   1   7   5  126.72   14.47
   1   7   5   94.69   12.59
  -1  -7  -5  140.62   15.74
  -1  -7  -5  134.32   14.36
  -1  -7  -6    4.99    4.30
  -1  -7  -6   -1.59    3.36
  -1  -7  -6    3.65    3.15
  -1  -7  -6    9.72    4.19
  -1  -7  -6    4.49    5.31
  -1  -7  -6   -1.77    4.04
  -1  -7  -6    2.90    3.75
   1   7   6    3.34    2.88
  -1  -7  -7   23.84    7.30
  -1  -7  -7   12.31    5.37
  -1  -7  -7   15.76    5.82
   1   7   7   13.75    4.64
  -1  -7  -7   22.86    5.63
  -1  -7  -7   27.69    7.34
  -1  -7  -7   17.98    5.65
  -1  -7  -8   88.34   10.64
  -1  -7  -8   82.94    9.33
  -1  -7  -8   64.46    9.70
  -1  -7  -8   69.15   10.28
  -1  -7  -8   86.12   10.71
  -1  -7  -9   57.62    6.71
  -1  -7  -9   56.09    7.59
  -1  -7  -9   55.73    7.78
  -1  -7 -10   13.51    3.09
   1   8 -14    8.19    2.40
   1   8 -14   11.10    2.93
  -1  -8  14   14.23    3.20
  -1  -8  14    9.00    2.63
  -1  -8  13   16.41    4.24
   1   8 -13   20.13    4.70
   1   8 -13   25.73    4.85
   1   8 -13   24.56    5.31
  -1  -8  13   20.42    4.61
   1   8 -12   29.04    6.27
  -1  -8  12   32.20    5.71
  -1  -8  12   37.19    6.73
  -1  -8  12   40.83    6.85
   1   8 -11    1.65    3.76
   1   8 -11    1.29    2.48
  -1  -8  11   -1.32    3.41
   1   8 -11   -1.22    2.79
  -1  -8  11   -3.42    3.10
  -1  -8  11   -1.30    3.71
   1   8 -10  313.17   25.36
   1   8 -10  298.07   24.09
  -1  -8  10  306.15   23.12
   1   8 -10  338.56   26.96
  -1  -8  10  268.63   23.54
  -1  -8  10  283.95   22.65
   1   8 -10  323.49   24.41
   1   8  -9  122.69   14.96
  -1  -8   9  112.69   12.50
  -1  -8   9  103.95   11.97
   1   8  -9  122.39   14.09
   1   8  -9  114.58   14.38
   1   8  -9   96.22   12.25
  -1  -8   9   90.32   12.37
   1   8  -9  132.05   14.36
   1   8  -8  533.88   34.72
  -1  -8   8  491.06   33.40
   1   8  -8  530.30   36.30
   1   8  -7  353.26   25.74
  -1  -8   7  314.21   24.14
  -1  -8   7  341.37   24.24
  -1  -8   6  313.38   23.57
   1   8  -6  346.64   23.83
  -1  -8   6  324.50   23.41
   1   8  -6  321.52   24.71
  -1  -8   6  313.22   23.80
   1   8  -6  338.46   25.59
   1   8  -6  345.78   24.27
   1   8  -5  925.54   53.71
  -1  -8   5  884.60   53.23
  -1  -8   5  864.08   52.07
   1   8  -5 1024.46   54.85
   1   8  -5 1042.02   55.74
   1   8  -5  942.60   55.21
  -1  -8   5  882.31   53.20
   1   8  -4   11.51    4.31
  -1  -8   4   10.01    3.60
  -1  -8   4    8.87    3.98
   1   8  -4   13.40    4.36
   1   8  -4   17.27    5.02
  -1  -8   4   12.94    4.45
   1   8  -4   17.28    4.80
  -1  -8   3   18.50    4.80
   1   8  -3   32.87    6.69
  -1  -8   3   26.94    5.78
   1   8  -3   31.21    6.43
  -1  -8   3   20.00    4.88
   1   8  -3   18.36    4.95
  -1  -8   2    6.82    3.15
  -1  -8   2    6.04    3.29
   1   8  -2    2.59    2.74
   1   8  -2    9.26    4.11
  -1  -8   2    3.52    2.68
   1   8  -2    2.58    2.73
  -1  -8   1   14.07    3.84
   1   8  -1   24.30    5.76
   1   8  -1   14.82    4.84
  -1  -8   1   17.28    4.51
  -1  -8   1    9.56    3.63
   1   8   0  242.80   19.94
  -1  -8   0  213.55   17.69
   1   8   0  229.87   19.00
   1   8   0  270.13   20.81
  -1  -8   0  251.96   19.41
  -1  -8   0  208.58   18.42
   1   8   1  345.76   25.67
   1   8   1  304.89   24.23
  -1  -8  -1  368.12   25.63
  -1  -8  -1  297.12   23.68
   1   8   2    1.37    2.37
  -1  -8  -2    1.57    2.70
  -1  -8  -2    5.61    3.20
   1   8   2    4.65    3.27
  -1  -8  -3    4.48    3.41
  -1  -8  -3    1.71    3.30
   1   8   3    3.26    4.44
   1   8   3    1.56    2.69
  -1  -8  -4  101.28   12.96
   1   8   4  127.44   14.36
  -1  -8  -5  532.06   35.07
   1   8   5  531.34   36.66
  -1  -8  -5  509.49   35.76
  -1  -8  -5  517.12   37.38
   1   8   5  499.29   35.21
  -1  -8  -5  537.15   37.96
  -1  -8  -5  505.38   36.04
  -1  -8  -5  574.58   36.86
  -1  -8  -5  548.86   36.33
   1   8   5  483.79   36.25
  -1  -8  -5  532.52   37.14
  -1  -8  -5  577.76   37.41
  -1  -8  -6   86.20   10.91
  -1  -8  -6   79.13   11.61
  -1  -8  -6   95.30   12.07
  -1  -8  -6   85.88   11.52
  -1  -8  -6   70.46   11.26
  -1  -8  -7   73.17   10.48
  -1  -8  -7   72.09   10.08
  -1  -8  -7   79.43    9.85
  -1  -8  -8   -1.06    3.03
  -1  -8  -8    1.03    3.33
  -1  -8  -9   19.15    4.04
  -1  -9  14  185.47   11.47
   1   9 -13    0.76    2.62
  -1  -9  13    1.34    2.00
  -1  -9  12  147.43   13.66
   1   9 -12  159.38   14.80
   1   9 -11   57.63    9.48
   1   9 -11   45.53    7.50
   1   9 -11   56.48    8.89
   1   9 -11   62.37    8.55
  -1  -9  11   63.07    8.81
   1   9 -10   81.38   10.33
   1   9 -10   80.89   10.97
   1   9 -10   68.81   10.79
  -1  -9  10   96.05   11.43
   1   9 -10   76.34   10.53
  -1  -9   9  284.83   22.67
   1   9  -9  279.35   22.56
   1   9  -9  258.92   22.89
   1   9  -9  252.64   23.51
   1   9  -9  258.86   22.51
   1   9  -9  286.39   23.93
  -1  -9   9  286.48   21.67
   1   9  -8   81.59   12.17
  -1  -9   8  100.37   11.63
   1   9  -8   98.15   12.60
  -1  -9   8   74.10   10.65
   1   9  -8   97.89   11.92
   1   9  -8   93.02   12.05
   1   9  -8   98.91   13.14
   1   9  -8  105.34   12.93
  -1  -9   8   74.12   10.13
   1   9  -7   82.33   10.96
  -1  -9   7   62.97    9.28
   1   9  -6    8.13    3.31
   1   9  -6    9.25    4.21
  -1  -9   6    3.04    2.64
  -1  -9   6   13.48    4.51
   1   9  -6   11.20    4.97
   1   9  -6    3.83    2.71
   1   9  -5   45.48    7.95
   1   9  -5   43.76    7.67
   1   9  -5   32.38    7.14
  -1  -9   5   32.22    6.92
   1   9  -5   38.37    7.69
  -1  -9   4  467.06   32.23
   1   9  -4  505.15   33.49
   1   9  -4  478.20   33.28
  -1  -9   4  470.55   32.71
   1   9  -4  496.89   32.66
   1   9  -4  466.10   33.02
  -1  -9   3  989.97   61.05
   1   9  -3 1099.30   63.05
   1   9  -3 1086.86   62.82
  -1  -9   3  993.85   61.21
   1   9  -3 1062.30   62.23
   1   9  -2   57.56    8.89
   1   9  -2   55.49    8.45
   1   9  -2   40.20    7.79
  -1  -9   2   44.67    8.37
   1   9  -2   34.99    7.38
   1   9  -1  138.76   14.60
  -1  -9   1  117.24   13.01
   1   9  -1  117.56   13.26
   1   9   0  260.39   20.92
   1   9   0  246.78   21.58
   1   9   0  236.70   21.32
  -1  -9   0  246.98   20.57
  -1  -9   0  242.59   20.23
   1   9   1  799.81   51.54
   1   9   1  921.92   53.58
  -1  -9  -1  919.04   52.64
  -1  -9  -1  778.82   50.79
   1   9   2  173.13   17.67
  -1  -9  -2  175.28   17.00
  -1  -9  -2  174.99   17.69
   1   9   2  162.57   16.76
   1   9   2  176.13   17.74
  -1  -9  -3    1.55    4.21
   1   9   3   -1.63    2.80
  -1  -9  -3    1.74    3.35
   1   9   3    3.41    3.29
  -1  -9  -3   -1.45    3.94
  -1  -9  -3   10.28    4.67
  -1  -9  -4   98.06   12.25
  -1  -9  -4  104.63   12.61
  -1  -9  -4   85.56   11.62
  -1  -9  -4   83.62   12.03
   1   9   4   77.40   11.23
  -1  -9  -4   84.11   12.04
  -1  -9  -4   68.91   10.47
  -1  -9  -4  100.36   12.11
  -1  -9  -4   90.18   12.32
  -1  -9  -5   12.33    5.68
  -1  -9  -5   17.84    5.70
  -1  -9  -5    7.73    4.45
  -1  -9  -5   12.73    5.06
  -1  -9  -6   39.12    7.33
  -1  -9  -6   38.83    7.42
  -1  -9  -6   57.09    8.62
  -1  -9  -6   31.34    6.93
  -1  -9  -7   48.75    7.59
  -1  -9  -7   54.49    7.72
  -1  -9  -7   64.05    8.20
  -1  -9  -8   60.79    6.89
   1  10 -13    1.24    2.20
  -1 -10  13    1.98    1.76
   1  10 -12    8.99    4.39
  -1 -10  12   10.08    3.43
   1  10 -12    5.76    3.43
   1  10 -11  176.18   15.88
   1  10 -11  205.71   17.55
   1  10 -11  191.40   16.05
   1  10 -11  242.11   18.25
  -1 -10  11  229.13   17.15
  -1 -10  11  204.64   16.44
   1  10 -10   57.89    9.31
   1  10 -10   60.68    8.23
   1  10 -10   41.67    7.69
   1  10 -10   49.94    8.87
  -1 -10  10   47.51    7.40
  -1 -10  10   52.53    8.10
   1  10 -10   48.79    8.16
   1  10  -9    4.52    3.18
   1  10  -9    3.14    3.83
   1  10  -9    2.74    4.08
   1  10  -9    5.82    3.97
   1  10  -9   -3.05    4.15
  -1 -10   9    5.91    3.60
   1  10  -9    6.35    3.10
  -1 -10   9    1.29    3.35
  -1 -10   9    4.59    3.28
   1  10  -8  134.26   15.25
   1  10  -8  150.47   15.84
   1  10  -8  138.66   15.40
   1  10  -8  128.13   14.20
  -1 -10   8  142.60   15.39
  -1 -10   8  151.62   14.70
   1  10  -8  150.91   15.74
  -1 -10   8  128.75   13.78
  -1 -10   8  130.33   14.31
   1  10  -7   50.34    9.16
  -1 -10   7   34.23    7.21
   1  10  -7   43.09    8.18
  -1 -10   7   34.85    7.26
  -1 -10   7   46.49    8.24
  -1 -10   7   34.60    7.66
   1  10  -7   32.90    7.52
   1  10  -7   55.45    9.15
   1  10  -6  436.48   29.57
  -1 -10   6  367.18   27.84
  -1 -10   6  389.09   28.57
   1  10  -6  425.28   30.62
  -1 -10   6  364.14   27.97
   1  10  -6  392.50   28.31
  -1 -10   6  380.08   28.60
   1  10  -6  410.51   30.16
  -1 -10   6  436.05   30.17
   1  10  -5    2.96    3.12
   1  10  -5    1.62    3.12
   1  10  -5    1.54    2.96
  -1 -10   5   -1.48    2.21
  -1 -10   5    3.08    2.65
   1  10  -4   23.39    6.19
   1  10  -4   17.28    5.78
   1  10  -4   12.80    4.82
  -1 -10   4   11.77    4.79
  -1 -10   4    7.57    4.18
   1  10  -4   19.69    6.03
  -1 -10   3  382.51   29.79
   1  10  -3  474.80   32.32
   1  10  -3  434.20   31.36
  -1 -10   3  402.73   29.89
   1  10  -3  449.57   31.16
   1  10  -3  422.63   30.78
   1  10  -2    3.33    2.87
  -1 -10   2    1.48    3.38
   1  10  -2    7.99    3.90
   1  10  -2   13.06    4.88
   1  10  -1   30.04    7.42
  -1 -10   1   44.89    7.85
   1  10  -1   41.94    7.79
   1  10   0   62.62   10.02
  -1 -10   0   62.19    9.40
   1  10   0   59.20    9.37
   1  10   0   60.58   10.48
   1  10   0   91.42   11.79
   1  10   1  259.74   21.46
  -1 -10  -1  221.68   19.89
  -1 -10  -1  236.99   20.50
   1  10   1  242.33   21.59
   1  10   1  219.20   20.27
  -1 -10  -1  219.67   19.69
  -1 -10  -1  246.22   21.21
  -1 -10  -1  203.24   19.85
  -1 -10  -2   84.59   11.52
  -1 -10  -2   86.59   11.50
  -1 -10  -2   85.56   11.33
  -1 -10  -2  104.36   13.22
   1  10   2  110.81   13.53
  -1 -10  -2   88.95   12.00
   1  10   2   88.36   11.50
  -1 -10  -3  349.60   26.64
  -1 -10  -3  381.42   28.24
  -1 -10  -3  379.41   27.71
  -1 -10  -3  334.15   27.26
  -1 -10  -3  346.99   25.49
  -1 -10  -4   -1.47    4.01
  -1 -10  -4   -1.32    3.78
  -1 -10  -4    3.91    4.04
  -1 -10  -4   -1.48    3.12
  -1 -10  -4    3.64    3.46
   1  10   4    2.68    2.83
  -1 -10  -5  197.78   17.45
  -1 -10  -5  201.61   16.69
  -1 -10  -5  192.62   16.98
  -1 -10  -5  221.32   18.32
  -1 -10  -6   30.65    5.69
  -1 -10  -6   32.67    6.33
  -1 -10  -7   98.05    9.39
  -1 -10  -7  128.21    9.78
   1  11 -12  360.90   22.11
  -1 -11  12  347.24   21.32
   1  11 -12  368.69   22.29
   1  11 -11   50.67    7.25
   1  11 -11   72.43    7.94
   1  11 -11   57.07    7.44
  -1 -11  11   63.51    7.29
   1  11 -11   68.24    7.56
  -1 -11  10  220.69   16.47
   1  11 -10  198.89   15.89
   1  11 -10  207.36   16.87
   1  11 -10  190.04   16.34
   1  11 -10  189.69   16.70
   1  11 -10  191.23   16.99
  -1 -11  10  201.07   15.26
  -1 -11  10  211.69   16.42
   1  11  -9    5.19    4.19
   1  11  -9    8.00    3.98
   1  11  -9   -1.28    2.93
   1  11  -9    7.76    3.86
   1  11  -9    2.42    3.13
  -1 -11   9    7.79    4.18
  -1 -11   9    4.03    3.37
  -1 -11   9    4.59    3.43
  -1 -11   9    5.13    3.13
   1  11  -9    1.13    2.18
   1  11  -8   18.15    5.54
   1  11  -8   19.22    5.43
  -1 -11   8   15.38    4.85
   1  11  -8    6.75    3.90
   1  11  -8    9.81    4.71
  -1 -11   8   11.29    4.62
  -1 -11   8   15.03    4.81
  -1 -11   8    9.78    4.62
   1  11  -7  142.30   15.20
   1  11  -7  135.89   14.91
  -1 -11   7  143.37   14.32
  -1 -11   7  134.53   13.94
  -1 -11   7  138.38   14.28
   1  11  -7  141.12   14.71
  -1 -11   7  142.28   14.82
   1  11  -7  129.06   14.92
  -1 -11   6   48.88    8.24
  -1 -11   6   37.74    7.37
  -1 -11   6   34.42    6.87
   1  11  -6   42.99    7.70
   1  11  -6   47.10    7.80
  -1 -11   6   52.49    8.53
   1  11  -6   51.02    8.72
   1  11  -6   44.74    8.18
  -1 -11   5   20.36    6.10
  -1 -11   5   35.21    6.92
  -1 -11   5   22.63    5.95
   1  11  -5   32.61    7.07
  -1 -11   5   21.89    5.77
   1  11  -5   17.87    6.02
  -1 -11   5   37.48    7.38
   1  11  -5   39.73    7.73
  -1 -11   4   -1.60    6.02
  -1 -11   4    1.37    3.55
  -1 -11   4    4.04    3.66
   1  11  -4    1.66    3.19
  -1 -11   4    5.89    3.81
   1  11  -4   -1.63    2.81
   1  11  -4    1.59    2.73
  -1 -11   4    2.86    3.48
  -1 -11   4    6.05    4.87
   1  11  -4    1.55    3.27
  -1 -11   3    9.76    4.43
  -1 -11   3    3.98    3.79
   1  11  -3    1.64    3.46
  -1 -11   3    1.48    2.55
   1  11  -3    1.65    6.01
  -1 -11   3   -2.92    3.97
  -1 -11   3   -1.52    3.71
   1  11  -3    2.97    3.13
   1  11  -2   35.41    7.60
  -1 -11   2   34.18    6.99
  -1 -11   2   42.69    8.43
  -1 -11   2   36.34    7.02
   1  11  -2   36.75    7.74
   1  11  -2   26.76    7.27
  -1 -11   2   44.34    8.24
  -1 -11   2   38.16    8.39
  -1 -11   1  559.26   38.88
  -1 -11   1  620.49   39.75
   1  11  -1  583.95   39.10
  -1 -11   1  526.53   38.05
   1  11  -1  610.58   40.35
   1  11  -1  635.62   40.86
  -1 -11   1  609.45   37.92
  -1 -11   1  626.72   40.64
   1  11   0    3.26    3.97
   1  11   0    6.39    4.13
  -1 -11   0    2.93    2.82
   1  11   0   -1.61    3.10
  -1 -11   0    8.78    4.45
  -1 -11   0    4.41    3.80
  -1 -11   0    4.50    4.09
   1  11   1   62.97    9.69
  -1 -11  -1   64.24    9.99
  -1 -11  -1   76.19   10.07
  -1 -11  -2  237.78   18.94
  -1 -11  -2  198.08   18.30
  -1 -11  -2  212.40   18.70
  -1 -11  -2  225.65   19.91
   1  11   2  212.43   18.71
  -1 -11  -3  249.15   19.67
  -1 -11  -3  267.24   20.69
  -1 -11  -3  232.41   19.65
  -1 -11  -3  270.19   21.25
  -1 -11  -4  177.88   15.66
  -1 -11  -4  205.47   16.13
  -1 -11  -4  193.10   16.42
  -1 -11  -4  173.29   14.15
  -1 -11  -5   18.42    4.46
  -1 -11  -5   14.06    4.10
  -1 -11  -5   11.62    3.91
  -1 -11  -5   16.16    3.63
  -1 -11  -6    8.12    2.65
  -1 -11  -6   14.12    2.61
  -1 -11  -6   11.69    3.19
   1  12 -11   80.81    7.23
   1  12 -11   61.06    6.95
  -1 -12  11   81.86    7.13
  -1 -12  10   10.96    3.02
  -1 -12  10   10.24    3.05
  -1 -12  10    1.48    3.50
   1  12 -10    8.96    3.24
   1  12 -10    8.37    3.09
   1  12 -10   12.36    3.35
   1  12 -10    6.64    3.14
   1  12 -10   12.94    3.43
   1  12  -9   14.58    3.96
   1  12  -9   14.88    4.04
   1  12  -9    4.14    3.49
  -1 -12   9   15.25    4.05
  -1 -12   9    8.87    3.30
   1  12  -8  276.81   20.12
   1  12  -8  227.83   19.01
  -1 -12   8  217.61   17.25
  -1 -12   8  202.97   17.27
  -1 -12   8  263.11   18.84
   1  12  -8  248.01   19.80
   1  12  -8  267.76   19.56
   1  12  -7    7.87    4.52
  -1 -12   7    7.41    3.88
  -1 -12   7    3.74    3.05
   1  12  -7    3.95    3.01
  -1 -12   7    7.27    3.77
  -1 -12   7    4.35    3.39
  -1 -12   7    6.64    3.82
   1  12  -7    8.08    3.86
   1  12  -7    4.63    3.60
  -1 -12   6   18.47    5.27
  -1 -12   6   21.07    5.49
  -1 -12   6   20.85    5.05
   1  12  -6   25.77    6.09
  -1 -12   6   17.00    4.85
   1  12  -6   14.41    4.34
   1  12  -6   20.58    5.60
  -1 -12   6   19.44    5.75
  -1 -12   6   14.01    4.79
   1  12  -6    9.81    4.09
  -1 -12   5  179.62   16.17
  -1 -12   5  209.27   18.01
   1  12  -5  166.06   16.86
   1  12  -5  195.82   17.60
  -1 -12   5  177.91   17.17
   1  12  -5  199.75   17.74
  -1 -12   5  191.80   16.98
   1  12  -5  208.64   18.15
  -1 -12   4  266.77   21.34
  -1 -12   4  325.15   24.18
   1  12  -4  320.14   24.27
   1  12  -4  304.40   23.63
  -1 -12   4  257.49   22.79
  -1 -12   4  284.21   22.37
   1  12  -4  283.19   22.70
   1  12  -3  332.04   25.01
   1  12  -3  330.92   24.95
  -1 -12   3  274.68   22.87
  -1 -12   3  303.86   24.13
  -1 -12   3  294.11   24.01
  -1 -12   3  296.10   22.32
   1  12  -2   24.34    6.04
   1  12  -2   21.36    6.42
  -1 -12   2   23.42    7.60
  -1 -12   2   30.65    6.81
  -1 -12   2   30.94    7.17
   1  12  -1  270.06   21.03
   1  12  -1  261.23   21.75
  -1 -12   1  244.25   20.80
  -1 -12   1  246.15   20.91
  -1 -12   1  257.97   21.51
  -1 -12   0  107.25   12.44
  -1 -12   0   96.39   10.52
   1  12   0   94.32   11.83
  -1 -12   0  121.08   12.73
   1  12   0  110.87   12.45
  -1 -12  -1   35.17    6.70
   1  12   1   35.03    6.71
  -1 -12  -1   30.82    5.75
  -1 -12  -1   23.68    5.44
  -1 -12  -2    3.85    2.99
  -1 -12  -2    2.03    3.81
  -1 -12  -2    1.04    3.24
  -1 -12  -2    4.63    3.73
  -1 -12  -3   58.31    7.49
  -1 -12  -3   69.27    8.21
  -1 -12  -3   75.82    8.80
  -1 -12  -4   37.80    5.19
  -1 -12  -4   31.05    5.08
  -1 -12  -4   26.66    5.03
  -1 -12  -5   33.60    4.07
   1  13 -10    3.15    1.78
  -1 -13  10    2.61    1.95
   1  13 -10    1.92    1.55
  -1 -13  10    2.86    1.84
   1  13 -10    3.08    1.93
   1  13  -9  102.35    9.23
   1  13  -9  113.15    9.25
  -1 -13   9   94.03    8.21
  -1 -13   9  118.46    9.16
  -1 -13   9   84.92    9.08
   1  13  -8  190.97   16.03
   1  13  -8  246.45   17.09
   1  13  -8  232.80   15.79
  -1 -13   8  198.09   15.20
  -1 -13   8  228.41   15.59
  -1 -13   8  244.70   16.57
  -1 -13   8  205.12   14.74
   1  13  -8  229.99   16.83
   1  13  -8  207.68   15.00
  -1 -13   7   40.07    6.32
  -1 -13   7   44.42    6.25
  -1 -13   7   40.03    5.79
  -1 -13   7   45.61    7.00
   1  13  -7   57.96    7.71
   1  13  -7   50.45    7.20
  -1 -13   6    7.06    3.88
  -1 -13   6    3.46    2.47
   1  13  -6    1.12    3.20
   1  13  -6    6.52    3.50
  -1 -13   6   -0.90    2.69
   1  13  -6    2.12    2.74
  -1 -13   6   -1.02    3.51
  -1 -13   5   72.13    9.27
  -1 -13   5   65.85    8.01
   1  13  -5   75.33    9.29
  -1 -13   5   68.94    9.01
  -1 -13   5   70.96    8.71
   1  13  -5   86.28   10.40
   1  13  -5   80.98    9.56
   1  13  -4   44.11    6.78
   1  13  -4   27.29    5.94
   1  13  -4   26.00    5.39
  -1 -13   4   23.86    5.38
  -1 -13   4   19.94    5.40
  -1 -13   4   26.52    5.28
  -1 -13   4   41.19    6.89
   1  13  -3    6.18    3.21
  -1 -13   3    4.44    4.39
  -1 -13   3   11.65    3.77
  -1 -13   3    4.66    3.49
   1  13  -2   46.75    7.45
  -1 -13   2   36.87    6.72
  -1 -13   2   42.00    6.75
  -1 -13   2   39.08    7.21
  -1 -13   1   34.27    6.53
  -1 -13   1   60.45    7.82
  -1 -13   0   30.66    5.82
  -1 -13   0   40.93    6.28
  -1 -13  -1  139.48   11.88
  -1 -13  -1  123.40   11.23
  -1 -13  -2   63.21    7.52
  -1 -13  -2   82.86    7.85
  -1 -13  -3   82.69    7.58
  -1 -13  -3   97.51    7.55
   1  14  -8   -0.52    1.79
  -1 -14   8   -0.34    1.28
  -1 -14   8    1.41    1.81
   1  14  -8    0.52    1.62
   1  14  -7    7.28    2.69
   1  14  -7    6.01    2.28
   1  14  -7    7.48    2.65
  -1 -14   7   11.18    2.93
  -1 -14   7    6.58    2.16
  -1 -14   7    7.36    2.17
  -1 -14   7    6.36    2.14
  -1 -14   6  313.29   19.72
   1  14  -6  319.60   20.72
   1  14  -6  346.68   20.54
  -1 -14   6  332.62   20.36
  -1 -14   6  280.19   18.97
   1  14  -5   59.31    7.11
  -1 -14   5   63.26    6.87
  -1 -14   5   51.70    6.19
   1  14  -5   59.02    6.68
  -1 -14   5   56.01    6.73
   1  14  -4    7.61    2.87
  -1 -14   4    0.75    3.49
  -1 -14   4    6.93    2.87
  -1 -14   4    6.00    2.83
  -1 -14   3   91.44    9.06
  -1 -14   3   99.43    9.12
  -1 -14   3   87.09    9.00
   1  14  -3   95.50    8.84
  -1 -14   2   39.62    5.49
  -1 -14   2   46.45    6.00
  -1 -14   1  333.77   20.85
  -1 -14   1  354.40   21.19
  -1 -14   1  324.79   21.14
  -1 -14   0    5.32    2.48
  -1 -14   0    5.52    2.54
  -1 -14   0    7.45    2.63
  -1 -14  -1    8.41    2.12
  -1 -14  -1    7.13    2.14
   1  15  -4   18.90    2.86
   2 -15   0    7.70    2.16
   2 -15   0   16.48    2.93
  -2  15  -1   -0.41    1.48
   2 -15   1   -0.50    1.86
  -2  15  -2   98.35    8.53
   2 -15   2  123.17    9.17
  -2  15  -3   20.75    3.82
   2 -15   3   21.15    3.64
   2 -15   4    4.61    2.17
  -2  15  -4    6.87    2.62
   2 -15   5   34.55    4.28
   2 -15   5   28.22    3.96
  -2  15  -5   26.46    3.91
  -2  15  -5   21.27    3.72
   2 -15   6    5.17    1.74
   2 -15   6    3.40    1.70
   2 -14  -3   42.19    4.84
   2 -14  -2    9.03    2.67
   2 -14  -2    9.93    3.38
   2 -14  -2   12.34    2.54
   2 -14  -1   60.33    6.79
   2 -14  -1   46.39    6.47
   2 -14   0   -0.81    2.62
   2 -14   1  226.11   17.75
   2 -14   1  234.99   17.38
  -2  14  -1  234.74   17.41
   2 -14   2   -2.78    4.85
   2 -14   2    1.83    2.61
  -2  14  -2    0.99    1.90
  -2  14  -3  136.77   11.87
   2 -14   3  134.90   12.31
  -2  14  -3  127.16   12.31
  -2  14  -4  389.99   25.28
   2 -14   4  412.28   25.72
  -2  14  -4  377.88   25.78
  -2  14  -5   19.39    5.02
  -2  14  -5   29.97    5.36
   2 -14   5   30.96    5.39
   2 -14   5   29.56    5.29
  -2  14  -5   43.00    6.24
   2 -14   6  126.46   10.80
   2 -14   6  148.00   11.33
  -2  14  -6  133.83   11.43
  -2  14  -6  134.00   11.42
  -2  14  -6  135.71   11.40
   2 -14   6  111.97   10.03
  -2  14  -6  113.94   10.47
   2 -14   7   14.18    3.35
  -2  14  -7   15.49    3.54
   2 -14   7   16.79    3.62
   2 -14   7   17.53    3.39
  -2  14  -7   23.25    4.12
  -2  14  -7   14.32    2.99
  -2  14  -7   15.37    3.00
  -2  14  -8   45.26    4.75
   2 -14   8   60.78    5.47
   2 -14   8   62.89    5.58
  -2  14  -8   71.83    6.21
  -2  14  -8   45.61    4.81
   2 -13  -5   47.40    5.32
   2 -13  -4    8.37    3.20
   2 -13  -4    6.66    2.71
   2 -13  -3  259.79   18.36
   2 -13  -3  279.49   19.42
   2 -13  -3  269.27   18.77
   2 -13  -2  107.30   10.55
   2 -13  -2  116.09   11.15
   2 -13  -2  106.46   10.99
   2 -13  -2   95.89   10.44
   2 -13  -1   11.08    4.20
   2 -13  -1   13.03    4.44
   2 -13  -1   11.70    4.24
  -2  13   0   80.10   10.63
   2 -13   0   78.51    9.42
  -2  13   0   91.37   10.48
   2 -13   0   80.21   10.41
   2 -13   0   86.09   10.19
  -2  13  -1   24.80    5.87
  -2  13  -1   36.14    7.00
   2 -13   1   35.75    6.95
   2 -13   1   26.37    6.19
  -2  13  -2    2.79    3.18
   2 -13   2    1.22    3.49
   2 -13   2   -1.24    3.38
  -2  13  -2   -2.69    3.28
  -2  13  -3    2.73    2.89
   2 -13   3    6.08    3.60
   2 -13   3    1.23    3.66
  -2  13  -3    6.80    4.06
  -2  13  -4   96.86   11.32
   2 -13   4   89.76   10.07
   2 -13   4  102.09   11.43
  -2  13  -4  103.97   12.07
   2 -13   5   21.32    5.36
  -2  13  -5   18.72    4.80
  -2  13  -5   19.30    4.97
   2 -13   5   14.88    4.36
  -2  13  -5   18.24    5.89
   2 -13   6    3.08    3.19
  -2  13  -6   -2.29    2.79
  -2  13  -6   -1.10    2.83
   2 -13   6    3.71    3.48
  -2  13  -6    2.28    2.95
  -2  13  -7   21.07    4.95
  -2  13  -7   19.71    4.37
  -2  13  -7   22.43    5.18
  -2  13  -7   14.70    4.04
  -2  13  -7   15.72    4.21
   2 -13   7    8.10    4.52
  -2  13  -8   23.07    4.84
   2 -13   8   22.80    4.43
  -2  13  -8   19.72    4.50
   2 -13   8   21.49    4.64
  -2  13  -8   27.26    4.63
  -2  13  -9   10.30    3.20
   2 -13   9    6.72    2.58
  -2  13  -9    8.58    2.80
   2 -13   9    6.55    2.55
  -2  13  -9    5.69    1.82
   2 -12  -6   17.81    3.70
   2 -12  -6   10.38    3.64
   2 -12  -5  114.09   10.85
   2 -12  -5   99.36    9.61
   2 -12  -5  118.12   11.36
   2 -12  -4   26.38    5.61
   2 -12  -4   31.91    5.83
   2 -12  -4   29.57    6.06
   2 -12  -4   28.29    6.09
   2 -12  -3  309.92   22.30
   2 -12  -3  300.54   22.92
   2 -12  -3  322.55   23.47
   2 -12  -3  295.72   22.04
   2 -12  -3  281.42   22.48
   2 -12  -2  129.72   13.72
  -2  12   2  131.83   13.98
   2 -12  -2  131.68   13.73
   2 -12  -2  126.00   13.08
   2 -12  -2  161.94   14.84
   2 -12  -1  138.77   14.28
   2 -12  -1  143.96   15.11
  -2  12   1  138.95   14.98
   2 -12  -1  151.75   14.80
   2 -12  -1  137.52   14.06
   2 -12  -1  134.97   14.06
  -2  12   0   88.06   11.61
   2 -12   0   92.12   10.94
  -2  12   0   74.67   10.92
   2 -12   0  101.05   12.12
   2 -12   0   54.38   10.11
   2 -12   0   87.34   11.00
   2 -12   0   90.82   11.38
  -2  12  -1   -1.61    3.39
   2 -12   1    1.41    3.43
   2 -12   1    3.18    3.36
  -2  12  -2   14.42    5.38
   2 -12   2   22.43    5.69
   2 -12   2    8.66    5.99
   2 -12   2   11.35    4.77
   2 -12   2   11.69    5.28
  -2  12  -2   15.91    5.16
   2 -12   2    9.56    4.98
  -2  12  -3  640.28   39.83
   2 -12   3  599.77   38.47
   2 -12   3  499.14   35.79
  -2  12  -3  573.18   38.45
   2 -12   3  535.98   35.82
  -2  12  -3  616.14   38.78
   2 -12   3  584.79   38.60
   2 -12   4  159.38   15.33
   2 -12   4  159.47   16.09
  -2  12  -4  179.19   16.81
  -2  12  -4  190.21   17.74
   2 -12   4  153.84   16.17
   2 -12   5    3.62    4.40
   2 -12   5   -2.42    3.12
  -2  12  -5    1.38    2.65
  -2  12  -5    1.49    3.39
   2 -12   6  327.30   24.36
  -2  12  -6  392.56   27.43
   2 -12   6  322.78   24.46
  -2  12  -6  325.36   25.27
   2 -12   6  367.67   25.43
  -2  12  -6  391.45   27.35
  -2  12  -6  312.00   24.17
  -2  12  -7    7.38    3.55
   2 -12   7    6.89    3.60
  -2  12  -7    7.89    3.95
  -2  12  -7   14.06    4.76
   2 -12   7   15.37    5.01
  -2  12  -7   17.73    5.40
   2 -12   8  271.48   18.90
  -2  12  -8  237.73   18.46
  -2  12  -8  256.50   18.45
   2 -12   8  228.91   17.84
  -2  12  -8  245.92   19.47
  -2  12  -8  215.89   19.13
   2 -12   8  248.78   17.35
   2 -12   8  265.95   18.72
   2 -12   9    0.75    2.75
   2 -12   9   -0.69    3.08
  -2  12  -9    3.87    2.29
  -2  12  -9    1.01    2.74
   2 -12   9    0.61    1.97
   2 -12  10   16.03    3.42
   2 -12  10    7.61    2.63
   2 -12  10    7.83    2.13
  -2  12 -10   14.89    3.55
  -2  12 -10   11.27    3.22
   2 -11  -7   17.83    4.41
   2 -11  -6    4.19    3.61
   2 -11  -6    4.63    3.19
   2 -11  -6    3.32    3.57
   2 -11  -6    2.13    3.04
   2 -11  -6    1.00    3.67
   2 -11  -5   74.51    9.52
   2 -11  -5   70.19    9.78
   2 -11  -5   61.89    8.30
   2 -11  -5   46.54    8.59
   2 -11  -5   68.31    8.63
   2 -11  -4    6.36    3.81
   2 -11  -4   10.00    4.77
   2 -11  -4    6.63    4.86
   2 -11  -4    4.84    3.91
   2 -11  -4    8.94    4.80
   2 -11  -4    5.70    4.08
   2 -11  -3   17.68    6.01
   2 -11  -3   26.50    6.29
   2 -11  -3   28.93    6.63
  -2  11   3   31.96    7.06
   2 -11  -3   26.95    6.83
   2 -11  -3   44.66    7.91
   2 -11  -2  106.11   12.64
   2 -11  -2   98.15   12.57
   2 -11  -2  129.08   14.03
  -2  11   2  100.33   13.22
  -2  11   2  118.21   13.79
   2 -11  -2  121.59   13.94
   2 -11  -2  118.48   13.48
   2 -11  -2  100.53   12.85
   2 -11  -1  531.58   34.96
   2 -11  -1  525.26   35.36
   2 -11  -1  481.49   34.01
  -2  11   1  519.26   36.11
   2 -11  -1  510.64   35.66
   2 -11  -1  517.27   35.06
   2 -11  -1  468.71   34.03
  -2  11   0   66.57   10.55
   2 -11   0   77.49   10.89
   2 -11   0   65.03   10.40
   2 -11   0   62.71    9.83
   2 -11   0   58.04    9.33
  -2  11   0   65.95   10.36
   2 -11   1  179.30   18.13
   2 -11   1  193.72   16.64
  -2  11  -1  197.17   17.90
  -2  11  -1  215.57   19.50
   2 -11   1  183.68   17.85
   2 -11   1  157.36   16.56
   2 -11   1  177.78   17.19
  -2  11  -1  197.35   18.55
  -2  11  -2  163.53   16.29
   2 -11   2  146.09   15.72
   2 -11   2  128.57   13.43
  -2  11  -2  134.97   14.78
  -2  11  -2  124.30   14.13
   2 -11   2  116.99   14.31
   2 -11   3    6.97    5.09
   2 -11   3    5.72    3.70
  -2  11  -3    1.56    3.01
   2 -11   3    4.92    3.74
  -2  11  -3    1.62    3.69
   2 -11   3    1.30    4.03
   2 -11   3    3.20    3.65
  -2  11  -4  164.19   15.75
   2 -11   4  177.93   16.32
  -2  11  -4  152.78   15.71
   2 -11   4  134.23   15.20
   2 -11   4  140.33   14.70
   2 -11   4  140.15   14.95
   2 -11   4  139.31   14.44
   2 -11   4  166.87   16.59
   2 -11   5   20.19    5.89
  -2  11  -5   14.46    5.60
  -2  11  -5   13.19    4.96
   2 -11   5   21.34    5.47
   2 -11   5   13.71    6.08
   2 -11   5   29.27    6.54
   2 -11   5   12.99    4.92
  -2  11  -5   23.80    6.60
  -2  11  -6   18.36    5.65
   2 -11   6   14.08    5.07
  -2  11  -6   14.55    4.49
   2 -11   6   17.39    4.96
   2 -11   6   19.99    6.02
   2 -11   6   26.67    6.18
  -2  11  -6   16.91    5.89
   2 -11   7    7.46    4.28
  -2  11  -7    1.53    3.23
   2 -11   7    3.78    4.60
  -2  11  -7    3.26    3.71
   2 -11   7    1.09    2.98
   2 -11   7    4.08    3.10
  -2  11  -7    8.39    4.00
   2 -11   7    3.99    3.24
   2 -11   8   12.51    5.54
  -2  11  -8    7.91    3.65
   2 -11   8    3.04    2.77
  -2  11  -8    2.99    3.65
   2 -11   8    6.76    3.88
   2 -11   8    9.12    3.52
   2 -11   8   -1.11    2.34
  -2  11  -8    1.20    2.74
   2 -11   8    7.16    3.41
   2 -11   9   14.96    4.09
   2 -11   9   21.03    4.85
   2 -11   9   13.08    3.64
  -2  11  -9   16.41    4.99
  -2  11  -9    9.05    4.22
   2 -11   9   16.73    4.48
   2 -11   9   13.50    4.89
   2 -11  10   20.87    4.11
  -2  11 -10   15.27    4.31
  -2  11 -10   23.07    4.62
   2 -11  10   22.94    4.45
   2 -11  10   27.95    4.95
   2 -11  10   24.07    3.95
   2 -11  10   29.65    5.26
   2 -11  11    2.33    2.51
   2 -11  11   -0.46    1.53
   2 -11  11   -0.47    2.04
  -2  11 -11   -0.48    1.79
  -2  11 -11    2.23    2.10
  -2  11 -11   -0.69    2.07
   2 -10  -8   36.51    5.88
   2 -10  -8   51.21    7.09
   2 -10  -7   -1.24    3.21
   2 -10  -7    1.97    3.28
   2 -10  -7    1.09    3.50
   2 -10  -7   -1.09    3.39
   2 -10  -7   -1.14    3.26
   2 -10  -7    4.92    3.51
   2 -10  -6    1.43    3.70
   2 -10  -6    3.23    2.62
   2 -10  -6    2.56    4.27
   2 -10  -6   -1.16    2.99
   2 -10  -6    1.35    3.30
   2 -10  -6    5.22    4.05
   2 -10  -6    4.31    3.71
   2 -10  -5  615.49   39.19
   2 -10  -5  613.83   37.95
   2 -10  -5  571.44   38.96
   2 -10  -5  584.17   39.89
   2 -10  -5  568.73   37.47
   2 -10  -5  587.69   39.34
   2 -10  -5  571.29   38.04
   2 -10  -5  600.08   37.97
   2 -10  -5  593.11   38.64
   2 -10  -4    3.19    4.75
   2 -10  -4   -1.35    3.28
   2 -10  -4    5.84    4.53
  -2  10   4    3.36    2.90
   2 -10  -4   -1.52    3.71
   2 -10  -4    1.67    3.22
   2 -10  -4    6.54    4.21
   2 -10  -4    1.35    3.28
   2 -10  -4    1.29    3.84
   2 -10  -4   -1.60    3.38
   2 -10  -3   12.75    5.30
   2 -10  -3   24.81    6.06
   2 -10  -3   22.24    6.07
   2 -10  -3   23.55    6.68
   2 -10  -3   36.25    7.39
  -2  10   3   24.36    6.46
   2 -10  -3   25.51    6.96
   2 -10  -3   30.17    7.57
   2 -10  -2  127.77   13.66
   2 -10  -2  118.39   13.26
  -2  10   2  123.61   13.72
   2 -10  -1  158.28   16.42
   2 -10  -1  174.54   15.92
  -2  10   1  154.30   15.85
   2 -10   0  553.94   37.36
  -2  10   0  593.29   37.42
  -2  10   0  518.96   36.65
  -2  10  -1   79.48   11.00
   2 -10   1   87.11   11.89
   2 -10   2  266.02   22.49
  -2  10  -2  254.17   21.52
  -2  10  -2  260.98   22.42
   2 -10   2  293.87   22.26
   2 -10   3    1.54    3.25
   2 -10   3    3.14    4.69
  -2  10  -3   -1.32    2.78
   2 -10   3   -1.39    3.38
  -2  10  -3   -1.49    3.14
  -2  10  -3   -1.54    3.51
  -2  10  -3   -1.60    3.36
  -2  10  -4   58.53    8.76
  -2  10  -4   54.60    9.15
  -2  10  -4   40.50    8.24
   2 -10   4   56.02    9.04
   2 -10   5  578.84   39.51
  -2  10  -5  619.16   41.12
   2 -10   5  667.20   41.23
  -2  10  -5  567.35   39.13
   2 -10   5  652.83   39.37
  -2  10  -6  724.69   43.32
   2 -10   6  689.41   42.24
  -2  10  -6  588.97   40.07
  -2  10  -6  610.37   41.36
   2 -10   6  665.12   40.51
  -2  10  -6  700.67   44.68
   2 -10   6  671.79   42.35
   2 -10   6  647.01   41.64
   2 -10   6  595.82   39.53
   2 -10   7   25.34    7.08
  -2  10  -7   28.48    7.46
   2 -10   7   28.67    6.29
   2 -10   7   18.85    5.70
  -2  10  -7   24.15    5.95
   2 -10   7   21.91    5.76
   2 -10   7   37.14    7.18
  -2  10  -7   33.80    7.16
  -2  10  -8   80.10   11.37
   2 -10   8   73.31   10.05
  -2  10  -8   57.43    8.85
  -2  10  -8   55.82    9.92
   2 -10   8   74.67   10.25
  -2  10  -8   92.46   11.33
   2 -10   8   64.83    9.02
   2 -10   8   89.93   10.83
  -2  10  -8   66.87    9.36
  -2  10  -8   62.91    9.53
   2 -10   8   75.17    9.76
  -2  10  -9   41.24    7.45
   2 -10   9   53.74    7.49
  -2  10  -9   29.82    6.79
   2 -10   9   40.30    7.00
   2 -10   9   33.52    5.86
  -2  10  -9   28.06    6.08
   2 -10   9   20.96    5.54
  -2  10 -10  135.48   13.40
   2 -10  10  179.73   14.25
   2 -10  10  179.30   14.33
   2 -10  10  169.64   13.72
   2 -10  10  164.56   14.41
  -2  10 -10  141.31   13.71
  -2  10 -10  163.73   15.31
  -2  10 -10  152.94   14.15
   2 -10  10  152.00   12.88
   2 -10  11   38.65    6.27
  -2  10 -11   48.30    6.19
   2 -10  11   51.05    6.31
  -2  10 -11   43.89    6.01
   2 -10  11   58.38    6.50
  -2  10 -11   57.31    7.22
   2 -10  11   44.61    5.46
  -2  10 -11   57.40    6.86
   2 -10  12    2.83    1.67
  -2  10 -12    1.80    1.74
  -2  10 -12    1.46    1.46
   2 -10  12    1.96    2.08
   2  -9 -10    7.78    2.43
   2  -9  -9  177.39   13.24
   2  -9  -9  188.47   14.52
   2  -9  -8   68.90    9.82
   2  -9  -8   72.85    9.25
   2  -9  -8   62.10    7.98
   2  -9  -8   55.90    8.73
   2  -9  -8   70.94    9.77
   2  -9  -7   23.64    6.74
   2  -9  -7   17.59    5.53
   2  -9  -7   35.84    7.58
   2  -9  -7   18.66    5.50
   2  -9  -7   21.77    5.42
   2  -9  -7   33.77    7.35
   2  -9  -7   24.31    6.89
   2  -9  -6    3.05    4.16
   2  -9  -6   -1.36    3.88
   2  -9  -6    1.81    3.12
   2  -9  -6   -1.69    4.11
   2  -9  -6   -1.37    4.27
   2  -9  -6    1.56    4.03
   2  -9  -6   -1.64    3.73
   2  -9  -6   -1.47    3.58
   2  -9  -6   -1.44    4.64
   2  -9  -6    2.47    3.37
   2  -9  -5   88.66   12.65
   2  -9  -5   94.60   12.23
   2  -9  -5  100.46   11.82
   2  -9  -5  103.02   13.08
   2  -9  -5  104.56   12.64
   2  -9  -5   97.64   12.02
   2  -9  -5  117.64   13.42
   2  -9  -5  106.43   12.33
   2  -9  -5  112.92   13.26
   2  -9  -5  104.50   13.19
   2  -9  -5  106.68   13.62
   2  -9  -5   98.70   12.04
  -2   9   5   77.45   11.29
   2  -9  -4   42.97    8.43
  -2   9   4   53.80    8.44
   2  -9  -3  236.83   20.89
   2  -9  -3  266.28   22.05
  -2   9   3  237.67   20.77
  -2   9   3  246.44   20.65
   2  -9  -2    4.15    3.37
   2  -9  -2   -1.41    2.42
  -2   9   2   -1.41    2.11
  -2   9   2    1.49    2.56
  -2   9   1  142.30   14.16
   2  -9  -1  124.37   13.03
   2  -9  -1  154.59   14.44
  -2   9   1  135.79   14.02
  -2   9   0  140.82   14.14
   2  -9   0  135.54   13.23
   2  -9   0  143.45   14.27
  -2   9   0  130.37   13.84
  -2   9  -1  924.95   56.29
   2  -9   1  948.88   54.58
   2  -9   1  939.25   55.37
   2  -9   1 1087.17   57.86
  -2   9  -1  982.46   56.84
  -2   9  -2  426.18   29.64
   2  -9   2  411.16   28.56
  -2   9  -2  423.88   29.75
   2  -9   3  459.39   31.32
  -2   9  -3  507.28   32.97
   2  -9   3  479.38   32.26
  -2   9  -3  429.47   31.99
  -2   9  -4   -1.26    2.16
  -2   9  -4    2.72    2.62
  -2   9  -4    1.51    2.25
  -2   9  -4    1.36    2.34
   2  -9   4    1.45    2.49
  -2   9  -5    1.32    2.79
  -2   9  -5    1.49    3.86
  -2   9  -5    3.20    3.37
   2  -9   5    4.19    3.40
  -2   9  -5    4.37    3.08
   2  -9   5    2.97    3.84
  -2   9  -6  144.00   15.16
   2  -9   6  129.27   14.46
   2  -9   6  137.00   14.70
  -2   9  -6  149.41   15.23
  -2   9  -7    2.90    3.53
   2  -9   7   -2.91    2.50
  -2   9  -7   -1.83    3.52
   2  -9   7    5.30    4.12
  -2   9  -7   -1.66    3.51
   2  -9   7   -2.76    4.45
   2  -9   7    4.45    3.13
  -2   9  -7    1.61    3.10
  -2   9  -7   -1.60    3.89
  -2   9  -8    3.19    4.55
   2  -9   8    1.33    2.80
  -2   9  -8    1.61    3.67
   2  -9   8    2.45    3.33
   2  -9   8    4.04    4.34
   2  -9   8    1.39    2.40
  -2   9  -8   -3.24    3.12
   2  -9   8    1.41    2.97
  -2   9  -8   -1.33    3.44
   2  -9   9   -1.28    2.70
  -2   9  -9    1.66    3.50
   2  -9   9   -1.26    3.26
  -2   9  -9   -1.47    3.10
   2  -9   9    1.15    2.97
   2  -9   9    4.94    3.83
  -2   9  -9    1.54    2.65
  -2   9  -9   -1.50    3.43
   2  -9  10   39.25    6.23
  -2   9 -10   36.92    7.06
   2  -9  10   32.93    5.95
   2  -9  10   29.15    6.69
  -2   9 -10   31.81    6.74
  -2   9 -10   29.98    6.27
  -2   9 -10   22.68    6.39
   2  -9  10   26.58    6.06
  -2   9 -10   27.61    6.17
  -2   9 -11    5.27    3.31
  -2   9 -11    7.52    3.94
  -2   9 -11   10.42    3.82
   2  -9  11   10.56    3.80
   2  -9  11    8.50    3.40
   2  -9  11    5.41    2.68
  -2   9 -11   -1.04    3.13
  -2   9 -12  127.55   10.46
  -2   9 -12  119.50    9.94
  -2   9 -12  106.08    9.82
   2  -9  12  133.75   10.13
   2  -9  12  106.49    8.63
   2  -9  12  136.09    9.49
   2  -9  12  118.47    9.84
   2  -8 -11    6.53    2.33
   2  -8 -10   13.39    3.51
   2  -8 -10    9.52    3.99
   2  -8 -10   19.75    4.47
   2  -8  -9   92.35   11.27
   2  -8  -9   87.64   10.31
   2  -8  -9   91.10   10.10
   2  -8  -9   79.63   11.14
   2  -8  -8   53.83    8.63
   2  -8  -8   46.40    8.64
   2  -8  -8   44.08    7.67
   2  -8  -8   54.29    8.08
   2  -8  -8   46.68    8.68
   2  -8  -7  330.37   27.14
   2  -8  -7  418.18   28.17
   2  -8  -7  369.45   29.72
   2  -8  -7  388.37   30.34
   2  -8  -7  388.73   29.25
   2  -8  -7  369.45   29.03
   2  -8  -7  420.14   30.20
   2  -8  -7  350.90   27.76
   2  -8  -7  377.56   28.60
   2  -8  -7  386.85   28.07
   2  -8  -6   61.00    8.83
   2  -8  -6   54.97    9.51
   2  -8  -6   52.06    9.19
   2  -8  -6   51.31    9.44
   2  -8  -6   46.45    9.05
   2  -8  -6   57.79    9.64
   2  -8  -6   55.16    9.97
   2  -8  -6   50.29    9.24
   2  -8  -6   41.43    8.35
  -2   8   5  229.55   19.41
  -2   8   5  209.69   19.16
   2  -8  -5  216.43   20.58
  -2   8   4   73.29    9.79
   2  -8  -4   54.12    9.34
   2  -8  -4   73.75   10.75
  -2   8   3 1050.25   61.37
  -2   8   3 1005.22   61.46
   2  -8  -3 1121.03   62.53
   2  -8  -3 1162.02   63.55
  -2   8   2  200.81   17.54
  -2   8   2  196.27   17.43
   2  -8  -2  242.06   18.79
   2  -8  -2  204.04   17.68
  -2   8   1   66.26    8.87
  -2   8   1   47.93    7.97
   2  -8  -1   69.99    8.87
   2  -8  -1   64.57    8.37
   2  -8   0  118.66   11.50
   2  -8   0  114.23   11.72
  -2   8   0  106.72   11.71
  -2   8  -1   31.59    5.99
   2  -8   1   15.29    4.14
   2  -8   1   25.79    5.32
  -2   8  -1   13.10    4.33
   2  -8   2  754.04   42.72
  -2   8  -2  741.77   44.12
  -2   8  -2  746.50   45.03
  -2   8  -3   87.61   10.20
  -2   8  -3   86.06   10.96
  -2   8  -3   87.03   10.73
   2  -8   3  102.36   11.34
  -2   8  -4  333.09   24.88
  -2   8  -4  375.51   25.08
  -2   8  -4  335.14   25.63
  -2   8  -4  353.55   25.96
   2  -8   4  325.69   24.78
  -2   8  -5   86.09   10.29
  -2   8  -5   81.48   10.91
   2  -8   5   93.97   11.32
  -2   8  -5   96.72   11.97
  -2   8  -5  106.40   11.97
   2  -8   6    1.41    2.72
  -2   8  -6   -1.53    2.94
  -2   8  -6    2.75    2.36
   2  -8   7   10.09    4.49
  -2   8  -7   11.46    4.48
  -2   8  -7    5.46    3.35
  -2   8  -8 1023.92   64.12
  -2   8  -8 1208.82   66.55
   2  -8   8 1113.47   62.91
   2  -8   8 1145.28   63.05
  -2   8  -8  988.14   63.55
  -2   8  -8 1015.56   63.43
   2  -8   8 1081.89   62.49
   2  -8   8 1070.32   61.91
  -2   8  -9    1.73    4.21
   2  -8   9   -1.26    3.08
   2  -8   9    7.81    4.89
   2  -8   9    2.74    3.54
  -2   8  -9    1.52    3.69
  -2   8  -9    1.67    3.21
  -2   8  -9    4.94    5.49
   2  -8  10   10.44    4.02
  -2   8 -10    5.99    4.30
  -2   8 -10    3.91    4.36
   2  -8  10   13.75    4.54
   2  -8  10   10.26    4.41
  -2   8 -10   19.75    5.57
  -2   8 -10   16.82    5.12
   2  -8  10    2.50    3.26
  -2   8 -10   15.23    5.10
  -2   8 -11  112.54   12.29
  -2   8 -11  117.24   11.58
   2  -8  11  120.52   11.55
  -2   8 -11  121.03   12.98
   2  -8  11  138.78   12.96
   2  -8  11  152.62   12.61
  -2   8 -11  137.38   13.61
   2  -8  12   10.49    3.61
  -2   8 -12    6.39    3.16
   2  -8  12   11.80    3.36
  -2   8 -12    5.89    2.71
  -2   8 -12    3.58    3.87
  -2   8 -13   58.74    5.72
   2  -8  13   55.24    5.14
   2  -8  13   46.71    5.15
   2  -7 -11   -1.50    2.51
   2  -7 -10  440.81   28.07
   2  -7 -10  384.65   28.18
   2  -7  -9    1.61    4.42
   2  -7  -9    9.29    5.19
   2  -7  -9   15.80    5.22
   2  -7  -9   19.92    6.07
   2  -7  -8  228.65   20.44
   2  -7  -8  263.46   21.72
   2  -7  -8  189.15   20.15
   2  -7  -8  263.19   22.37
  -2   7   8  201.55   20.74
   2  -7  -8  252.49   22.53
   2  -7  -8  222.86   19.43
   2  -7  -8  281.32   21.67
  -2   7   7  269.69   24.39
  -2   7   7  283.21   24.02
   2  -7  -7  319.15   26.45
   2  -7  -7  345.86   25.59
   2  -7  -7  282.03   23.94
   2  -7  -7  300.31   25.04
  -2   7   6   22.19    5.63
  -2   7   6   28.22    6.33
  -2   7   6   14.51    4.60
   2  -7  -6   16.31    5.70
   2  -7  -6   18.45    5.99
  -2   7   5  410.68   28.02
  -2   7   5  355.43   26.95
   2  -7  -5  398.45   28.23
  -2   7   4  144.58   13.81
  -2   7   4  116.79   12.39
   2  -7  -4  159.18   15.64
   2  -7  -4  152.66   14.67
   2  -7  -4  135.42   14.01
  -2   7   3  116.94   12.17
  -2   7   3  123.11   11.68
   2  -7  -3  131.92   13.33
   2  -7  -3  128.62   13.16
   2  -7  -3  126.26   12.52
  -2   7   2  777.11   46.03
   2  -7  -2  832.69   46.67
   2  -7  -2  806.43   46.53
   2  -7  -2  770.29   46.07
   2  -7  -1   76.69    8.65
   2  -7  -1   58.48    7.98
   2  -7  -1   76.81    8.77
   2  -7  -1   69.46    8.43
  -2   7   1   70.56    8.65
  -2   7   1   74.86    9.02
  -2   7   0   38.87    6.08
   2  -7   0   39.73    6.04
  -2   7   0   27.53    4.96
   2  -7   0   31.71    5.87
   2  -7   0   33.69    5.11
   2  -7   0   26.87    5.00
  -2   7  -1 1045.45   59.62
  -2   7  -1 1071.79   59.24
  -2   7  -1 1170.34   60.54
   2  -7   1 1057.99   58.48
   2  -7   1 1097.37   59.87
  -2   7  -2   69.71    8.52
   2  -7   2   50.31    6.59
  -2   7  -2   61.13    7.91
   2  -7   2   69.03    8.40
   2  -7   3   19.43    4.72
  -2   7  -3   15.04    4.11
  -2   7  -3   16.24    4.86
   2  -7   4 1389.55   73.22
  -2   7  -4 1255.77   73.37
  -2   7  -4 1285.41   73.54
  -2   7  -4 1421.02   73.68
  -2   7  -4 1333.55   71.99
   2  -7   5  800.60   49.98
  -2   7  -5  940.39   52.50
  -2   7  -5  872.92   51.44
   2  -7   6  200.48   18.09
  -2   7  -6  212.11   17.96
  -2   7  -6  239.17   19.71
   2  -7   7   24.26    5.40
   2  -7   7   15.01    4.48
  -2   7  -7   16.10    5.78
   2  -7   8  107.42   12.15
  -2   7  -8  121.64   14.36
   2  -7   8  115.72   13.01
   2  -7   9  136.80   14.44
  -2   7  -9  141.96   15.96
  -2   7  -9  152.22   16.63
   2  -7   9  143.93   14.76
   2  -7   9  131.15   14.02
  -2   7  -9  119.93   15.00
  -2   7  -9  129.50   14.55
   2  -7   9  148.31   14.89
   2  -7   9  138.47   14.64
   2  -7  10    1.20    3.42
   2  -7  10   -7.49    3.57
  -2   7 -10   -1.56    3.55
  -2   7 -10   -2.64    3.41
   2  -7  10   -1.26    3.75
  -2   7 -10    1.64    2.83
   2  -7  10    4.04    4.01
  -2   7 -10    3.33    4.30
  -2   7 -10   -1.62    4.19
  -2   7 -11   12.42    4.62
  -2   7 -11   15.46    5.01
   2  -7  11    4.78    3.42
   2  -7  11   13.81    4.11
   2  -7  11   10.37    4.11
  -2   7 -11    5.68    4.08
  -2   7 -11    4.93    3.38
  -2   7 -12    7.37    3.01
  -2   7 -12    5.17    3.79
   2  -7  12   11.03    3.47
  -2   7 -12    6.41    3.58
  -2   7 -12    3.83    2.49
   2  -7  13   14.65    2.80
  -2   7 -13   11.43    2.53
  -2   7 -13   13.66    3.48
   2  -6 -12   -1.36    2.41
   2  -6 -12    2.01    2.58
   2  -6 -11  244.25   19.47
   2  -6 -11  248.41   19.45
   2  -6 -11  282.34   20.07
   2  -6 -10    2.90    3.96
   2  -6 -10    7.79    4.49
   2  -6 -10   16.07    5.17
   2  -6  -9   -1.73    3.34
  -2   6   9    4.86    3.95
   2  -6  -9   -3.37    3.56
   2  -6  -9    3.49    4.74
   2  -6  -9    4.51    4.09
   2  -6  -9    1.56    4.04
   2  -6  -8  184.30   17.70
   2  -6  -8  165.90   18.23
   2  -6  -8  183.26   18.34
   2  -6  -8  201.28   18.83
   2  -6  -8  172.70   17.25
   2  -6  -8  188.37   19.12
   2  -6  -8  194.99   18.54
   2  -6  -8  164.73   18.01
  -2   6   8  178.84   18.76
  -2   6   8  182.91   18.12
   2  -6  -7  172.92   17.54
   2  -6  -7  177.57   16.66
  -2   6   7  146.04   15.12
  -2   6   7  131.45   14.97
  -2   6   7  159.76   16.07
   2  -6  -6  228.95   20.50
   2  -6  -6  215.33   19.10
  -2   6   6  211.25   17.94
  -2   6   6  217.42   18.99
  -2   6   6  233.72   19.16
   2  -6  -5  618.62   43.19
   2  -6  -5  704.29   43.50
  -2   6   5  705.92   42.51
   2  -6  -4   22.55    4.90
   2  -6  -4   27.15    5.86
  -2   6   4   15.77    4.06
  -2   6   4   18.76    4.27
   2  -6  -3 1098.08   64.09
   2  -6  -3 1204.90   63.98
   2  -6  -3 1148.32   63.28
  -2   6   3 1200.15   63.34
   2  -6  -2  152.10   12.54
   2  -6  -2  144.71   12.29
   2  -6  -2  109.65   11.09
  -2   6   2  130.98   11.55
  -2   6   2  124.89   10.83
   2  -6  -2  123.75   10.91
   2  -6  -1   44.71    6.18
   2  -6  -1   48.64    6.24
   2  -6  -1   50.80    6.38
  -2   6   1   48.10    6.38
  -2   6   1   47.71    5.67
   2  -6  -1   34.43    5.40
   2  -6   0 1450.12   71.53
   2  -6   0 1408.17   72.18
   2  -6   0 1359.28   72.27
   2  -6   0 1264.94   71.83
  -2   6   0 1386.81   72.47
   2  -6   1 1154.86   60.97
   2  -6   1 1187.80   61.89
  -2   6  -1 1113.60   61.58
   2  -6   2   37.60    5.29
   2  -6   2   44.24    6.26
  -2   6  -2   36.56    5.62
  -2   6  -3  234.27   17.82
  -2   6  -3  255.52   18.19
   2  -6   3  229.11   16.21
  -2   6  -4  369.65   25.94
   2  -6   4  386.83   24.06
   2  -6   4  412.20   24.47
   2  -6   5  207.82   15.52
  -2   6  -5  176.79   16.33
   2  -6   6  102.82   10.89
  -2   6  -6  107.12   12.19
   2  -6   7    6.45    3.33
  -2   6  -7    1.56    2.68
   2  -6   8   15.86    5.01
  -2   6  -8   13.57    5.10
  -2   6  -8   13.23    4.61
  -2   6  -9   17.62    5.97
  -2   6  -9   22.84    5.96
  -2   6  -9   21.12    6.03
   2  -6   9   28.88    6.25
   2  -6   9   27.50    6.40
  -2   6  -9   26.50    7.21
   2  -6   9   17.47    5.71
   2  -6   9   25.09    6.42
   2  -6   9   20.45    5.73
  -2   6  -9   18.54    6.73
  -2   6 -10  428.49   31.31
  -2   6 -10  490.21   31.90
   2  -6  10  448.60   31.15
  -2   6 -10  446.00   32.62
   2  -6  10  407.52   30.03
  -2   6 -10  421.49   31.39
   2  -6  10  381.11   29.11
  -2   6 -10  475.65   33.44
   2  -6  10  436.23   29.94
   2  -6  10  435.14   30.86
  -2   6 -11  116.73   12.42
  -2   6 -11   99.71   11.60
  -2   6 -11  131.18   14.13
   2  -6  11   92.75   10.70
  -2   6 -11  126.79   14.08
   2  -6  11  133.73   12.56
   2  -6  11  124.69   12.61
   2  -6  12   47.76    5.90
  -2   6 -12   34.37    5.76
   2  -6  12   56.69    7.22
  -2   6 -12   32.79    6.64
   2  -6  12   45.78    6.99
  -2   6 -12   51.14    7.34
   2  -6  13   48.48    5.36
  -2   6 -13   42.39    5.53
   2  -6  13   48.83    5.84
   2  -5 -13    3.45    2.13
   2  -5 -12  103.19   10.37
   2  -5 -11   29.79    6.65
   2  -5 -11   29.26    6.54
   2  -5 -10   38.54    7.77
   2  -5 -10   22.79    6.66
   2  -5 -10   30.05    7.31
  -2   5  10   21.52    6.17
   2  -5 -10   20.25    6.68
   2  -5 -10   26.19    7.43
  -2   5   9  120.67   15.30
  -2   5   9  149.92   16.00
   2  -5  -9  145.11   15.22
  -2   5   9  146.61   15.90
   2  -5  -9  128.04   15.55
   2  -5  -9  127.27   14.70
   2  -5  -9  118.02   14.45
   2  -5  -9  137.90   15.94
   2  -5  -9  130.27   15.25
  -2   5   8  516.40   36.11
  -2   5   8  511.04   34.68
  -2   5   8  460.74   33.52
   2  -5  -8  466.58   34.49
  -2   5   7  622.24   37.36
  -2   5   7  591.21   38.32
  -2   5   7  575.44   37.98
   2  -5  -7  569.66   39.16
   2  -5  -7  578.52   38.13
  -2   5   6  741.27   43.64
  -2   5   6  784.13   45.38
  -2   5   6  726.15   44.54
   2  -5  -6  804.16   45.36
   2  -5  -6  711.92   46.12
  -2   5   5  529.56   32.45
   2  -5  -5  512.67   33.87
   2  -5  -5  550.65   32.87
   2  -5  -5  509.39   33.25
  -2   5   4  700.80   40.82
  -2   5   4  740.15   58.24
   2  -5  -4  720.48   42.00
   2  -5  -4  743.96   41.53
  -2   5   3  320.40   33.31
   2  -5  -3  335.55   23.10
   2  -5  -3  370.79   22.66
  -2   5   2  353.53   22.16
   2  -5  -2  330.55   22.54
   2  -5  -2  355.29   22.62
   2  -5  -2  395.24   22.64
  -2   5   1   73.78   13.11
  -2   5   1   95.74    8.21
   2  -5  -1   86.20    9.14
   2  -5  -1   88.69    8.32
   2  -5  -1  109.30    9.07
   2  -5  -1   92.80    8.50
  -2   5   0  190.21   13.46
  -2   5   0  175.02   12.56
   2  -5   0  187.76   15.18
  -2   5   0  180.32   13.04
   2  -5   0  198.22   13.49
   2  -5   1   96.61   11.32
  -2   5  -1  101.36    8.82
   2  -5   1  108.18    9.00
   2  -5   2   18.19    3.49
  -2   5  -2   16.78    3.86
  -2   5  -3 1027.84   56.54
   2  -5   3 1100.22   56.20
  -2   5  -3 1068.60   57.89
  -2   5  -4  819.88   48.03
   2  -5   4  899.06   47.95
  -2   5  -4  926.38   49.48
  -2   5  -4  847.66   49.13
  -2   5  -5  215.35   16.28
   2  -5   5  197.67   15.83
  -2   5  -5  191.49   16.50
  -2   5  -6  802.25   48.24
   2  -5   6  876.46   48.69
  -2   5  -6  803.06   49.12
   2  -5   7    2.67    3.04
  -2   5  -7   -1.36    2.87
  -2   5  -7    5.98    3.64
   2  -5   8  604.99   38.31
  -2   5  -8  592.80   38.14
  -2   5  -8  511.66   37.16
   2  -5   9    1.26    2.66
   2  -5   9    4.85    3.94
  -2   5  -9    1.62    2.79
  -2   5  -9    3.23    3.11
   2  -5  10    8.20    4.57
   2  -5  10    1.23    5.07
  -2   5 -10   10.32    5.14
  -2   5 -10    4.75    3.86
   2  -5  10    4.83    3.68
   2  -5  10    2.63    3.41
  -2   5 -10   10.25    4.66
  -2   5 -10   15.94    5.15
  -2   5 -11   96.48   12.69
   2  -5  11  104.30   12.01
  -2   5 -11  118.78   13.24
   2  -5  11   98.68   11.57
  -2   5 -11  106.46   13.02
   2  -5  11   94.87   10.97
  -2   5 -11   97.66   11.74
   2  -5  12    4.94    3.02
   2  -5  12    6.04    3.25
  -2   5 -12    4.88    4.34
   2  -5  12    5.71    3.39
  -2   5 -12    2.14    3.07
  -2   5 -12    9.38    4.29
  -2   5 -12    4.36    3.64
  -2   5 -13    0.70    2.33
   2  -5  13    0.47    1.60
   2  -5  13   -1.30    1.93
  -2   5 -13    1.47    3.03
   2  -5  13   -0.61    2.16
   2  -4 -13  142.43   11.96
   2  -4 -13  148.40   11.86
   2  -4 -12   61.41    8.58
   2  -4 -12   49.47    7.70
   2  -4 -11  301.73   23.52
  -2   4  11  238.05   22.26
   2  -4 -11  288.05   22.60
   2  -4 -11  296.29   22.49
   2  -4 -10  188.85   19.08
   2  -4 -10  236.10   21.11
   2  -4 -10  233.42   20.18
  -2   4  10  205.85   19.15
   2  -4 -10  219.02   20.10
   2  -4 -10  241.33   20.92
  -2   4  10  205.84   20.12
  -2   4   9  773.01   51.36
  -2   4   9  900.32   53.79
  -2   4   9  812.95   51.47
   2  -4  -9  819.38   51.18
  -2   4   8  300.01   22.96
  -2   4   8  301.58   24.27
   2  -4  -8  293.69   23.98
  -2   4   7    2.26    2.75
  -2   4   7   -1.08    1.61
  -2   4   7    2.61    3.18
  -2   4   7   -1.26    2.17
   2  -4  -7    1.42    2.73
   2  -4  -7    1.22    2.78
  -2   4   6   51.03    6.78
  -2   4   6   50.51    6.61
  -2   4   6   49.00    7.45
  -2   4   6   45.34    6.82
   2  -4  -6   42.47    7.37
   2  -4  -6   40.62    6.55
   2  -4  -6   33.90    6.18
  -2   4   5  716.23   58.08
  -2   4   5  700.90   40.59
   2  -4  -5  693.78   42.09
   2  -4  -5  697.54   40.44
   2  -4  -5  762.64   41.84
  -2   4   4   49.49    5.93
   2  -4  -4   53.41    7.02
   2  -4  -4   61.88    7.01
   2  -4  -4   50.26    6.14
  -2   4   3  331.74   30.49
   2  -4  -3  292.81   19.48
   2  -4  -3  336.83   19.37
  -2   4   2   16.63    7.20
  -2   4   2   43.79    9.15
   2  -4  -2   24.86    5.63
   2  -4  -2   22.12    7.04
  -2   4   2   29.79    5.38
   2  -4  -2   25.82    4.20
   2  -4  -2   24.16    3.93
   2  -4  -2   27.99    4.27
  -2   4   1 1541.63   86.41
  -2   4   1 1441.09   78.72
   2  -4  -1 1470.27   85.69
  -2   4   1 1561.20   86.48
  -2   4   1 1517.21   75.99
   2  -4  -1 1564.20   79.91
   2  -4  -1 1454.05   76.26
   2  -4   0 1453.55   84.60
  -2   4   0 1427.04   74.17
  -2   4   0 1512.34   78.57
   2  -4   0 1430.85   78.52
  -2   4   0 1507.27   85.00
  -2   4   0 1500.32   74.46
  -2   4  -1 2546.44  125.68
  -2   4  -1 2576.47  131.66
   2  -4   1 2395.58  131.46
  -2   4  -1 2482.64  136.96
  -2   4  -1 2536.68  125.19
   2  -4   2 1410.63   83.51
  -2   4  -2 1568.01   86.83
  -2   4  -3    2.08    1.98
   2  -4   3    2.50    2.22
  -2   4  -4  687.79   41.43
   2  -4   4  780.21   41.71
  -2   4  -4  749.55   42.37
  -2   4  -5  258.88   18.37
   2  -4   5  243.82   17.96
   2  -4   5  221.72   17.17
   2  -4   6  143.13   13.53
   2  -4   6  160.81   14.35
   2  -4   6  146.63   12.66
  -2   4  -6  158.41   14.41
  -2   4  -7   67.07    9.27
   2  -4   7   52.95    8.56
   2  -4   7   61.05    7.92
  -2   4  -7   52.82    8.96
   2  -4   7   56.05    8.62
  -2   4  -8   38.37    7.76
  -2   4  -8   37.62    7.37
  -2   4  -8   45.87    8.15
   2  -4   8   37.85    6.73
   2  -4   8   31.06    7.55
  -2   4  -9   27.34    7.32
  -2   4  -9   45.35    8.78
   2  -4   9   50.46    9.02
   2  -4   9   40.09    7.45
  -2   4  -9   46.08    8.54
  -2   4 -10   16.68    5.95
  -2   4 -10    6.82    3.94
  -2   4 -10   24.82    6.86
  -2   4 -10    8.56    5.14
   2  -4  10   13.19    4.59
   2  -4  10   26.86    6.04
   2  -4  10   24.93    6.47
  -2   4 -10    8.99    4.94
  -2   4 -10    8.46    4.65
  -2   4 -11   -4.81    2.74
  -2   4 -11    1.49    3.62
  -2   4 -11    1.51    3.91
   2  -4  11    1.14    3.11
   2  -4  11   -1.20    2.31
   2  -4  11    1.26    3.07
  -2   4 -11    3.00    3.42
   2  -4  11    1.31    3.39
  -2   4 -11   -1.59    4.32
   2  -4  12    6.66    2.88
   2  -4  12    8.91    4.01
  -2   4 -12    8.11    3.60
  -2   4 -12    5.70    3.68
  -2   4 -12    3.48    3.17
  -2   4 -12    1.21    3.15
   2  -4  12    5.14    3.66
  -2   4 -13   55.89    6.66
   2  -4  13   44.17    5.76
  -2   4 -13   45.30    6.09
   2  -4  13   48.83    6.01
  -2   4 -13   51.37    6.18
   2  -4  13   48.98    5.50
   2  -3 -14   25.38    3.71
   2  -3 -14   28.13    3.70
   2  -3 -13   36.51    6.09
   2  -3 -13   39.64    6.25
   2  -3 -12   19.75    5.66
   2  -3 -12   25.33    6.07
  -2   3  12   23.95    5.64
   2  -3 -11  157.20   14.48
   2  -3 -11  142.83   14.96
   2  -3 -11  130.10   14.35
   2  -3 -11  109.93   14.04
  -2   3  11  148.93   15.17
  -2   3  11  161.58   16.60
  -2   3  10   55.46   10.01
  -2   3  10   42.73    8.46
   2  -3 -10   63.56    9.15
   2  -3 -10   61.13    9.94
  -2   3  10   62.82    9.52
   2  -3 -10   39.57    8.66
   2  -3 -10   48.77    8.78
  -2   3  10   58.85    9.92
   2  -3  -9  170.00   15.84
  -2   3   9  155.30   16.45
   2  -3  -9  162.60   16.88
  -2   3   9  176.70   17.48
  -2   3   9  133.97   14.81
  -2   3   8  514.35   32.38
  -2   3   8  442.98   30.48
   2  -3  -8  422.09   30.19
   2  -3  -8  470.55   31.83
  -2   3   7   24.15    4.54
  -2   3   7   20.12    4.84
  -2   3   7   20.44    4.75
   2  -3  -7   14.15    3.87
  -2   3   7   18.79    4.81
   2  -3  -7    8.73    3.34
   2  -3  -7   12.97    3.91
   2  -3  -7   15.88    4.52
  -2   3   6   94.59    9.16
  -2   3   6  109.46   10.48
  -2   3   6   99.67   10.00
   2  -3  -6   97.50    9.41
  -2   3   6   83.11    9.13
   2  -3  -6  104.35   10.26
   2  -3  -6  101.36   10.11
   2  -3  -6  103.77   10.62
   2  -3  -6   96.76    9.70
  -2   3   5 1731.17   91.72
  -2   3   5 1915.06   93.39
  -2   3   5 1805.49   92.91
   2  -3  -5 1894.32   92.39
   2  -3  -5 1602.11   92.19
   2  -3  -5 1861.57   94.20
   2  -3  -5 1771.84   92.69
   2  -3  -5 1980.78   93.71
  -2   3   4    5.41    4.12
  -2   3   4    5.42    4.68
   2  -3  -4    6.22    5.06
  -2   3   4    2.22    4.69
  -2   3   4   12.98    2.76
   2  -3  -4    6.41    2.63
   2  -3  -4    3.80    2.56
   2  -3  -4    7.35    2.53
  -2   3   3   20.09    7.19
   2  -3  -3   14.07    4.70
  -2   3   3   13.33    6.92
  -2   3   3    6.84    3.95
  -2   3   3    5.65    4.33
  -2   3   3    5.72    4.68
   2  -3  -3   19.13    6.61
  -2   3   3   11.75    5.44
  -2   3   3   10.38    2.30
   2  -3  -3   13.30    3.04
   2  -3  -3   18.30    3.42
  -2   3   2 1753.93   94.39
   2  -3  -2 1634.43   90.83
  -2   3   2 1729.83   90.16
  -2   3   1  782.73   45.35
   2  -3  -1  815.95   45.97
  -2   3   0 9782.10  476.24
  -2   3   0 9999.00  481.73
   2  -3   0 9773.06  482.12
   2  -3   0 9979.82  485.79
   2  -3   1 2307.26  131.17
  -2   3  -1 2596.33  128.99
  -2   3  -1 2465.45  121.41
   2  -3   2 1285.74   73.75
  -2   3  -2 1228.79   75.36
   2  -3   2 1278.90   76.00
  -2   3  -3  231.03   15.69
   2  -3   3  211.72   15.14
   2  -3   4   13.44    3.46
  -2   3  -4   13.25    3.83
   2  -3   4   13.59    3.08
   2  -3   5  649.94   36.45
  -2   3  -5  592.55   36.45
   2  -3   5  644.24   37.03
  -2   3  -5  640.58   37.17
   2  -3   5  568.42   34.91
  -2   3  -6 1013.36   57.23
   2  -3   6  994.51   56.54
  -2   3  -6 1024.51   57.61
   2  -3   7  230.49   18.44
  -2   3  -7  168.95   16.90
   2  -3   7  199.89   17.07
  -2   3  -7  228.80   19.01
  -2   3  -8  112.74   13.47
  -2   3  -8  107.85   13.23
   2  -3   8  109.63   12.22
   2  -3   8  123.14   13.91
  -2   3  -8  102.31   12.80
  -2   3  -8  118.42   13.66
  -2   3  -9   75.53   11.00
  -2   3  -9   86.93   11.95
  -2   3  -9   82.85   11.68
   2  -3   9   75.45   11.04
  -2   3  -9   70.99   11.17
   2  -3   9   92.74   11.30
   2  -3  10  237.13   20.39
  -2   3 -10  251.20   22.34
   2  -3  10  243.40   21.98
  -2   3 -10  249.00   21.87
  -2   3 -10  251.22   22.57
  -2   3 -10  235.60   21.45
  -2   3 -10  227.90   21.85
  -2   3 -10  278.97   23.50
   2  -3  10  242.95   20.25
  -2   3 -11   69.15   10.05
   2  -3  11   72.60    9.13
   2  -3  11   72.61    9.39
   2  -3  11   59.28    9.05
  -2   3 -11   56.38    9.62
  -2   3 -11   58.23    8.98
  -2   3 -11   62.98    9.35
  -2   3 -11   75.77   10.52
  -2   3 -12   19.73    5.12
   2  -3  12    9.80    3.28
   2  -3  12   17.37    4.69
  -2   3 -12   14.47    4.03
   2  -3  12    8.01    3.99
  -2   3 -12    9.56    3.61
   2  -3  13   92.51    8.27
   2  -3  13   95.47    8.46
  -2   3 -13   74.35    8.16
  -2   3 -13   97.05    8.96
  -2   3 -13   84.78    7.51
   2  -2 -14   59.27    6.22
   2  -2 -14   60.03    6.47
  -2   2  13   -1.18    2.89
   2  -2 -13   -0.98    2.91
   2  -2 -13   -1.58    2.26
   2  -2 -13    6.38    3.54
   2  -2 -12   36.08    7.36
   2  -2 -12   37.61    6.44
   2  -2 -12   31.77    6.52
   2  -2 -12   22.66    6.30
  -2   2  12   37.96    7.74
  -2   2  12   34.03    7.29
   2  -2 -11  309.94   25.22
   2  -2 -11  363.28   25.45
  -2   2  11  324.25   26.68
  -2   2  11  345.69   27.35
   2  -2 -11  306.06   24.63
   2  -2 -11  304.83   25.89
  -2   2  11  355.54   26.75
  -2   2  10   74.67   10.90
  -2   2  10   82.82   11.86
  -2   2  10   65.06   10.63
  -2   2  10   94.79   12.48
   2  -2 -10   78.06   11.10
  -2   2   9  709.45   44.44
  -2   2   9  659.21   43.08
  -2   2   9  690.75   43.23
  -2   2   9  615.28   42.02
   2  -2  -9  681.34   43.23
  -2   2   9  696.66   44.14
   2  -2  -9  684.83   43.02
  -2   2   9  712.06   43.05
   2  -2  -8  140.75   12.80
  -2   2   8   98.94   11.32
   2  -2  -8  101.47   11.72
   2  -2  -8  103.64   11.89
   2  -2  -8   95.42   11.65
  -2   2   8  116.68   12.22
  -2   2   8  117.11   12.49
  -2   2   8  116.03   12.90
   2  -2  -7    2.22    2.70
  -2   2   7    3.17    2.41
   2  -2  -7    6.27    3.25
  -2   2   7    0.97    1.88
   2  -2  -7    4.19    2.39
  -2   2   7    3.24    2.79
   2  -2  -7    1.04    2.37
   2  -2  -6  369.02   24.41
   2  -2  -6  402.05   25.43
   2  -2  -6  389.74   24.42
   2  -2  -6  440.59   25.69
  -2   2   6  388.18   24.67
   2  -2  -6  406.47   25.48
  -2   2   6  387.05   38.32
  -2   2   6  408.37   24.20
  -2   2   6  405.27   25.23
  -2   2   6  394.91   25.06
   2  -2  -6  372.81   25.19
   2  -2  -5    1.84    1.76
   2  -2  -5    1.28    1.83
   2  -2  -5    0.75    1.83
   2  -2  -5    2.91    2.43
  -2   2   5    2.88    3.50
  -2   2   5    1.59    1.45
  -2   2   5    1.39    1.69
  -2   2   5    1.32    1.51
  -2   2   5    3.58    1.99
   2  -2  -5    8.77    2.53
  -2   2   4  116.79   16.20
  -2   2   4  113.93   14.56
   2  -2  -4   93.14   14.02
  -2   2   4   94.07   13.47
  -2   2   4  108.67    8.81
  -2   2   4   93.37   14.65
  -2   2   4  109.15    8.67
   2  -2  -4  133.37    9.93
   2  -2  -4  121.65    9.05
  -2   2   3 1238.25   75.27
  -2   2   3 1349.25   75.38
  -2   2   3 1346.59   79.95
  -2   2   3 1379.41   67.48
  -2   2   3 1347.65   74.66
  -2   2   3 1296.61   67.21
   2  -2  -3 1410.65   76.19
   2  -2  -2  172.38   15.28
   2  -2  -2  184.44   16.42
  -2   2   2  179.40   14.86
  -2   2   2  159.29    9.84
   2  -2  -1  281.39   20.65
  -2   2   1  255.27   18.91
   2  -2  -1  256.50   19.03
   2  -2   0  388.82   27.20
  -2   2   0  388.21   20.47
  -2   2   0  395.63   25.85
   2  -2   0  387.03   26.17
  -2   2  -1 1642.28   84.95
   2  -2   1 1509.79   84.61
   2  -2   1 1510.79   85.48
  -2   2  -2  925.13   57.54
   2  -2   2  935.13   57.77
  -2   2  -3  552.10   43.00
   2  -2   3  594.96   44.21
  -2   2  -3  697.66   43.79
   2  -2   4  283.83   16.90
  -2   2  -4  281.40   27.53
   2  -2   4  305.04   18.25
  -2   2  -4  301.68   19.70
   2  -2   4  258.22   18.76
   2  -2   5   41.10    5.49
  -2   2  -5   38.80    6.12
   2  -2   5   31.13    4.89
  -2   2  -5   30.09    5.17
   2  -2   5   34.73    4.45
   2  -2   5   37.74    5.67
   2  -2   5   26.39    5.37
   2  -2   6  775.03   43.11
  -2   2  -6  732.82   44.57
   2  -2   6  691.48   43.72
   2  -2   6  744.66   42.79
   2  -2   6  749.34   41.43
  -2   2  -6  746.51   43.83
   2  -2   6  755.96   43.78
   2  -2   7   17.47    4.70
  -2   2  -7   21.05    5.58
  -2   2  -7   20.54    5.73
   2  -2   7   19.75    5.00
  -2   2  -7   24.34    5.49
   2  -2   7   20.86    5.82
   2  -2   8    1.30    2.75
  -2   2  -8    1.62    3.41
  -2   2  -8    1.72    2.56
   2  -2   8    1.36    2.88
  -2   2  -8    8.41    4.10
   2  -2   8    4.76    3.86
  -2   2  -8    1.46    2.81
  -2   2  -9    9.36    4.04
  -2   2  -9    7.40    4.52
   2  -2   9   10.29    4.68
   2  -2   9   13.08    5.09
   2  -2   9   17.63    5.07
   2  -2   9    5.30    3.62
  -2   2  -9   10.96    4.73
  -2   2  -9   -1.75    3.03
  -2   2 -10    1.82    3.15
  -2   2 -10    7.16    4.09
  -2   2 -10   19.10    5.99
  -2   2 -10   12.63    5.27
   2  -2  10    5.19    3.72
   2  -2  10    4.43    3.61
   2  -2  10    6.60    4.27
  -2   2 -10    1.53    2.65
  -2   2 -10    4.95    4.27
   2  -2  10   11.88    4.63
  -2   2 -11    7.69    3.99
  -2   2 -11   10.86    5.11
   2  -2  11    6.65    3.59
   2  -2  11    3.95    3.60
  -2   2 -11   14.78    5.44
  -2   2 -11   14.08    5.01
  -2   2 -11    3.96    2.80
   2  -2  12   13.77    4.36
   2  -2  12   10.83    3.39
  -2   2 -12   18.33    4.95
  -2   2 -12   11.00    3.90
  -2   2 -12   10.62    4.11
  -2   2 -12   16.62    4.50
   2  -2  13    5.80    2.36
  -2   2 -13    3.64    2.44
  -2   2 -13    5.03    2.50
  -2   2 -13    8.44    2.62
   2  -1 -14   47.88    6.17
   2  -1 -14   52.18    5.94
   2  -1 -14   65.01    6.84
  -2   1  13  294.70   22.05
   2  -1 -13  284.54   20.88
   2  -1 -13  295.84   21.70
   2  -1 -13  261.68   19.61
   2  -1 -13  302.35   21.45
   2  -1 -12    5.59    4.01
   2  -1 -12    4.33    3.95
  -2   1  12    4.56    3.48
   2  -1 -12   16.08    4.65
   2  -1 -12    5.31    4.29
   2  -1 -11    1.70    3.58
  -2   1  11   -1.60    2.76
  -2   1  11    6.50    3.96
  -2   1  11    5.02    3.81
   2  -1 -11    1.40    2.95
  -2   1  11    3.28    3.99
   2  -1 -11   -1.78    3.76
   2  -1 -11    6.39    4.76
   2  -1 -11   -1.57    4.27
  -2   1  10   49.73    8.49
   2  -1 -10   36.84    7.83
  -2   1  10   47.46    8.60
   2  -1 -10   60.77    9.81
  -2   1  10   42.84    8.10
   2  -1 -10   38.14    7.89
  -2   1  10   62.95    9.98
   2  -1 -10   56.95    9.56
  -2   1   9  290.29   23.56
   2  -1  -9  274.23   23.50
   2  -1  -9  344.40   24.59
  -2   1   9  285.81   23.52
  -2   1   9  319.96   23.99
  -2   1   9  293.19   23.45
  -2   1   9  299.92   24.24
   2  -1  -9  303.22   24.37
   2  -1  -9  294.39   24.34
   2  -1  -8  105.88   11.89
  -2   1   8  123.96   12.90
  -2   1   8  151.93   13.51
  -2   1   8  109.77   11.88
  -2   1   8   96.90   11.82
   2  -1  -8  114.55   12.50
  -2   1   8  111.46   12.60
  -2   1   8  100.71   11.46
   2  -1  -8  135.53   13.37
   2  -1  -7  573.21   34.32
   2  -1  -7  589.97   35.74
  -2   1   7  557.06   34.45
   2  -1  -7  628.43   35.59
  -2   1   7  617.20   35.96
  -2   1   7  497.67   48.86
  -2   1   7  593.23   35.27
   2  -1  -7  529.77   35.28
   2  -1  -6  738.01   40.95
  -2   1   6  712.06   39.72
  -2   1   6  626.48   52.31
  -2   1   6  705.79   40.10
   2  -1  -6  705.17   40.83
   2  -1  -6  716.17   39.89
   2  -1  -5  382.23   21.47
  -2   1   5  347.63   30.86
  -2   1   5  314.69   19.32
  -2   1   5  342.27   20.65
   2  -1  -5  337.23   21.08
   2  -1  -5  353.88   20.79
   2  -1  -5  321.83   19.80
   2  -1  -5  304.73   19.38
  -2   1   4  506.74   36.00
   2  -1  -4  524.81   37.31
  -2   1   4  487.43   27.72
  -2   1   4  462.73   34.83
  -2   1   4  508.53   37.69
  -2   1   4  490.84   27.18
  -2   1   4  438.25   37.00
  -2   1   3 4506.91  235.51
  -2   1   3 4610.60  233.30
   2  -1  -3 4949.65  236.86
  -2   1   3 4644.95  235.33
   2  -1  -2  348.95   24.78
  -2   1   2  400.25   24.08
  -2   1   1  876.56   48.60
   2  -1  -1  854.57   48.05
   2  -1   0 1602.93   85.89
   2  -1   0 1661.21   87.23
  -2   1   0 1664.06   86.68
   2  -1   1   77.00    9.96
  -2   1  -1   59.57    8.55
   2  -1   1   70.80    9.27
   2  -1   2 1749.70  100.05
  -2   1  -2 1594.73   98.28
   2  -1   2 1884.08   89.54
   2  -1   2 1728.97   99.45
   2  -1   3   50.95    6.02
  -2   1  -3   73.43   12.52
   2  -1   3   44.88   10.09
   2  -1   3   59.59   10.77
   2  -1   3   68.60    5.25
  -2   1  -4   62.59    7.33
   2  -1   4   48.66    6.49
   2  -1   4   67.20    5.85
  -2   1  -5   26.85    5.24
   2  -1   5   27.08    4.59
   2  -1   5   23.02    3.89
   2  -1   5   19.93    3.60
   2  -1   5   23.33    4.73
  -2   1  -5   24.64    4.65
   2  -1   5   26.28    4.59
  -2   1  -6   61.46    8.79
   2  -1   6   61.70    7.79
   2  -1   6   62.27    7.62
  -2   1  -6   62.74    8.16
   2  -1   6   62.83    7.25
   2  -1   6   51.96    7.95
   2  -1   7   27.33    6.11
   2  -1   7   32.66    6.25
  -2   1  -7   34.24    6.94
  -2   1  -7   35.13    7.17
   2  -1   7   29.42    5.59
  -2   1  -7   41.34    7.02
   2  -1   7   34.13    5.80
   2  -1   7   25.61    5.41
   2  -1   7   23.69    6.41
   2  -1   8  918.36   59.73
  -2   1  -8 1058.76   59.70
   2  -1   8 1073.97   60.82
   2  -1   8 1053.17   59.90
  -2   1  -8 1047.51   61.88
  -2   1  -8 1000.40   62.09
   2  -1   8 1015.13   57.84
   2  -1   9   30.29    7.25
  -2   1  -9   29.47    7.07
   2  -1   9   32.57    7.09
  -2   1  -9   35.08    7.05
  -2   1  -9   46.45    9.09
   2  -1   9   18.14    6.36
  -2   1 -10  103.42   12.53
  -2   1 -10   74.60   11.42
  -2   1 -10   88.65   12.04
   2  -1  10   74.46   10.29
   2  -1  10   81.83   11.41
  -2   1 -10  105.38   12.38
   2  -1  10   81.62   10.21
   2  -1  10   83.61   11.69
   2  -1  10   74.30   10.75
  -2   1 -10   78.60   10.96
  -2   1 -10   63.07    9.53
   2  -1  11  203.43   16.02
  -2   1 -11  193.74   16.67
  -2   1 -11  187.40   17.06
   2  -1  11  148.75   15.58
  -2   1 -12   83.86    9.85
  -2   1 -12  111.02   10.76
   2  -1  12  105.90   10.42
   2  -1  13   83.57    7.65
   2  -1  13   92.53    7.59
  -2   1 -13   88.60    7.40
  -2   1 -13  108.64    8.27
  -2   1 -13   88.16    7.91
  -2   0  15    1.30    1.72
   2   0 -14    1.66    2.48
   2   0 -14    8.54    2.75
   2   0 -14    2.79    2.76
   2   0 -13    5.20    3.11
   2   0 -13   -1.08    3.23
   2   0 -13   11.25    5.05
   2   0 -13    9.03    3.64
  -2   0  13    6.16    3.43
  -2   0  13    1.33    2.81
  -2   0  13   12.01    4.60
   2   0 -12    8.44    4.37
  -2   0  12    3.21    3.93
  -2   0  12    9.56    4.35
  -2   0  12    3.16    3.62
   2   0 -12    9.90    4.73
   2   0 -12    7.72    4.43
   2   0 -12   14.66    5.02
  -2   0  12   11.53    4.72
   2   0 -11   64.09   10.60
  -2   0  11   57.96    9.75
   2   0 -11   62.46   10.29
  -2   0  11   49.64    8.82
   2   0 -11   47.78    9.53
   2   0 -11   38.51    8.78
   2   0 -11   59.84    9.94
   2   0 -11   59.61    9.66
   2   0 -11   48.23    8.33
  -2   0  11   62.14    9.97
   2   0 -11   51.75    9.70
  -2   0  11   53.35    8.82
   2   0 -10  630.16   41.07
   2   0 -10  624.77   41.10
   2   0 -10  595.36   40.36
  -2   0  10  630.87   40.00
  -2   0  10  611.88   40.32
   2   0 -10  585.33   40.30
  -2   0  10  544.01   39.07
  -2   0   9   -1.38    2.90
   2   0  -9    3.06    3.73
  -2   0   9   -1.46    3.33
   2   0  -9    1.52    2.27
  -2   0   9    2.73    2.87
   2   0  -8  412.08   29.84
  -2   0   8  473.03   29.92
  -2   0   8  423.28   29.85
   2   0  -8  443.12   30.27
  -2   0   8  467.52   29.75
  -2   0   7 3154.09  183.94
  -2   0   7 3613.05  168.74
  -2   0   7 3182.26  167.79
  -2   0   7 3296.01  168.56
   2   0  -7 3289.30  169.13
  -2   0   7 3282.99  167.68
   2   0  -7 3503.61  168.79
   2   0  -7 3293.94  169.07
   2   0  -6  288.04   18.40
  -2   0   6  300.69   19.66
  -2   0   6  270.62   18.64
  -2   0   6  290.25   19.56
  -2   0   6  271.26   27.62
  -2   0   6  299.68   19.34
   2   0  -6  288.54   19.40
  -2   0   5  261.13   24.67
  -2   0   5  277.97   17.74
   2   0  -5  293.14   24.85
  -2   0   5  261.31   17.24
  -2   0   5  288.28   27.81
  -2   0   4  965.76   48.91
  -2   0   4  924.41   55.61
  -2   0   4  933.62   56.92
   2   0  -4  960.29   55.05
  -2   0   4 1012.26   60.53
  -2   0   4  878.44   48.32
  -2   0   3  114.37   11.79
  -2   0   3  105.16   11.65
   2   0  -3  117.56   10.90
   2   0  -3  114.29   13.32
  -2   0   2  430.92   25.04
   2   0  -2  416.65   27.23
  -2   0   2  499.97   28.06
  -2   0   1  586.25   31.77
   2   0  -1  531.93   31.07
   2   0  -1  556.49   33.63
  -2   0   0   19.69    4.07
   2   0   0   14.48    3.73
   2   0   0    8.46    3.92
  -2   0  -1 1052.35   56.62
   2   0   1 1075.98   56.80
  -2   0  -1  887.19   52.90
   2   0   1  905.63   53.29
  -2   0  -2   12.78    5.51
   2   0   2   10.33    4.59
   2   0   2    1.70    3.29
   2   0   3   45.52    5.47
  -2   0  -3   51.01    5.86
   2   0   3   43.83    5.00
   2   0   3   42.56    8.99
  -2   0  -3   35.35    7.91
   2   0   4 1203.50   65.08
   2   0   4 1200.91   64.46
   2   0   4 1269.60   63.54
  -2   0  -4 1240.96   65.75
   2   0   5  210.48   15.49
   2   0   5  192.48   14.01
   2   0   5  188.34   15.49
   2   0   5  185.35   14.69
  -2   0  -5  205.22   16.39
  -2   0  -5  208.92   14.95
   2   0   6  216.99   17.07
  -2   0  -6  212.06   17.85
   2   0   6  220.35   16.34
   2   0   6  177.77   15.06
   2   0   6  224.79   17.34
  -2   0  -6  223.52   16.70
   2   0   6  213.18   16.30
   2   0   6  182.88   16.48
   2   0   6  200.07   16.08
   2   0   7  220.50   18.08
  -2   0  -7  226.47   20.55
  -2   0  -7  242.33   18.49
   2   0   7  206.77   18.42
   2   0   7  237.29   19.38
   2   0   7  206.59   17.40
   2   0   7  218.89   18.45
  -2   0  -7  216.30   19.57
  -2   0  -8  432.04   32.08
  -2   0  -8  476.55   33.56
   2   0   8  446.97   31.55
  -2   0  -8  489.40   34.86
   2   0   8  475.57   32.67
  -2   0  -8  454.23   30.73
   2   0   8  439.17   30.27
   2   0   8  407.45   31.17
  -2   0  -9  304.96   25.07
  -2   0  -9  310.95   25.28
   2   0   9  268.57   22.86
   2   0   9  239.19   22.79
  -2   0  -9  268.05   23.49
  -2   0  -9  278.49   24.69
  -2   0  -9  282.54   25.27
   2   0   9  281.14   23.40
   2   0  10   12.24    4.76
   2   0  10    9.67    4.61
   2   0  10    4.56    3.22
  -2   0 -10   11.42    5.26
  -2   0 -10    1.37    3.36
  -2   0 -10    4.64    3.54
  -2   0 -10    6.48    3.70
   2   0  10   10.31    4.40
  -2   0 -11   25.91    6.20
  -2   0 -11   23.27    5.87
   2   0  11   21.70    4.92
   2   0  11   27.33    6.03
   2   0  11   16.49    4.99
  -2   0 -12    9.18    3.82
  -2   0 -12   12.79    3.40
   2   0  12   10.47    3.50
  -2   0 -12    6.79    3.05
  -2   0 -13    1.82    1.80
   2   0  13    3.54    1.98
  -2  -1  15   36.48    4.33
   2   1 -15   34.02    4.34
  -2  -1  14  201.44   14.93
   2   1 -14  202.15   14.82
  -2  -1  14  203.26   15.89
   2   1 -14  202.85   16.28
  -2  -1  13    1.33    2.81
  -2  -1  13    1.39    3.16
   2   1 -13    1.15    2.79
  -2  -1  13   -1.11    2.69
   2   1 -13   -1.36    3.31
   2   1 -12    1.66    2.86
  -2  -1  12    1.66    3.50
  -2  -1  12    3.35    3.82
  -2  -1  12   -1.61    3.39
   2   1 -12   -1.72    4.43
  -2  -1  12    3.24    3.69
  -2  -1  12   -2.65    3.02
   2   1 -12    1.37    3.12
   2   1 -12   -1.62    4.62
   2   1 -11  935.86   58.84
   2   1 -11  995.79   60.03
  -2  -1  11 1019.07   59.85
   2   1 -11 1020.84   60.41
  -2  -1  11 1010.94   59.26
  -2  -1  11  952.35   58.70
   2   1 -11  934.66   59.48
   2   1 -11  912.02   58.62
  -2  -1  10   -1.64    3.16
  -2  -1  10   -1.55    3.26
   2   1 -10    6.50    4.64
   2   1 -10    8.13    4.20
  -2  -1  10    4.71    3.82
  -2  -1  10    2.77    3.16
  -2  -1   9   21.72    5.26
  -2  -1   9   11.17    3.90
   2   1  -9    9.95    4.10
  -2  -1   9   16.05    5.22
  -2  -1   9    9.68    4.17
  -2  -1   8   -1.15    2.79
  -2  -1   8    4.25    3.42
   2   1  -8   -1.20    2.73
   2   1  -8    1.30    2.97
  -2  -1   8   -1.24    2.62
  -2  -1   8   -1.17    2.67
   2   1  -8    2.60    2.96
   2   1  -7  446.57   27.72
  -2  -1   7  454.91   27.21
  -2  -1   7  417.53   36.90
  -2  -1   7  426.25   27.47
   2   1  -7  422.22   27.99
   2   1  -7  392.87   27.70
  -2  -1   6  502.90   37.67
  -2  -1   6  520.68   29.44
   2   1  -6  463.92   29.87
   2   1  -6  499.39   30.25
  -2  -1   5 1079.92   68.73
  -2  -1   5 1253.92   62.99
   2   1  -5 1284.83   71.95
  -2  -1   5 1316.76   74.29
   2   1  -5 1136.29   63.27
   2   1  -5 1247.15   63.71
  -2  -1   4   77.13    6.57
   2   1  -4   78.28   12.02
  -2  -1   4   67.88    8.73
   2   1  -4   64.12    9.08
  -2  -1   3  685.30   41.83
   2   1  -3  690.06   39.66
   2   1  -3  792.42   45.33
  -2  -1   3  694.11   43.93
  -2  -1   2   10.12    3.80
   2   1  -2   18.47    3.36
   2   1  -2   13.11    2.27
  -2  -1   2   10.58    2.97
  -2  -1   1  602.03   31.62
  -2  -1   1  604.35   36.33
   2   1  -1  596.09   35.74
   2   1   0 6132.22  292.49
   2   1   0 5919.42  297.82
  -2  -1   0 6096.63  298.18
  -2  -1   0 5914.60  292.67
  -2  -1  -1  556.54   35.91
  -2  -1  -1  592.10   32.88
   2   1   1  509.56   31.96
  -2  -1  -2   17.54    7.31
   2   1   2   32.46    6.55
   2   1   2   33.75    7.27
  -2  -1  -2   40.21    7.30
   2   1   2   30.29    4.02
   2   1   3   -1.96    3.77
   2   1   3    1.20    1.71
  -2  -1  -3    1.83    3.52
  -2  -1  -3    7.53    2.76
   2   1   3    0.61    1.56
   2   1   3    1.21    1.81
   2   1   4  859.20   48.92
   2   1   4  880.79   48.84
  -2  -1  -4  872.15   49.18
   2   1   4  941.50   49.41
  -2  -1  -4  972.39   50.37
   2   1   5  334.04   24.32
   2   1   5  378.31   24.44
  -2  -1  -5  370.11   24.48
  -2  -1  -5  420.24   26.36
   2   1   5  388.04   25.03
   2   1   5  399.03   24.19
   2   1   6   81.98    9.01
   2   1   6   71.32    9.09
  -2  -1  -6   82.11   10.29
   2   1   6   77.02    8.98
   2   1   7   31.09    6.53
   2   1   7   57.32    8.02
   2   1   7   53.98    7.78
   2   1   7   73.95    9.53
  -2  -1  -7   59.81    9.19
   2   1   7   49.73    8.38
   2   1   7   49.66    8.04
   2   1   8  101.18   11.92
  -2  -1  -8   94.12   12.51
   2   1   8   98.89   12.32
  -2  -1  -8  102.98   13.16
   2   1   8   88.68   11.59
   2   1   8  110.13   13.11
  -2  -1  -9   14.75    5.55
   2   1   9   23.25    6.47
  -2  -1  -9   27.05    6.36
   2   1   9   22.65    6.15
  -2  -1  -9   24.71    6.72
  -2  -1  -9   13.40    5.80
   2   1   9   22.83    5.85
   2   1  10  153.89   16.12
   2   1  10  152.59   15.90
  -2  -1 -10  191.39   17.47
  -2  -1 -10  173.38   16.45
  -2  -1 -10  158.59   16.22
  -2  -1 -11  114.51   11.73
  -2  -1 -11  120.47   12.47
  -2  -1 -11  132.70   11.86
   2   1  11  125.29   11.41
   2   1  11   94.93   11.55
  -2  -1 -11  135.83   13.17
  -2  -1 -12   15.05    3.39
  -2  -1 -12   15.96    3.84
  -2  -1 -12   16.17    4.12
   2   1  12   15.05    3.55
  -2  -2  15   40.59    4.95
   2   2 -15   36.63    4.87
  -2  -2  15   30.69    3.74
  -2  -2  15   41.28    4.90
   2   2 -14   24.99    4.68
  -2  -2  14   18.89    4.29
  -2  -2  14   15.10    4.25
  -2  -2  13    9.85    4.22
   2   2 -13    9.06    5.22
  -2  -2  13   10.29    4.02
  -2  -2  13    8.07    4.12
   2   2 -13   11.72    4.31
  -2  -2  12    3.23    3.11
   2   2 -12    3.48    4.24
  -2  -2  12    1.50    2.90
   2   2 -12   -1.57    3.83
   2   2 -12    2.91    3.77
   2   2 -12    7.96    4.34
  -2  -2  12    4.08    3.31
  -2  -2  12    3.13    3.57
  -2  -2  12    1.69    2.91
  -2  -2  12    5.04    3.55
   2   2 -12    1.73    2.98
   2   2 -11    5.45    4.14
  -2  -2  11    3.46    3.33
  -2  -2  11    4.83    3.92
   2   2 -11    1.83    3.15
  -2  -2  11   -1.65    2.84
   2   2 -11    8.22    4.70
   2   2 -11    1.76    3.03
   2   2 -10   20.43    5.96
  -2  -2  10   17.85    5.86
  -2  -2  10   16.90    6.01
  -2  -2  10   21.16    5.92
   2   2 -10   27.40    6.84
   2   2 -10   29.45    6.84
   2   2 -10   27.80    6.60
   2   2  -9  206.00   18.33
  -2  -2   9  193.73   17.62
   2   2  -9  186.28   17.47
  -2  -2   9  196.26   17.39
   2   2  -9  187.99   17.88
   2   2  -9  173.78   15.78
  -2  -2   9  197.55   17.52
  -2  -2   9  194.46   16.23
  -2  -2   8  226.79   17.13
  -2  -2   8  226.56   18.06
   2   2  -8  237.23   19.17
   2   2  -8  198.17   17.72
   2   2  -8  222.03   18.66
  -2  -2   8  222.61   17.97
  -2  -2   7  198.12   15.25
  -2  -2   7  217.30   16.56
   2   2  -7  202.96   16.66
   2   2  -7  223.28   16.73
   2   2  -7  205.32   16.87
  -2  -2   7  220.20   16.60
  -2  -2   6  726.28   45.76
  -2  -2   6  715.46   39.13
  -2  -2   6  743.68   49.52
  -2  -2   6  695.90   39.77
   2   2  -6  684.14   40.20
   2   2  -6  702.02   40.45
  -2  -2   5  116.29   12.17
  -2  -2   5  102.48   15.11
  -2  -2   5  145.19   15.86
   2   2  -5  138.85   10.83
   2   2  -5  142.96   10.96
   2   2  -4 2606.12  147.42
  -2  -2   4 2995.33  150.26
  -2  -2   3 2382.31  129.03
   2   2  -3 2544.28  130.02
   2   2  -2  129.51   12.57
  -2  -2   2  123.60    9.40
  -2  -2   2  129.45   12.54
  -2  -2   2  120.11    9.62
   2   2  -1   12.35    2.21
   2   2  -1    9.49    3.61
  -2  -2   1   15.33    4.69
   2   2   0  693.19   40.95
  -2  -2   0  692.24   41.31
  -2  -2  -1    7.00    5.70
  -2  -2  -1   15.18    4.77
   2   2   1    7.69    2.45
   2   2   1   11.94    2.61
   2   2   1    5.22    3.58
   2   2   1   10.21    2.45
  -2  -2  -2    3.91    1.84
   2   2   2    1.21    1.81
   2   2   2    9.97    4.53
  -2  -2  -2    6.29    4.77
  -2  -2  -3 1794.91   87.36
  -2  -2  -3 1652.58   87.98
  -2  -2  -3 1629.80   86.39
  -2  -2  -3 1612.50   87.20
   2   2   3 1706.83   87.18
   2   2   3 1771.45   86.44
  -2  -2  -4   23.09    4.61
   2   2   4   27.49    4.87
  -2  -2  -4   16.06    3.76
  -2  -2  -4   13.42    3.79
   2   2   4   16.78    3.86
   2   2   4   16.61    3.49
   2   2   4   20.72    4.07
  -2  -2  -5   30.47    5.62
  -2  -2  -5   34.12    6.14
   2   2   5   28.23    5.23
  -2  -2  -5   24.60    5.50
   2   2   5   23.61    4.75
  -2  -2  -6  213.05   20.01
   2   2   6  221.78   17.83
   2   2   6  241.65   18.52
  -2  -2  -6  228.49   19.27
   2   2   7    8.93    3.50
  -2  -2  -7   12.32    4.98
  -2  -2  -7    5.70    4.10
  -2  -2  -7   14.57    5.22
   2   2   8  317.58   24.67
  -2  -2  -8  273.48   25.32
  -2  -2  -8  291.15   23.72
   2   2   8  271.60   22.88
   2   2   9   24.53    6.24
  -2  -2  -9   26.34    6.63
  -2  -2  -9   15.41    5.74
  -2  -2  -9   30.39    6.76
   2   2  10   14.56    4.74
  -2  -2 -10   15.01    5.30
  -2  -2 -10   17.15    5.49
  -2  -2 -10   10.58    4.31
  -2  -2 -11   99.20   10.37
  -2  -2 -11  107.74   10.80
   2   2  12   23.61    3.48
  -2  -2 -12   24.91    3.77
  -2  -2 -12   34.86    4.64
  -2  -3  15   33.77    4.46
  -2  -3  15   24.40    4.09
  -2  -3  15   27.73    3.66
   2   3 -15   17.52    3.74
  -2  -3  14   45.09    6.93
   2   3 -14   49.12    6.91
  -2  -3  14   38.97    6.78
   2   3 -14   60.94    8.13
   2   3 -14   54.30    6.82
  -2  -3  13  193.27   16.45
   2   3 -13  209.70   17.95
   2   3 -13  192.97   17.87
  -2  -3  13  183.53   16.47
   2   3 -13  173.79   17.64
   2   3 -13  171.42   16.24
   2   3 -13  194.85   17.94
   2   3 -12   97.43   12.99
   2   3 -12  137.99   15.11
   2   3 -12  119.97   13.63
   2   3 -12  127.76   14.72
   2   3 -12  147.09   15.62
   2   3 -12  111.81   14.08
  -2  -3  12  105.70   12.69
  -2  -3  12  119.64   13.42
   2   3 -12  127.48   15.05
   2   3 -11  441.61   31.78
   2   3 -11  429.97   31.53
  -2  -3  11  391.74   29.35
  -2  -3  11  393.64   29.26
   2   3 -11  368.44   30.16
  -2  -3  10   96.92   12.31
   2   3 -10   95.17   12.60
  -2  -3  10  100.35   12.11
   2   3 -10  109.83   13.37
   2   3 -10  103.24   11.80
   2   3 -10  108.92   13.03
  -2  -3  10  105.40   12.24
  -2  -3   9  648.43   40.18
   2   3  -9  638.98   40.53
   2   3  -9  610.83   38.59
   2   3  -9  614.26   39.94
  -2  -3   9  611.60   39.01
   2   3  -9  605.47   40.05
   2   3  -8  751.07   47.42
  -2  -3   8  875.50   47.66
   2   3  -8  833.60   48.53
  -2  -3   8  799.17   47.71
   2   3  -8  788.02   47.85
   2   3  -7  383.11   24.51
   2   3  -7  371.66   25.50
   2   3  -7  354.20   25.52
  -2  -3   7  455.16   26.31
   2   3  -7  395.66   26.11
   2   3  -6   56.17    6.89
   2   3  -6   61.96    7.36
   2   3  -6   66.35    7.66
  -2  -3   6   53.17    6.78
  -2  -3   5  321.95   23.78
  -2  -3   5  270.32   26.23
   2   3  -5  332.40   20.06
   2   3  -5  293.85   19.52
   2   3  -5  311.64   18.95
   2   3  -4  125.31   15.83
  -2  -3   4  149.74   17.14
  -2  -3   4  126.91   14.44
  -2  -3   4  156.68   17.24
   2   3  -4  128.27   10.02
  -2  -3   3  413.40   28.56
  -2  -3   3  334.15   26.36
  -2  -3   3  352.12   24.41
   2   3  -3  350.84   26.56
   2   3  -2   83.13    9.78
  -2  -3   2   76.89    9.44
  -2  -3   2   73.10    6.41
  -2  -3   1 1149.43   63.71
   2   3  -1 1149.11   60.75
   2   3  -1 1263.92   62.55
   2   3  -1 1137.63   63.37
  -2  -3   0   46.06   10.10
  -2  -3   0   45.49    6.98
   2   3   0   50.18    5.71
   2   3   0   44.76    6.70
   2   3   0   60.71    7.68
   2   3   1  119.69    9.58
  -2  -3  -1  109.13   13.31
   2   3   1  110.22    9.37
   2   3   1  110.23    8.82
  -2  -3  -2 4890.69  237.08
   2   3   2 4863.12  237.52
  -2  -3  -2 4334.94  246.93
   2   3   2 4910.26  238.12
  -2  -3  -3    5.02    2.24
  -2  -3  -3    7.09    3.06
  -2  -3  -3    5.94    2.65
  -2  -3  -3    4.00    2.59
   2   3   3    5.09    2.54
  -2  -3  -4  572.52   36.23
  -2  -3  -4  593.26   34.84
  -2  -3  -4  584.76   35.00
   2   3   4  592.54   35.43
  -2  -3  -4  554.82   35.66
   2   3   4  608.94   35.46
  -2  -3  -5    3.37    2.37
   2   3   5    1.10    2.32
   2   3   5   -1.11    2.33
  -2  -3  -6  449.59   31.10
   2   3   6  447.87   30.32
   2   3   6  428.88   29.90
  -2  -3  -6  475.11   31.43
  -2  -3  -6  439.25   32.24
  -2  -3  -7   61.97   10.46
  -2  -3  -7   73.12   10.04
   2   3   7   95.89   11.97
   2   3   7   90.43   11.42
   2   3   7   67.43    9.76
  -2  -3  -8    5.64    3.97
  -2  -3  -8   -1.52    3.21
  -2  -3  -8   -1.60    3.64
  -2  -3  -8    4.29    3.49
  -2  -3  -8   -1.56    4.02
   2   3   8    1.65    3.18
   2   3   8   -1.57    2.71
   2   3   8   -1.65    3.48
   2   3   9   22.11    5.82
   2   3   9   17.22    5.44
  -2  -3  -9   13.32    4.65
  -2  -3  -9   12.90    4.84
  -2  -3  -9   16.31    5.62
  -2  -3 -10   -1.08    3.49
  -2  -3 -10    6.03    4.28
  -2  -3 -10    2.38    3.07
   2   3  10    1.31    2.25
  -2  -3 -11    0.83    2.49
  -2  -3 -11    2.44    2.63
  -2  -3 -11    3.01    2.90
   2   4 -15   38.69    4.55
  -2  -4  15   48.99    5.06
  -2  -4  15   54.94    5.75
   2   4 -15   45.65    5.58
  -2  -4  15   52.93    5.39
  -2  -4  14   25.37    5.20
   2   4 -14   33.30    6.60
   2   4 -14   27.28    5.28
  -2  -4  14   30.98    5.72
  -2  -4  14   35.18    5.81
  -2  -4  13   10.56    4.29
   2   4 -13    3.88    3.70
   2   4 -13    9.42    4.50
  -2  -4  13   12.17    4.52
  -2  -4  13   11.23    4.44
   2   4 -13    2.87    3.51
   2   4 -13    8.53    4.25
  -2  -4  13    5.36    3.46
  -2  -4  13    3.57    3.71
   2   4 -13    1.47    2.21
  -2  -4  12    2.61    3.18
   2   4 -12    1.72    3.62
  -2  -4  12   -1.28    2.91
  -2  -4  12   -1.56    2.68
  -2  -4  12    1.38    3.35
   2   4 -12   -6.25    3.81
   2   4 -12   -1.56    3.56
  -2  -4  12   -1.32    2.27
  -2  -4  12   -1.59    3.07
  -2  -4  12   -1.59    3.35
   2   4 -12   -1.68    3.23
   2   4 -12   -1.66    4.74
   2   4 -12   -1.68    3.55
   2   4 -11  217.95   20.43
  -2  -4  11  167.59   17.03
  -2  -4  11  161.74   16.95
   2   4 -11  200.25   19.34
   2   4 -11  205.00   19.22
   2   4 -11  200.62   19.21
   2   4 -11  196.15   18.95
  -2  -4  11  212.24   19.17
  -2  -4  11  191.59   18.66
   2   4 -11  181.81   17.01
  -2  -4  11  182.68   16.99
   2   4 -11  190.59   19.71
   2   4 -11  202.11   19.18
   2   4 -11  204.81   19.47
   2   4 -10    1.65    2.45
   2   4 -10    4.15    3.15
  -2  -4  10   -2.61    2.76
   2   4 -10    1.63    3.14
  -2  -4  10   -1.54    3.24
  -2  -4  10   -1.54    2.30
   2   4 -10   -1.63    3.13
   2   4  -9  146.55   14.87
  -2  -4   9  184.94   15.60
  -2  -4   9  122.21   14.14
  -2  -4   9  174.93   15.97
   2   4  -9  187.12   16.73
   2   4  -9  151.28   15.55
   2   4  -9  147.82   15.53
   2   4  -8   64.92    9.12
   2   4  -8   58.57    8.45
  -2  -4   8   47.31    7.67
   2   4  -8   56.35    8.21
  -2  -4   8   67.07    8.80
   2   4  -8   53.36    7.26
  -2  -4   8   45.71    6.97
  -2  -4   7  757.95   43.48
   2   4  -7  727.63   43.60
   2   4  -7  749.03   43.60
   2   4  -7  762.49   43.60
   2   4  -7  712.20   42.61
  -2  -4   7  784.82   44.10
   2   4  -6   96.17    9.74
   2   4  -6  100.02    9.84
   2   4  -6  106.18    9.96
   2   4  -6  100.77    9.72
  -2  -4   6  112.54    9.94
   2   4  -6   89.61    8.71
   2   4  -5 2072.05  106.88
   2   4  -5 2090.27  106.85
   2   4  -5 2178.30  107.10
  -2  -4   5 2106.58  107.05
   2   4  -4    2.07    1.88
  -2  -4   4   -1.62    2.42
  -2  -4   4   -1.87    2.78
  -2  -4   4   -2.07    4.36
   2   4  -3   43.32    5.57
  -2  -4   3   42.11    7.53
  -2  -4   3   39.57    6.41
  -2  -4   3   43.19    8.22
  -2  -4   2  739.11   40.73
  -2  -4   2  893.32   47.36
   2   4  -2  805.38   43.66
  -2  -4   2  903.65   51.41
   2   4  -2  854.13   44.03
  -2  -4   1  212.53   16.70
   2   4  -1  247.05   16.48
   2   4  -1  239.92   18.96
  -2  -4   1  255.76   23.92
   2   4  -1  237.35   16.24
  -2  -4   0  715.15   38.04
   2   4   0  670.74   38.11
   2   4   0  636.76   38.16
   2   4   0  746.10   43.55
  -2  -4   0  674.52   36.84
  -2  -4  -1  315.68   20.23
   2   4   1  318.19   19.86
   2   4   1  276.96   19.85
  -2  -4  -1  312.38   19.24
  -2  -4  -2  310.51   21.39
   2   4   2  310.29   21.25
   2   4   2  336.27   21.81
  -2  -4  -2  310.96   20.46
  -2  -4  -2  343.48   22.77
  -2  -4  -3    7.07    3.04
  -2  -4  -3    2.36    2.88
  -2  -4  -3   -1.04    2.00
   2   4   3    5.31    2.29
   2   4   3    4.08    2.64
   2   4   4  112.44   11.24
  -2  -4  -4   78.47   10.36
  -2  -4  -4  111.13   12.19
  -2  -4  -4   88.62    9.97
   2   4   5  148.33   14.36
  -2  -4  -5  126.28   14.05
   2   4   5  145.75   14.09
  -2  -4  -5  161.38   14.64
  -2  -4  -5  135.77   14.74
   2   4   6  286.49   23.35
  -2  -4  -6  308.00   24.57
   2   4   6  312.26   23.46
  -2  -4  -6  297.16   24.64
   2   4   7    3.27    2.82
  -2  -4  -7    3.21    3.10
  -2  -4  -7    4.29    3.70
  -2  -4  -7    1.75    3.38
  -2  -4  -7    6.70    4.79
  -2  -4  -7    3.82    4.35
   2   4   8  155.87   16.45
  -2  -4  -8  164.21   16.62
  -2  -4  -8  148.39   15.73
   2   4   8  169.74   17.01
  -2  -4  -8  177.82   17.52
   2   4   9   80.21   10.46
  -2  -4  -9   71.98   10.11
  -2  -4  -9   83.73   10.23
  -2  -4  -9   57.34    9.22
  -2  -4  -9   72.22    9.38
  -2  -4 -10  197.64   16.07
  -2  -4 -10  194.89   15.63
  -2  -4 -10  183.23   15.00
  -2  -4 -10  196.74   15.20
  -2  -4 -11   78.12    7.10
  -2  -4 -11   66.33    6.99
  -2  -4 -11   67.52    6.52
   2   5 -15    7.71    2.44
  -2  -5  15    6.34    2.05
  -2  -5  15    7.89    2.18
   2   5 -15    2.62    1.70
  -2  -5  14  160.95   12.97
   2   5 -14  152.64   13.08
   2   5 -14  145.98   13.14
  -2  -5  14  161.00   12.34
  -2  -5  14  161.28   13.17
  -2  -5  13  107.46   11.75
   2   5 -13  109.04   12.16
   2   5 -13  119.18   12.95
   2   5 -13  111.60   12.46
  -2  -5  13  124.81   12.96
   2   5 -13  113.73   13.05
  -2  -5  13  113.98   12.32
  -2  -5  13  101.46   11.51
  -2  -5  13  121.28   12.02
  -2  -5  12   28.79    6.30
  -2  -5  12   21.12    5.94
  -2  -5  12   25.36    6.92
  -2  -5  12   21.75    6.10
   2   5 -12   26.80    6.77
   2   5 -12   23.34    5.90
   2   5 -12   26.55    6.71
  -2  -5  12   25.13    6.38
   2   5 -12   44.83    8.49
   2   5 -12   33.60    7.27
  -2  -5  11  376.24   26.46
   2   5 -11  324.64   26.69
  -2  -5  11  315.58   25.48
  -2  -5  11  304.70   25.07
   2   5 -11  305.40   26.44
   2   5 -11  310.46   25.66
   2   5 -11  366.61   27.10
  -2  -5  11  367.50   26.65
  -2  -5  11  346.46   26.27
   2   5 -11  290.08   24.31
  -2  -5  11  351.27   26.89
   2   5 -11  325.94   26.35
  -2  -5  11  328.39   25.81
   2   5 -11  327.50   27.49
   2   5 -11  339.06   26.75
  -2  -5  10  102.83   12.65
  -2  -5  10  100.64   12.13
   2   5 -10   90.47   12.03
   2   5 -10   91.67   11.78
   2   5 -10  116.87   13.25
  -2  -5  10   83.01   10.50
   2   5 -10  112.15   13.27
  -2  -5   9  689.12   41.99
  -2  -5   9  661.77   40.94
   2   5  -9  661.36   41.29
   2   5  -9  646.34   41.28
  -2  -5   9  579.50   39.06
   2   5  -9  704.54   41.95
   2   5  -9  616.44   40.87
   2   5  -8   47.89    7.53
   2   5  -8   43.94    7.24
  -2  -5   8   40.49    6.75
  -2  -5   8   42.83    6.76
   2   5  -8   37.98    6.95
  -2  -5   8   59.78    8.83
   2   5  -8   60.50    8.05
   2   5  -8   44.07    7.69
  -2  -5   7    6.76    3.51
   2   5  -7    2.18    2.12
  -2  -5   7    8.54    2.96
   2   5  -7    8.21    3.20
   2   5  -7   11.32    3.44
  -2  -5   7    5.85    2.92
  -2  -5   6 1052.06   55.40
  -2  -5   6  935.59   53.37
   2   5  -6 1040.81   55.63
   2   5  -6 1015.47   54.03
  -2  -5   6  929.07   53.45
   2   5  -5    0.80    1.83
   2   5  -5    5.77    3.10
   2   5  -5    1.69    1.93
  -2  -5   5    3.80    2.07
   2   5  -4   57.36    6.96
   2   5  -4   62.54    7.36
  -2  -5   4   63.81    6.93
  -2  -5   3    6.73    2.42
   2   5  -3   10.42    3.33
   2   5  -3    5.94    2.75
  -2  -5   2  189.12   13.65
   2   5  -2  175.92   14.45
  -2  -5   2  193.66   13.54
   2   5  -2  202.64   15.04
  -2  -5   1   36.12    5.25
  -2  -5   1   31.05    8.40
   2   5  -1   50.93    6.70
   2   5  -1   20.88    4.74
  -2  -5   1   43.89    5.25
  -2  -5   0  127.74   11.43
   2   5   0  139.33   12.37
   2   5   0  150.28   12.73
  -2  -5   0  149.36   12.72
  -2  -5   0  153.72   11.79
  -2  -5  -1  238.30   17.56
   2   5   1  224.08   17.12
   2   5   1  217.64   17.66
  -2  -5  -1  271.63   19.20
  -2  -5  -1  252.41   17.07
   2   5   2  203.42   15.99
  -2  -5  -2  166.16   14.75
   2   5   2  181.12   15.27
  -2  -5  -2  202.88   15.65
  -2  -5  -2  165.79   15.54
  -2  -5  -2  177.63   14.42
  -2  -5  -3  178.47   16.51
   2   5   3  191.92   16.26
  -2  -5  -3  198.75   17.90
  -2  -5  -3  217.84   16.66
   2   5   3  244.14   18.30
  -2  -5  -4  531.38   35.34
  -2  -5  -4  488.90   35.66
  -2  -5  -4  585.01   35.21
   2   5   4  551.31   35.44
  -2  -5  -5  210.16   17.81
  -2  -5  -5  163.52   17.54
   2   5   5  183.52   17.28
   2   5   5  191.18   17.58
  -2  -5  -6  323.55   25.28
   2   5   6  328.18   24.95
  -2  -5  -6  286.43   25.11
   2   5   6  318.05   25.53
  -2  -5  -7    4.80    4.36
  -2  -5  -7    8.38    4.57
  -2  -5  -7    5.99    4.08
  -2  -5  -7    1.80    4.11
  -2  -5  -7    1.68    4.09
   2   5   7    3.31    3.50
  -2  -5  -7    3.97    3.79
  -2  -5  -7    6.17    4.97
  -2  -5  -7    8.72    4.43
  -2  -5  -8    1.39    3.16
  -2  -5  -8    7.34    3.80
  -2  -5  -8    1.15    2.97
   2   5   8    7.52    4.10
  -2  -5  -8   -1.49    4.26
  -2  -5  -9  131.70   13.11
  -2  -5  -9  115.93   11.91
  -2  -5  -9  150.39   12.71
  -2  -5  -9  147.25   13.91
  -2  -5 -10    0.81    2.71
  -2  -5 -10   -0.65    2.17
  -2  -5 -10    2.42    2.15
  -2  -5 -10   -1.43    2.61
  -2  -6  15   94.77    6.58
   2   6 -15   53.80    5.62
  -2  -6  14  154.98   13.03
  -2  -6  14  175.27   12.54
   2   6 -14  169.92   14.09
   2   6 -14  131.11   12.45
   2   6 -14  151.40   12.53
  -2  -6  14  161.29   12.39
  -2  -6  14  175.00   13.28
  -2  -6  13  377.82   26.45
   2   6 -13  374.57   26.10
   2   6 -13  387.91   27.09
  -2  -6  13  419.85   27.07
   2   6 -13  344.59   26.00
  -2  -6  13  402.21   26.90
  -2  -6  13  394.75   25.75
  -2  -6  13  412.97   26.46
   2   6 -13  353.66   27.25
   2   6 -12   18.20    5.29
   2   6 -12   29.24    7.29
   2   6 -12   20.61    5.71
   2   6 -12   11.33    5.35
   2   6 -12   21.05    5.37
  -2  -6  12   24.37    5.69
  -2  -6  12   12.79    4.97
  -2  -6  12    5.27    3.82
  -2  -6  12   15.39    5.56
  -2  -6  12    3.95    3.81
  -2  -6  11   20.17    6.20
  -2  -6  11   16.95    5.15
  -2  -6  11   31.20    6.46
   2   6 -11   25.05    6.07
  -2  -6  11   22.77    6.11
   2   6 -11   33.19    8.18
   2   6 -11   32.25    7.18
  -2  -6  11   28.47    6.82
  -2  -6  11   26.94    6.46
  -2  -6  11   28.65    6.75
   2   6 -11   20.44    5.87
  -2  -6  10    1.52    2.93
   2   6 -10    1.56    3.29
  -2  -6  10    1.38    2.38
  -2  -6  10    1.38    2.38
   2   6 -10   -1.54    2.30
   2   6  -9  304.47   23.38
   2   6  -9  298.40   22.64
   2   6  -9  288.09   23.75
  -2  -6   9  288.85   23.24
  -2  -6   9  271.03   21.79
  -2  -6   9  316.06   22.77
   2   6  -8  200.59   17.20
   2   6  -8  169.13   17.02
  -2  -6   8  186.38   15.76
  -2  -6   8  169.21   15.22
  -2  -6   8  215.11   17.68
  -2  -6   7  121.14   11.30
  -2  -6   7  116.92   12.40
   2   6  -7  107.85   11.84
   2   6  -6   -0.94    2.13
  -2  -6   6   -0.88    1.86
   2   6  -6    3.02    2.29
  -2  -6   6    4.36    2.82
   2   6  -6   -1.18    2.03
   2   6  -5   92.23    9.78
  -2  -6   5   88.16    8.84
   2   6  -5   83.30    9.49
  -2  -6   5   88.68    9.84
   2   6  -5   79.54    9.82
   2   6  -4   37.79    6.16
   2   6  -4   22.87    4.78
  -2  -6   4   34.97    5.19
   2   6  -4   31.03    5.66
  -2  -6   4   36.25    5.91
  -2  -6   3 1957.63   98.20
   2   6  -3 1860.97   99.82
  -2  -6   3 1937.57   99.73
   2   6  -3 1931.11   99.68
  -2  -6   3 1878.93   98.42
  -2  -6   2  704.65   37.97
  -2  -6   2  606.71   36.93
   2   6  -2  653.73   38.98
  -2  -6   2  669.28   37.28
   2   6  -2  619.82   38.39
   2   6  -2  653.36   38.97
   2   6  -1  507.59   33.88
  -2  -6   1  595.38   33.91
  -2  -6   1  554.40   32.59
  -2  -6   1  578.52   33.10
   2   6  -1  547.04   34.12
  -2  -6   1  567.78   33.42
   2   6  -1  509.17   33.13
   2   6   0  370.39   25.78
  -2  -6   0  384.29   26.16
  -2  -6   0  391.54   25.04
   2   6   0  424.16   27.11
  -2  -6   0  385.33   25.28
  -2  -6   0  379.38   25.55
  -2  -6  -1   17.83    4.51
   2   6   1   16.76    4.49
  -2  -6  -1   22.41    5.11
  -2  -6  -1   15.50    4.10
   2   6   1   21.61    4.91
  -2  -6  -1   13.66    4.49
   2   6   1   22.95    5.17
   2   6   2  973.69   53.13
   2   6   2  852.56   50.84
  -2  -6  -2  905.81   51.51
  -2  -6  -2 1000.94   51.74
   2   6   2  821.03   51.39
  -2  -6  -2  811.64   50.52
  -2  -6  -3   19.41    4.93
   2   6   3   22.84    5.83
  -2  -6  -3   12.22    4.03
  -2  -6  -3   24.94    6.35
  -2  -6  -4  119.26   14.73
  -2  -6  -4  132.09   14.10
   2   6   5    1.60    2.75
  -2  -6  -5    5.90    4.02
  -2  -6  -5    5.38    3.46
   2   6   5    4.51    3.17
   2   6   5    1.58    2.72
  -2  -6  -6   23.67    6.46
  -2  -6  -6   23.93    6.83
  -2  -6  -6   18.10    5.91
   2   6   6   31.75    6.99
  -2  -6  -6   20.30    6.11
  -2  -6  -6   26.64    6.50
  -2  -6  -6   28.99    6.97
  -2  -6  -6   27.43    6.90
  -2  -6  -6   19.62    6.05
   2   6   6   16.07    5.45
  -2  -6  -7   15.38    4.26
  -2  -6  -7    3.10    3.81
  -2  -6  -7   11.28    4.73
   2   6   7    7.96    4.57
  -2  -6  -7   14.33    4.96
  -2  -6  -7   15.80    5.95
  -2  -6  -8  232.96   18.18
  -2  -6  -8  214.90   16.12
  -2  -6  -8  193.34   17.59
   2   6   8  163.67   16.33
  -2  -6  -8  214.40   16.06
  -2  -6  -8  179.47   16.78
  -2  -6  -9    5.72    3.16
  -2  -6  -9    5.72    2.64
  -2  -6  -9    2.82    3.15
  -2  -6  -9    7.07    2.78
  -2  -6 -10    1.39    1.79
  -2  -7  14   44.96    5.36
  -2  -7  14   34.00    4.49
   2   7 -14   31.18    5.37
   2   7 -14   39.06    6.10
   2   7 -13    8.04    4.08
  -2  -7  13    4.06    2.80
  -2  -7  13    7.57    3.91
  -2  -7  13    7.87    4.16
  -2  -7  13   -0.96    3.59
   2   7 -12  183.18   18.02
  -2  -7  12  184.24   16.29
  -2  -7  12  181.25   15.62
  -2  -7  12  187.73   16.59
  -2  -7  12  233.19   17.87
   2   7 -12  170.60   15.82
  -2  -7  12  164.22   16.04
  -2  -7  11  467.84   33.37
   2   7 -11  472.72   34.92
   2   7 -11  563.80   37.03
  -2  -7  11  475.52   32.95
  -2  -7  11  490.09   32.59
   2   7 -11  488.45   33.60
  -2  -7  11  513.25   33.99
  -2  -7  11  506.94   33.94
   2   7 -11  471.93   33.43
  -2  -7  10    2.92    3.77
   2   7 -10   -1.72    3.91
  -2  -7  10    2.80    3.81
   2   7 -10    1.56    3.28
   2   7 -10   -1.60    4.35
  -2  -7  10    1.47    2.54
   2   7 -10    1.84    3.55
   2   7 -10    1.43    3.01
  -2  -7  10   -2.93    3.79
  -2  -7  10   -1.31    3.20
   2   7  -9  176.41   17.41
  -2  -7   9  157.60   15.82
   2   7  -9  141.45   14.94
   2   7  -8  147.31   15.29
  -2  -7   8  120.37   13.16
   2   7  -8  118.63   13.27
  -2  -7   7 1344.64   71.66
   2   7  -7 1267.39   72.07
   2   7  -7 1364.39   73.48
   2   7  -7 1195.93   69.70
   2   7  -6   71.96    8.98
   2   7  -6   60.49    9.18
   2   7  -6   70.70    9.09
   2   7  -6   60.93    9.11
  -2  -7   6   62.79    8.35
  -2  -7   6   81.34    9.59
  -2  -7   5  106.95   11.01
   2   7  -5   93.42   11.18
   2   7  -5   97.79   10.77
   2   7  -4  183.52   16.71
   2   7  -4  232.74   18.12
  -2  -7   4  213.15   16.53
  -2  -7   4  203.47   17.23
   2   7  -4  182.23   16.70
  -2  -7   3   -0.98    3.03
  -2  -7   3   -2.05    4.50
   2   7  -3    1.21    2.33
  -2  -7   3    2.59    2.23
   2   7  -3    3.52    2.48
   2   7  -3    2.43    2.76
  -2  -7   2  350.91   23.85
  -2  -7   2  349.88   23.87
  -2  -7   2  331.47   23.88
  -2  -7   2  359.27   23.59
   2   7  -2  359.77   25.40
   2   7  -2  356.45   25.07
   2   7  -2  395.76   26.14
  -2  -7   1    4.26    3.43
   2   7  -1   -1.29    2.95
  -2  -7   1    0.97    1.68
  -2  -7   1    1.12    2.16
   2   7  -1    2.52    2.66
  -2  -7   1    1.01    2.29
   2   7   0  262.41   20.30
   2   7   0  226.83   19.79
  -2  -7   0  281.91   20.72
  -2  -7   0  250.61   19.00
   2   7   0  248.21   20.24
  -2  -7   0  262.40   19.27
  -2  -7   0  217.17   18.67
  -2  -7  -1    8.28    3.82
   2   7   1    2.63    3.01
  -2  -7  -1    1.42    2.74
   2   7   1   12.76    4.26
  -2  -7  -1   16.18    4.34
   2   7   1    5.68    4.06
  -2  -7  -1    2.44    2.59
   2   7   2  134.56   14.51
   2   7   2  105.65   12.20
   2   7   2  143.22   14.44
  -2  -7  -2  116.42   13.60
  -2  -7  -2  114.89   12.43
  -2  -7  -2  112.28   12.04
  -2  -7  -3    2.75    2.90
   2   7   3    1.60    3.39
  -2  -7  -4  269.95   23.54
  -2  -7  -4  232.39   20.98
   2   7   4  299.71   23.59
   2   7   5   12.32    4.62
  -2  -7  -5   12.37    4.76
  -2  -7  -5   13.44    4.48
  -2  -7  -5   14.59    5.23
  -2  -7  -5    7.25    5.01
   2   7   5   10.11    4.38
   2   7   5    8.12    3.98
  -2  -7  -5    7.80    4.48
  -2  -7  -5    8.80    5.27
  -2  -7  -5   12.91    5.40
  -2  -7  -5    1.67    4.34
  -2  -7  -6   57.57    9.48
  -2  -7  -6   65.41    9.46
  -2  -7  -6   46.46    8.44
  -2  -7  -6   42.50    8.58
   2   7   7  194.72   17.57
  -2  -7  -7  214.23   17.67
  -2  -7  -7  213.77   18.46
  -2  -7  -7  178.64   17.01
  -2  -7  -7  221.46   18.84
  -2  -7  -8   32.62    5.70
  -2  -7  -8   22.19    5.22
  -2  -7  -8   24.23    5.64
  -2  -7  -9    4.61    2.79
  -2  -8  14  117.23    8.62
   2   8 -14   89.11    8.49
  -2  -8  14   94.48    8.45
  -2  -8  13   25.72    4.94
  -2  -8  13   18.38    4.12
   2   8 -13   18.67    4.92
   2   8 -12    4.27    3.67
  -2  -8  12   -1.03    2.95
  -2  -8  12   -1.08    2.07
   2   8 -12    1.32    3.21
  -2  -8  12   -1.12    3.19
   2   8 -12    2.26    2.92
  -2  -8  12    1.11    3.31
  -2  -8  12   -0.88    2.39
  -2  -8  11  802.69   47.97
   2   8 -11  867.58   50.82
  -2  -8  11  799.73   47.36
  -2  -8  11  806.46   47.59
   2   8 -11  782.16   49.11
  -2  -8  11  796.64   48.06
  -2  -8  11  795.65   46.34
   2   8 -11  746.75   47.59
   2   8 -11  733.53   47.61
  -2  -8  10   28.72    7.07
  -2  -8  10   28.88    6.25
   2   8 -10   39.83    8.24
   2   8 -10   27.12    6.35
   2   8 -10   33.49    8.04
  -2  -8  10   31.49    6.68
  -2  -8  10   38.53    7.19
  -2  -8  10   35.52    7.21
   2   8 -10   33.36    7.66
   2   8 -10   41.61    8.01
  -2  -8   9   65.01    9.65
  -2  -8   9   43.68    8.28
   2   8  -9   73.91   11.16
  -2  -8   9   44.88    8.10
   2   8  -9   72.95   10.88
  -2  -8   9   46.79    8.02
   2   8  -9   66.36   10.26
   2   8  -9   55.10    8.80
   2   8  -9   63.73   10.58
   2   8  -9   55.90    9.17
   2   8  -8    4.55    3.47
  -2  -8   8    6.86    3.75
   2   8  -7   44.20    7.94
   2   8  -7   39.63    6.94
   2   8  -7   51.03    8.94
  -2  -8   7   44.75    7.56
   2   8  -6  267.72   20.76
   2   8  -6  277.68   22.42
  -2  -8   6  281.54   22.14
   2   8  -6  227.82   21.32
  -2  -8   6  263.12   20.51
   2   8  -6  241.87   20.53
   2   8  -5  400.42   28.04
   2   8  -5  393.39   28.49
   2   8  -5  351.89   27.90
  -2  -8   5  377.81   26.78
   2   8  -5  441.93   28.88
   2   8  -4    1.35    2.61
   2   8  -4    1.41    3.20
   2   8  -4   -2.86    3.26
  -2  -8   4   -1.16    3.01
   2   8  -4    1.37    2.90
   2   8  -3  253.66   20.46
  -2  -8   3  240.53   19.64
   2   8  -3  309.65   22.44
  -2  -8   3  253.46   20.80
   2   8  -3  270.46   21.56
  -2  -8   3  239.95   19.48
   2   8  -2   86.08   10.98
  -2  -8   2   74.50    9.55
   2   8  -2   79.15   10.51
   2   8  -2   84.30   10.61
  -2  -8   2   83.05    9.69
   2   8  -2   70.57   10.00
  -2  -8   2   68.25    9.07
  -2  -8   1  491.60   32.13
  -2  -8   1  481.77   31.71
   2   8  -1  506.46   34.20
   2   8  -1  458.52   32.79
   2   8  -1  493.46   33.58
  -2  -8   1  474.01   30.77
   2   8  -1  490.64   32.67
  -2  -8   1  500.50   32.18
  -2  -8   0  970.50   56.71
  -2  -8   0  987.29   56.72
  -2  -8   0 1001.65   58.10
  -2  -8   0  949.42   55.80
   2   8   0  988.92   58.47
   2   8   0  933.58   57.71
   2   8   0 1103.49   59.88
  -2  -8  -1  153.11   15.47
  -2  -8  -1  125.29   13.24
   2   8   1  134.76   14.70
   2   8   1  118.35   13.44
   2   8   1  121.98   13.94
  -2  -8  -2   10.17    4.85
  -2  -8  -2    2.79    2.96
   2   8   2    6.04    4.32
   2   8   2    8.36    4.08
  -2  -8  -3   88.43   11.86
  -2  -8  -3   97.79   12.60
  -2  -8  -3  133.69   14.48
  -2  -8  -3  114.53   13.35
  -2  -8  -3  105.43   13.65
   2   8   3  101.01   13.41
  -2  -8  -4  256.58   22.27
  -2  -8  -4  252.77   22.36
  -2  -8  -4  268.72   22.55
   2   8   4  261.00   22.67
   2   8   4  248.04   21.88
   2   8   4  265.54   22.96
  -2  -8  -4  276.55   22.79
  -2  -8  -4  254.71   21.82
  -2  -8  -5   39.55    6.87
  -2  -8  -5   36.57    7.98
  -2  -8  -5   36.61    7.71
  -2  -8  -5   34.96    7.68
  -2  -8  -5   24.71    6.84
  -2  -8  -5   30.74    7.41
   2   8   5   30.40    6.43
  -2  -8  -6    1.18    4.08
  -2  -8  -6    4.28    3.69
  -2  -8  -6    5.40    3.95
  -2  -8  -6    7.85    4.07
  -2  -8  -6   10.79    4.50
  -2  -8  -7   25.40    5.63
  -2  -8  -7   33.97    5.73
  -2  -8  -7   26.93    5.54
  -2  -8  -8   32.81    5.12
  -2  -8  -8   30.93    5.26
  -2  -9  14    1.18    1.35
  -2  -9  14   -1.05    1.25
  -2  -9  13    8.27    2.94
  -2  -9  13   11.93    3.39
   2   9 -13    7.41    2.70
   2   9 -13   14.09    4.00
   2   9 -13    8.00    3.09
   2   9 -12    7.99    3.47
   2   9 -12    7.24    3.92
  -2  -9  12   11.56    4.09
  -2  -9  12   20.28    4.87
   2   9 -12    9.09    4.18
   2   9 -11   46.81    8.18
   2   9 -11   28.64    6.33
  -2  -9  11   38.25    6.26
   2   9 -11   29.01    6.90
   2   9 -11   31.65    6.14
  -2  -9  11   35.31    6.89
  -2  -9  11   24.09    5.96
   2   9 -11   34.88    6.70
  -2  -9  11   26.19    6.00
   2   9 -10   10.74    4.96
   2   9 -10   18.16    5.70
  -2  -9  10    6.07    3.16
   2   9 -10    5.46    3.92
   2   9 -10    8.01    4.80
  -2  -9  10   14.61    4.87
  -2  -9  10    6.75    4.37
   2   9 -10   11.71    4.90
   2   9  -9  378.64   29.19
   2   9  -9  382.55   28.96
   2   9  -9  391.56   29.37
   2   9  -9  371.93   27.73
  -2  -9   9  393.80   28.98
   2   9  -9  442.96   30.58
  -2  -9   9  356.02   26.50
  -2  -9   9  354.65   27.14
  -2  -9   9  352.76   27.67
   2   9  -8   38.45    8.14
  -2  -9   8   37.31    7.63
   2   9  -8   23.51    6.02
   2   9  -8   16.26    5.74
  -2  -9   8   45.65    8.31
  -2  -9   8   15.84    4.99
   2   9  -8   33.51    7.60
  -2  -9   8   36.11    7.25
  -2  -9   8   22.43    5.91
  -2  -9   7  117.88   12.48
  -2  -9   7  127.17   14.31
   2   9  -7   98.61   12.64
   2   9  -7   88.45   11.31
   2   9  -7  109.66   13.47
  -2  -9   6  184.89   16.60
   2   9  -6  174.38   17.08
   2   9  -6  190.49   18.37
   2   9  -6  179.00   16.80
   2   9  -5  237.21   21.04
   2   9  -5  321.31   23.60
  -2  -9   5  243.90   20.13
   2   9  -5  253.86   22.05
   2   9  -5  261.04   22.33
   2   9  -4  419.88   29.54
   2   9  -4  415.44   29.42
   2   9  -4  360.36   28.07
  -2  -9   4  387.09   28.75
   2   9  -4  414.91   29.69
  -2  -9   4  361.06   26.71
   2   9  -3  175.07   16.87
  -2  -9   3  165.59   16.55
  -2  -9   3  143.76   14.98
   2   9  -3  193.27   17.87
   2   9  -2    1.61    3.10
   2   9  -2    6.03    3.89
  -2  -9   2    3.77    2.65
   2   9  -2    1.61    3.40
   2   9  -1  219.53   19.72
   2   9  -1  187.17   18.51
   2   9  -1  208.79   18.57
  -2  -9   1  191.97   17.44
  -2  -9   1  211.34   17.91
   2   9   0  243.71   21.77
  -2  -9   0  280.24   22.46
   2   9   0  259.85   22.47
   2   9   0  262.88   22.66
   2   9   1   14.21    5.02
  -2  -9  -1   24.32    6.18
   2   9   2    3.09    2.68
  -2  -9  -2    9.26    4.80
  -2  -9  -2    9.70    4.32
  -2  -9  -2   13.50    5.64
  -2  -9  -2   10.22    4.41
   2   9   2    3.46    3.96
  -2  -9  -2    7.62    4.74
  -2  -9  -3   24.16    6.07
  -2  -9  -3   16.34    5.71
  -2  -9  -3   18.92    5.82
   2   9   3   21.98    6.25
  -2  -9  -3   22.37    6.49
  -2  -9  -3   18.32    5.90
  -2  -9  -4   59.17    9.13
  -2  -9  -4   46.73    8.85
   2   9   4   65.80    9.40
  -2  -9  -4   55.09    8.96
  -2  -9  -4   51.59    8.76
  -2  -9  -4   69.63   10.09
  -2  -9  -5    3.43    3.82
  -2  -9  -5   11.16    4.96
  -2  -9  -5    6.49    4.34
  -2  -9  -5    4.95    4.00
  -2  -9  -6  157.88   14.57
  -2  -9  -6  156.79   13.91
  -2  -9  -6  162.12   14.17
  -2  -9  -7   -0.76    2.76
  -2  -9  -7    0.72    2.55
  -2 -10  13  146.83   10.73
   2  10 -13  151.24   11.49
   2  10 -13  144.99   11.34
  -2 -10  13  156.50   11.04
  -2 -10  12   22.49    4.49
   2  10 -12   18.98    5.01
   2  10 -12   24.30    5.10
  -2 -10  12   36.83    5.49
   2  10 -11  151.55   14.39
   2  10 -11  138.23   12.69
  -2 -10  11  142.99   13.31
   2  10 -11  139.13   13.82
  -2 -10  11  143.56   13.23
   2  10 -11  155.48   13.95
   2  10 -11  160.83   14.14
   2  10 -10   14.97    5.19
  -2 -10  10   25.15    5.90
  -2 -10  10   18.77    5.37
   2  10 -10   23.32    5.36
   2  10 -10   32.45    6.85
  -2 -10  10   23.48    5.61
   2  10 -10   11.96    4.80
   2  10 -10   11.81    4.75
   2  10  -9  667.39   43.04
  -2 -10   9  709.40   44.21
   2  10  -9  779.05   44.96
   2  10  -9  698.35   44.09
  -2 -10   9  637.84   41.06
  -2 -10   9  688.94   43.05
   2  10  -9  709.34   44.15
   2  10  -8  310.99   25.60
  -2 -10   8  288.44   23.15
   2  10  -8  335.58   25.65
   2  10  -8  330.00   25.64
   2  10  -8  348.75   26.71
   2  10  -8  344.93   26.35
   2  10  -7  129.06   14.90
   2  10  -7  128.41   14.33
  -2 -10   7  109.99   12.97
   2  10  -7  127.98   14.72
   2  10  -7  109.69   12.73
   2  10  -6   18.44    5.43
   2  10  -6   29.26    6.96
   2  10  -6   24.11    6.30
  -2 -10   6   28.88    7.01
  -2 -10   6   26.18    6.38
  -2 -10   6   22.85    6.13
  -2 -10   6   30.04    6.74
   2  10  -6   24.70    5.86
  -2 -10   5   50.80    8.94
  -2 -10   5   58.00    9.22
   2  10  -5   51.49    9.19
   2  10  -5   59.93    9.61
  -2 -10   5   60.80    9.89
   2  10  -5   75.53   10.83
   2  10  -5   83.64   11.01
  -2 -10   4  474.41   33.25
   2  10  -4  483.48   34.01
   2  10  -4  473.12   33.67
   2  10  -4  459.27   33.62
   2  10  -4  467.03   32.98
   2  10  -3  368.08   28.75
   2  10  -3  386.80   29.06
  -2 -10   2   92.87   11.39
   2  10  -2   84.81   12.05
   2  10  -2  108.78   13.33
   2  10  -2  106.55   12.57
  -2 -10   2  105.87   12.96
  -2 -10   2   84.40   11.66
  -2 -10   2  120.18   13.91
  -2 -10   2   82.21   11.08
   2  10  -1  145.77   15.45
   2  10  -1  145.76   15.49
  -2 -10   1  128.60   13.31
  -2 -10   1  127.39   14.13
  -2 -10   1  157.04   15.68
   2  10  -1  131.52   14.22
  -2 -10   1  113.64   14.37
  -2 -10   1  125.99   13.94
   2  10  -1  121.59   14.62
  -2 -10   0   11.93    5.31
  -2 -10   0    8.96    4.66
   2  10   0   11.27    5.01
  -2 -10   0   10.22    4.19
   2  10   0    8.37    4.10
  -2 -10   0    3.97    3.05
  -2 -10   0    6.75    5.45
  -2 -10   0   11.45    4.63
   2  10   0   16.40    5.49
   2  10   1   -1.68    3.24
  -2 -10  -1   -2.96    4.03
  -2 -10  -1   -1.44    3.73
  -2 -10  -1   -1.54    2.65
   2  10   1    1.53    2.64
  -2 -10  -1   -1.65    3.77
   2  10   1   -1.60    2.75
  -2 -10  -2  427.95   29.09
   2  10   2  339.90   27.07
  -2 -10  -2  385.82   29.11
  -2 -10  -2  356.32   27.21
  -2 -10  -2  421.24   29.08
   2  10   3    7.12    3.47
  -2 -10  -3    1.31    3.57
  -2 -10  -3    5.83    4.70
  -2 -10  -3    1.44    3.50
  -2 -10  -3   -1.14    2.79
  -2 -10  -3    3.69    4.24
  -2 -10  -3    3.94    3.92
  -2 -10  -4   30.86    6.61
  -2 -10  -4   26.97    5.67
  -2 -10  -4   20.16    5.27
  -2 -10  -5   58.03    7.82
  -2 -10  -5   67.52    7.96
  -2 -10  -5   63.53    7.71
  -2 -10  -6   53.53    6.47
  -2 -10  -6   52.40    5.86
  -2 -10  -6   45.70    5.77
   2  11 -12   53.36    5.79
   2  11 -12   53.24    6.20
  -2 -11  12   45.31    5.40
   2  11 -11   57.55    7.12
   2  11 -11   52.41    6.40
   2  11 -11   51.10    6.72
   2  11 -11   62.25    7.40
  -2 -11  11   54.05    6.92
   2  11 -11   46.49    6.67
   2  11 -10   38.84    6.78
   2  11 -10   29.30    5.67
   2  11 -10   30.58    5.78
  -2 -11  10   32.51    5.86
   2  11 -10   42.51    6.96
   2  11  -9   49.75    7.79
   2  11  -9   44.46    7.22
   2  11  -9   35.31    7.50
   2  11  -9   44.89    7.62
  -2 -11   9   33.83    6.21
   2  11  -9   43.45    7.61
   2  11  -8   23.83    6.26
  -2 -11   8   23.67    5.86
   2  11  -8   22.26    5.48
   2  11  -8   22.38    5.68
  -2 -11   8   17.47    5.19
  -2 -11   8   23.67    5.59
   2  11  -8   32.45    7.17
   2  11  -8   28.76    6.29
   2  11  -7  157.47   16.28
   2  11  -7  162.47   16.31
  -2 -11   7  185.07   17.07
   2  11  -7  199.59   17.65
  -2 -11   7  165.82   15.38
  -2 -11   7  135.57   14.74
   2  11  -7  181.85   17.40
  -2 -11   6   14.04    5.76
  -2 -11   6   13.56    5.28
  -2 -11   6   15.13    5.26
   2  11  -6   15.92    5.53
   2  11  -6   21.34    5.44
   2  11  -6   19.50    5.14
   2  11  -6   10.58    4.75
   2  11  -6   20.87    5.93
  -2 -11   6   11.02    4.65
   2  11  -6   19.23    5.46
  -2 -11   5  198.71   18.64
  -2 -11   5  178.42   17.17
   2  11  -5  202.53   18.76
   2  11  -5  177.71   17.57
   2  11  -5  177.03   17.89
   2  11  -5  180.52   17.50
  -2 -11   5  185.60   16.90
  -2 -11   5  184.65   17.38
   2  11  -5  208.75   18.34
  -2 -11   4  100.13   12.37
   2  11  -4  112.75   13.38
   2  11  -4  150.27   15.28
   2  11  -4  103.32   13.13
   2  11  -4  108.31   12.74
  -2 -11   4   87.09   12.12
  -2 -11   4  146.23   13.89
   2  11  -4  110.01   12.71
  -2 -11   3    9.50    4.55
   2  11  -3    9.40    4.70
   2  11  -3    6.64    4.32
  -2 -11   3   10.04    5.82
  -2 -11   3   22.04    6.40
   2  11  -2  192.32   17.56
   2  11  -2  192.27   18.34
  -2 -11   2  129.87   15.56
  -2 -11   2  178.75   16.89
   2  11  -2  176.53   16.94
  -2 -11   2  173.56   16.20
  -2 -11   2  204.21   18.77
  -2 -11   2  157.15   15.41
   2  11  -2  193.29   18.40
  -2 -11   1   42.10    7.70
  -2 -11   1   50.15    8.54
   2  11  -1   19.46    6.12
  -2 -11   1   31.89    7.30
  -2 -11   1   27.35    6.69
   2  11  -1   35.06    7.55
  -2 -11   0   80.34   10.70
   2  11   0   59.95   10.02
  -2 -11   0   83.11   11.34
  -2 -11   0   90.09   10.99
   2  11   0   64.20    9.76
  -2 -11  -1   23.26    5.80
   2  11   1   19.39    5.34
  -2 -11  -1   27.45    6.69
   2  11   1   29.12    6.15
  -2 -11  -1   30.38    6.56
  -2 -11  -2   16.93    5.20
  -2 -11  -2   17.35    5.18
  -2 -11  -2   16.92    5.02
  -2 -11  -2   10.99    4.51
  -2 -11  -2   22.39    5.61
  -2 -11  -3   -2.22    3.57
  -2 -11  -3   -1.09    3.25
  -2 -11  -3   -1.86    4.09
  -2 -11  -4    8.62    3.51
  -2 -11  -4   13.39    3.20
  -2 -11  -4   13.16    3.95
  -2 -11  -4    5.75    2.94
  -2 -11  -5    2.22    2.03
   2  12 -11  190.48   12.32
  -2 -12  11  198.42   12.12
   2  12 -11  174.29   11.53
   2  12 -10    0.75    2.67
   2  12 -10   -1.41    3.08
  -2 -12  10   -2.05    2.76
   2  12  -9  432.83   28.12
   2  12  -9  414.17   26.07
  -2 -12   9  441.35   27.47
   2  12  -9  472.96   28.67
  -2 -12   9  431.46   27.38
   2  12  -9  438.75   27.12
   2  12  -9  426.86   28.20
   2  12  -8    9.05    4.05
  -2 -12   8   12.90    4.22
  -2 -12   8   10.98    3.97
   2  12  -8    8.14    3.65
   2  12  -8   13.77    4.27
  -2 -12   7  161.06   14.38
   2  12  -7  164.80   15.01
   2  12  -7  143.15   14.64
  -2 -12   7  158.56   14.93
  -2 -12   7  128.00   13.23
   2  12  -7  187.79   16.11
   2  12  -7  168.36   15.14
   2  12  -6  261.19   20.80
  -2 -12   6  233.96   18.90
  -2 -12   6  241.93   19.75
   2  12  -6  260.92   20.79
   2  12  -6  294.54   22.16
  -2 -12   6  270.18   21.18
  -2 -12   6  273.22   20.29
   2  12  -6  237.43   19.48
   2  12  -6  286.63   21.84
   2  12  -5  101.11   11.75
   2  12  -5   82.66   10.57
  -2 -12   5  105.70   11.58
   2  12  -5   78.32   10.18
  -2 -12   5   97.25   10.77
   2  12  -5   91.85   11.24
  -2 -12   5   82.28   10.95
  -2 -12   5   68.67    9.51
   2  12  -5   99.83   11.31
   2  12  -5   93.86   10.90
  -2 -12   4   69.28   10.21
  -2 -12   4   77.69    9.78
   2  12  -4   81.36   10.59
  -2 -12   4   95.39   11.70
  -2 -12   4  102.35   10.96
   2  12  -4   75.17   10.45
   2  12  -4   84.67   10.85
   2  12  -3   59.17    8.82
  -2 -12   3   42.01    8.31
  -2 -12   3   59.37    8.58
   2  12  -3   57.38    8.86
  -2 -12   3   53.39    8.07
   2  12  -2  176.66   16.71
   2  12  -2  180.88   16.74
  -2 -12   2  185.09   16.22
  -2 -12   2  154.89   15.78
  -2 -12   1   37.14    7.22
   2  12  -1   32.59    6.50
  -2 -12   1   31.19    6.57
  -2 -12   1   33.25    5.89
  -2 -12   0   25.89    5.98
   2  12   0   22.14    5.37
  -2 -12   0   20.65    5.12
  -2 -12   0   15.80    4.48
  -2 -12   0   14.78    4.25
  -2 -12  -1  125.22   12.42
  -2 -12  -1  113.68   11.63
  -2 -12  -1  124.15   11.52
  -2 -12  -1  107.82   10.81
  -2 -12  -1  134.82   11.87
  -2 -12  -2  179.56   14.87
  -2 -12  -2  178.25   13.91
  -2 -12  -2  197.31   14.63
  -2 -12  -3    2.79    2.62
  -2 -12  -3    0.55    2.21
  -2 -12  -3    1.26    2.23
  -2 -12  -4   96.72    7.37
  -2 -13  10   88.16    6.75
   2  13 -10   74.92    6.48
  -2 -13  10   76.02    6.12
  -2 -13   9    8.10    2.44
  -2 -13   9   11.47    2.84
   2  13  -9   13.32    3.38
  -2 -13   9    8.63    2.63
   2  13  -9   13.21    3.30
  -2 -13   8   40.50    5.73
  -2 -13   8   44.14    5.78
   2  13  -8   35.83    5.21
  -2 -13   8   45.63    5.83
   2  13  -8   46.66    6.27
  -2 -13   7   29.05    5.34
  -2 -13   7   31.72    5.37
   2  13  -7   34.47    5.46
   2  13  -7   28.07    5.70
   2  13  -7   35.38    5.89
  -2 -13   7   34.68    5.54
   2  13  -7   47.62    6.36
  -2 -13   6   -0.98    2.79
  -2 -13   6    1.65    2.57
   2  13  -6    0.90    2.05
   2  13  -6    1.78    2.54
  -2 -13   6    1.46    2.26
   2  13  -6    1.00    2.57
  -2 -13   5   22.80    5.33
  -2 -13   5   10.16    3.79
  -2 -13   5   13.01    3.77
  -2 -13   5   26.39    5.48
   2  13  -5   15.47    4.12
   2  13  -5   12.05    4.12
  -2 -13   4   56.39    7.90
  -2 -13   4   58.40    7.70
  -2 -13   4   50.08    6.96
   2  13  -4   56.52    7.66
   2  13  -3  120.88   11.44
  -2 -13   3  133.68   11.91
  -2 -13   3  125.31   11.78
  -2 -13   2   36.20    6.01
  -2 -13   1  100.35    9.56
  -2 -13   1   82.98    8.71
  -2 -13   1   73.49    8.82
  -2 -13   0  139.68   11.17
  -2 -13   0  122.38   10.43
  -2 -13   0  123.36   11.31
  -2 -13  -1    0.51    2.23
  -2 -13  -1    1.34    2.17
  -2 -13  -2  116.30    8.81
   2  14  -8   50.46    4.97
   2  14  -8   44.66    4.50
   2  14  -7  228.35   14.01
  -2 -14   7  217.86   13.73
   2  14  -7  206.10   14.13
   2  14  -7  254.50   15.10
  -2 -14   7  207.45   13.94
  -2 -14   6   47.87    5.10
   2  14  -6   35.40    4.41
   2  14  -6   46.70    5.75
   2  14  -6   42.20    5.12
   2  14  -6   60.19    6.14
  -2 -14   6   57.97    5.87
  -2 -14   5   23.37    4.19
  -2 -14   5   21.21    3.67
  -2 -14   5   20.48    3.21
   2  14  -5   12.73    3.11
   2  14  -5   13.86    3.47
  -2 -14   4  141.06   10.30
   2  14  -4  137.56   10.28
   2  14  -4  145.99   11.37
  -2 -14   4  148.78   11.30
   2  14  -3    4.11    2.21
  -2 -14   3    3.18    2.20
  -2 -14   3    6.41    2.41
  -2 -14   2  106.24    8.04
  -2 -14   2  101.74    7.80
   2  14  -2   89.52    7.54
  -2 -14   1    7.39    2.14
   2  14  -1   12.53    2.40
   3 -15   0    9.44    2.28
   3 -15   0   10.24    2.21
   3 -15   1    0.41    1.83
   3 -15   1    0.46    1.62
   3 -15   2   85.17    7.34
  -3  15  -3    1.38    1.81
   3 -15   3    1.52    1.85
  -3  15  -4  138.63    9.93
  -3  15  -4  139.89   10.39
   3 -15   4  146.59   10.08
   3 -15   4  122.35    9.15
  -3  15  -5    4.61    1.87
  -3  15  -5    0.90    1.65
   3 -15   5    1.24    1.59
  -3  15  -5    0.77    1.45
   3 -14  -3   38.31    4.49
   3 -14  -2  240.22   15.50
   3 -14  -2  234.76   15.28
   3 -14  -2  238.71   15.89
   3 -14  -1    1.99    2.43
   3 -14  -1    2.70    2.47
   3 -14  -1   -2.09    3.39
   3 -14   0  411.89   25.18
   3 -14   0  417.15   25.56
  -3  14   0  398.73   26.14
   3 -14   1    3.33    4.27
   3 -14   1    6.97    3.49
   3 -14   1   15.08    4.17
  -3  14  -1   12.80    3.72
   3 -14   2   39.19    6.09
   3 -14   2   34.65    5.70
   3 -14   2   28.59    5.74
  -3  14  -2   29.66    5.86
   3 -14   3  210.80   15.47
   3 -14   3  217.31   16.34
   3 -14   3  210.50   15.81
  -3  14  -3  208.87   16.80
   3 -14   4    1.43    2.13
   3 -14   4    0.83    2.56
   3 -14   4    3.07    2.88
  -3  14  -4    4.52    3.12
  -3  14  -5   18.93    4.23
  -3  14  -5   13.38    3.43
   3 -14   5    8.09    2.73
   3 -14   5    8.87    2.99
   3 -14   5   11.66    3.44
  -3  14  -5   12.66    3.67
  -3  14  -6    4.99    2.25
  -3  14  -6    8.08    2.97
   3 -14   6    5.01    2.50
   3 -14   6    5.14    2.66
  -3  14  -6    5.28    2.35
   3 -14   6    3.64    2.29
  -3  14  -6    4.44    2.79
  -3  14  -7   18.70    3.50
   3 -14   7   29.99    3.70
  -3  14  -7   21.48    3.28
   3 -14   7   22.40    3.86
   3 -14   7   18.00    2.79
  -3  14  -7   20.20    3.83
   3 -14   7   21.77    3.47
   3 -14   8   39.78    4.08
   3 -13  -5    7.33    2.68
   3 -13  -4  119.42   10.51
   3 -13  -4  126.92   11.34
   3 -13  -3   19.40    4.91
   3 -13  -3   21.52    4.73
   3 -13  -3   20.05    4.30
   3 -13  -3   19.54    4.77
   3 -13  -2   29.33    5.69
   3 -13  -2   28.87    5.39
   3 -13  -2   28.68    5.82
  -3  13   1   15.23    4.74
   3 -13  -1   20.13    5.09
   3 -13  -1   24.44    5.21
   3 -13  -1   23.72    5.27
   3 -13   0  128.69   12.46
   3 -13   0  103.27   11.40
   3 -13   0  107.72   11.65
  -3  13   0  125.37   13.22
  -3  13  -1    8.26    3.95
   3 -13   1   10.33    4.65
   3 -13   1    4.61    3.86
   3 -13   1   11.35    4.50
  -3  13  -2   25.90    6.56
   3 -13   2   31.05    6.35
   3 -13   2   44.34    7.32
   3 -13   2   47.61    7.38
  -3  13  -2   38.02    7.14
  -3  13  -3    3.88    3.37
  -3  13  -3   12.07    4.64
   3 -13   3    7.86    4.12
   3 -13   3   12.74    4.59
   3 -13   3    5.54    3.84
   3 -13   3   12.21    4.14
  -3  13  -4   15.37    4.78
   3 -13   4   24.54    5.11
  -3  13  -4   17.02    5.02
   3 -13   4   26.79    5.63
   3 -13   4   26.47    5.49
  -3  13  -5   30.40    6.29
   3 -13   5   42.63    6.66
  -3  13  -5   20.07    5.38
   3 -13   5   31.91    5.79
  -3  13  -6  347.05   24.59
  -3  13  -6  320.10   23.51
   3 -13   6  370.74   23.85
  -3  13  -6  327.77   24.11
   3 -13   6  387.89   23.62
  -3  13  -7   60.12    7.56
  -3  13  -7   44.97    6.32
  -3  13  -7   56.70    7.56
   3 -13   7   57.98    7.01
  -3  13  -7   45.07    6.30
   3 -13   7   58.93    6.86
  -3  13  -8   24.64    4.51
   3 -13   8   22.77    3.94
  -3  13  -8   15.21    2.93
  -3  13  -8   21.73    4.38
  -3  13  -9  119.80    9.27
   3 -13   9  146.50    9.37
  -3  13  -9  115.94    9.45
   3 -12  -6   49.60    6.33
   3 -12  -5   21.81    5.37
   3 -12  -5   13.13    3.99
   3 -12  -5   16.32    4.63
   3 -12  -4   -1.04    3.57
   3 -12  -4    0.89    2.65
   3 -12  -4    4.37    3.40
   3 -12  -4    4.71    4.06
   3 -12  -4    3.06    2.78
   3 -12  -3   66.08    9.25
  -3  12   3   46.87    7.87
   3 -12  -3   55.91    7.76
   3 -12  -3   48.60    8.04
   3 -12  -2  133.67   13.98
   3 -12  -2  138.90   13.39
  -3  12   2  123.85   14.00
   3 -12  -2  140.52   14.09
   3 -12  -1    8.08    4.65
   3 -12  -1   13.28    4.99
   3 -12  -1   -1.26    3.61
   3 -12  -1    3.82    3.81
  -3  12   1   10.85    4.63
  -3  12   0  262.81   22.39
   3 -12   0  237.83   21.34
   3 -12   0  251.84   20.80
   3 -12   0  258.35   21.37
  -3  12   0  270.82   22.45
   3 -12   0  251.34   21.10
  -3  12  -1  225.08   19.71
   3 -12   1  189.20   18.76
   3 -12   1  221.73   19.71
   3 -12   1  227.24   19.25
  -3  12  -1  232.19   20.21
   3 -12   1  195.12   18.86
  -3  12  -2  479.24   32.79
   3 -12   2  425.83   29.27
  -3  12  -2  424.71   31.62
   3 -12   2  442.21   31.94
   3 -12   2  476.11   31.97
   3 -12   2  453.62   31.46
   3 -12   3    5.32    5.51
  -3  12  -3   10.44    4.47
   3 -12   3    6.20    3.55
   3 -12   3   14.96    4.67
   3 -12   4   22.13    5.83
   3 -12   4   27.47    7.15
  -3  12  -4   44.92    8.22
  -3  12  -4   30.42    6.43
   3 -12   4   26.74    6.15
   3 -12   4   15.48    5.37
   3 -12   4   37.83    7.05
  -3  12  -4   28.51    6.84
  -3  12  -5  320.29   26.16
   3 -12   5  374.01   26.41
  -3  12  -5  389.86   28.47
   3 -12   5  362.52   25.70
  -3  12  -5  353.19   25.82
   3 -12   5  362.61   26.38
   3 -12   5  394.01   27.44
   3 -12   6    4.61    4.65
  -3  12  -6   -1.44    3.71
  -3  12  -6    1.36    3.09
   3 -12   6   -1.08    3.35
  -3  12  -6   -1.25    2.84
   3 -12   6    2.57    2.71
  -3  12  -7   40.25    7.52
   3 -12   7   53.11    8.19
  -3  12  -7   42.66    7.03
   3 -12   7   54.37    7.59
  -3  12  -7   50.58    7.18
  -3  12  -8   56.29    8.05
   3 -12   8   58.23    7.35
   3 -12   8   50.56    6.91
  -3  12  -8   60.89    8.04
   3 -12   8   51.92    7.37
   3 -12   9    0.64    3.08
  -3  12  -9    0.60    1.80
  -3  12  -9    1.48    2.71
   3 -12   9   -1.92    2.28
  -3  12  -9    1.71    2.66
  -3  12 -10    9.77    2.29
   3 -12  10   13.38    2.87
   3 -12  10   15.22    2.83
   3 -11  -7  341.85   22.92
   3 -11  -6  120.57   11.92
   3 -11  -6  124.20   12.29
   3 -11  -6  126.19   12.84
   3 -11  -6  115.24   12.13
   3 -11  -5  159.04   15.44
   3 -11  -5  195.86   16.95
   3 -11  -5  172.04   16.01
   3 -11  -5  186.66   16.04
   3 -11  -5  187.59   16.98
   3 -11  -4   23.45    6.22
   3 -11  -4   15.89    4.64
   3 -11  -4   19.22    5.68
   3 -11  -4   11.84    5.12
   3 -11  -4   18.71    5.45
   3 -11  -4   17.62    5.21
   3 -11  -4    8.74    4.58
  -3  11   3   15.19    4.77
   3 -11  -3   13.02    5.48
   3 -11  -3   19.99    5.43
   3 -11  -3   15.02    5.83
   3 -11  -3   12.77    5.01
  -3  11   2  697.85   46.13
   3 -11  -2  750.47   46.30
   3 -11  -2  700.93   44.95
   3 -11  -2  756.45   47.14
   3 -11  -2  770.73   46.37
   3 -11  -2  721.94   46.33
   3 -11  -2  780.83   47.14
   3 -11  -1    1.44    4.10
   3 -11  -1    2.98    3.85
   3 -11  -1   -1.37    3.34
   3 -11  -1   -1.63    3.14
   3 -11  -1   -1.37    2.90
   3 -11  -1    1.43    3.68
  -3  11   1    1.54    3.26
   3 -11   0   37.50    7.64
   3 -11   0   40.19    8.10
   3 -11   0   32.99    7.82
   3 -11   0   35.03    7.26
  -3  11   0   41.48    7.74
   3 -11   1   22.78    7.02
  -3  11  -1   29.43    6.91
   3 -11   1   34.29    8.02
   3 -11   1   40.10    7.92
   3 -11   2  258.70   22.04
  -3  11  -2  220.88   20.49
   3 -11   2  280.63   21.27
  -3  11  -2  232.66   21.06
   3 -11   2  223.80   19.22
   3 -11   2  297.49   22.60
  -3  11  -2  247.84   21.96
  -3  11  -2  231.77   21.76
   3 -11   2  286.16   22.89
   3 -11   2  258.13   20.95
   3 -11   3   82.93   10.26
   3 -11   3   56.83    9.29
   3 -11   3   83.58   12.06
  -3  11  -3   60.67    9.98
  -3  11  -3   74.32   11.12
  -3  11  -3   78.02   10.81
   3 -11   3   60.23    9.19
   3 -11   3   74.65   10.64
  -3  11  -3   80.80   10.78
   3 -11   4   80.98   10.63
  -3  11  -4   85.83   11.61
  -3  11  -4   78.24   11.30
   3 -11   4  106.37   12.50
   3 -11   4   84.25   11.40
   3 -11   4   65.93    9.64
  -3  11  -4   68.65   10.14
   3 -11   4   82.26   10.48
   3 -11   4   69.37   10.43
   3 -11   5   10.30    4.86
   3 -11   5   13.79    4.85
   3 -11   5   22.75    6.38
   3 -11   5   15.87    4.95
  -3  11  -5    8.66    4.97
  -3  11  -5    6.61    3.45
  -3  11  -5    3.04    3.24
   3 -11   5   14.13    5.04
   3 -11   5   12.38    4.83
   3 -11   6   -1.36    5.37
   3 -11   6    3.44    3.12
  -3  11  -6    1.39    3.17
   3 -11   6    1.46    2.82
  -3  11  -6    2.85    3.25
   3 -11   6    7.52    4.45
   3 -11   6    4.09    3.53
  -3  11  -6    4.18    3.60
  -3  11  -6    1.67    3.23
  -3  11  -7   -1.42    3.86
   3 -11   7    4.93    3.18
   3 -11   7    6.28    4.72
  -3  11  -7    3.90    3.55
  -3  11  -7    9.09    3.79
  -3  11  -7    1.34    2.84
   3 -11   7    1.32    2.55
  -3  11  -7    3.62    2.75
   3 -11   7    7.59    3.78
  -3  11  -7    6.23    4.65
   3 -11   8  227.04   18.47
   3 -11   8  234.58   17.17
   3 -11   8  235.75   18.66
   3 -11   8  228.36   18.86
  -3  11  -8  252.60   19.99
  -3  11  -8  242.60   19.12
  -3  11  -8  245.87   20.35
   3 -11   9  449.54   27.10
   3 -11   9  492.20   29.04
   3 -11   9  474.62   29.18
  -3  11  -9  417.97   28.71
  -3  11  -9  419.60   28.36
   3 -11   9  489.67   28.97
  -3  11 -10   18.98    3.66
   3 -11  10   15.94    3.66
   3 -11  10   11.12    3.98
  -3  11 -10   13.08    3.54
  -3  11 -10   17.74    4.06
   3 -11  10   25.23    3.55
  -3  11 -10   12.09    3.05
  -3  11 -11   15.84    2.74
   3 -11  11   10.55    2.51
   3 -11  11   20.60    2.89
   3 -10  -8  202.20   15.93
   3 -10  -8  194.53   15.45
   3 -10  -7   -1.19    3.07
   3 -10  -7    3.82    3.64
   3 -10  -7    6.69    4.08
   3 -10  -7   -0.99    2.97
   3 -10  -7    2.17    3.74
   3 -10  -7    4.95    3.99
   3 -10  -7    2.42    3.46
   3 -10  -6  653.21   41.09
   3 -10  -6  670.01   42.03
   3 -10  -6  639.07   40.85
   3 -10  -6  689.10   41.29
   3 -10  -6  651.47   41.79
   3 -10  -6  648.29   40.63
   3 -10  -6  673.48   42.26
   3 -10  -6  617.98   41.09
   3 -10  -6  631.70   41.12
   3 -10  -6  676.39   41.21
   3 -10  -5    4.07    3.52
   3 -10  -5   24.95    6.09
   3 -10  -5   11.79    4.60
   3 -10  -5    3.19    3.38
   3 -10  -5    8.28    4.61
   3 -10  -5    1.49    3.40
   3 -10  -5    8.77    4.72
   3 -10  -5    4.44    4.43
   3 -10  -5   10.83    5.22
   3 -10  -5    8.89    4.95
   3 -10  -5    5.32    4.45
   3 -10  -4   48.52    8.68
  -3  10   4   32.83    7.18
   3 -10  -4   33.85    7.46
   3 -10  -4   41.66    7.55
   3 -10  -4   41.22    7.95
   3 -10  -4   26.10    6.64
   3 -10  -4   36.90    7.98
   3 -10  -4   25.23    6.98
   3 -10  -4   31.53    7.15
   3 -10  -4   30.50    7.72
   3 -10  -3  265.79   22.72
  -3  10   3  286.57   23.34
   3 -10  -3  252.94   20.94
   3 -10  -3  276.54   22.58
   3 -10  -3  294.27   23.48
   3 -10  -3  259.38   22.26
   3 -10  -3  319.76   23.94
   3 -10  -3  257.78   22.18
   3 -10  -3  252.11   22.26
   3 -10  -3  270.23   23.26
   3 -10  -3  232.92   20.80
  -3  10   2   30.29    6.86
   3 -10  -2   22.42    5.77
   3 -10  -2   32.03    7.29
  -3  10   2   30.79    6.89
  -3  10   1    6.35    3.65
   3 -10  -1   14.18    4.92
   3 -10  -1   18.30    5.17
  -3  10   1    7.81    4.06
   3 -10   0  355.77   26.19
   3 -10   0  337.51   27.14
  -3  10   0  337.12   27.24
  -3  10   0  400.65   28.36
   3 -10   0  401.78   27.95
   3 -10   1   -1.55    4.62
   3 -10   1    6.02    3.67
  -3  10  -1    1.61    3.39
   3 -10   1   -1.28    2.46
  -3  10  -1    1.53    3.22
   3 -10   2   15.58    5.94
   3 -10   2   21.55    6.30
  -3  10  -2   21.32    6.24
   3 -10   2   18.71    5.49
  -3  10  -2   33.05    6.98
   3 -10   3  430.94   30.69
   3 -10   3  417.23   29.23
  -3  10  -3  466.81   31.31
  -3  10  -3  362.75   28.78
  -3  10  -3  370.99   28.79
  -3  10  -3  398.89   30.50
  -3  10  -4   98.99   12.91
   3 -10   4  109.20   12.71
  -3  10  -4  102.90   12.50
  -3  10  -4   98.34   12.32
   3 -10   4  138.51   14.53
   3 -10   5  446.42   31.93
   3 -10   5  482.34   33.58
  -3  10  -5  464.74   33.60
   3 -10   5  527.01   34.52
   3 -10   5  468.47   32.30
  -3  10  -5  483.53   33.64
  -3  10  -5  473.44   32.09
  -3  10  -5  462.23   33.20
   3 -10   6  155.58   15.82
   3 -10   6  134.63   13.48
  -3  10  -6  138.60   15.15
  -3  10  -6  127.90   15.41
   3 -10   6  120.27   13.51
   3 -10   6  144.49   15.22
  -3  10  -6  140.43   14.95
   3 -10   6  138.43   14.71
  -3  10  -6  103.81   13.09
  -3  10  -7  117.35   14.02
   3 -10   7  156.36   15.78
  -3  10  -7  143.79   15.17
   3 -10   7  115.06   13.39
  -3  10  -7  124.81   14.07
   3 -10   7  156.58   15.37
  -3  10  -7  117.11   13.11
  -3  10  -8  111.59   12.73
   3 -10   8  104.15   12.56
  -3  10  -8  128.85   13.63
  -3  10  -8   95.84   12.94
   3 -10   8  111.70   12.07
   3 -10   8  116.95   12.75
   3 -10   8  132.66   13.05
   3 -10   8  100.38   11.14
  -3  10  -8  103.29   12.34
   3 -10   9   95.38   10.52
  -3  10  -9  104.96   12.28
  -3  10  -9   86.95   10.76
  -3  10  -9   84.71   10.36
   3 -10   9   97.21   11.30
   3 -10   9  113.08   11.35
  -3  10  -9   82.39   10.29
   3 -10   9  108.15   10.43
   3 -10  10   10.98    3.64
   3 -10  10    7.26    2.88
   3 -10  10    8.50    3.12
  -3  10 -10    5.63    3.34
   3 -10  10    0.88    3.62
  -3  10 -10    2.01    2.75
  -3  10 -10    4.79    2.76
  -3  10 -10    3.86    3.01
   3 -10  11    3.15    1.86
  -3  10 -11    3.72    2.21
  -3  10 -11    4.25    2.22
   3 -10  11    8.21    3.39
  -3  10 -11    1.30    2.51
   3 -10  11    2.49    2.06
   3  -9 -10  125.23   10.47
   3  -9  -9    0.84    2.29
   3  -9  -9   -0.95    3.39
   3  -9  -8   35.42    7.58
   3  -9  -8   36.01    6.56
   3  -9  -8   44.05    7.51
   3  -9  -8   45.66    7.29
   3  -9  -8   43.98    7.00
   3  -9  -8   47.30    8.05
   3  -9  -8   34.48    7.12
   3  -9  -7   27.30    6.88
   3  -9  -7   29.98    6.93
   3  -9  -7   15.44    5.32
   3  -9  -7   22.32    6.40
   3  -9  -7   39.18    7.71
   3  -9  -7   32.90    6.55
   3  -9  -7   12.09    5.54
   3  -9  -7   23.24    6.20
   3  -9  -7   23.21    5.48
   3  -9  -7   28.23    6.75
   3  -9  -6   34.58    8.02
   3  -9  -6   41.14    7.52
  -3   9   6   48.12    8.22
   3  -9  -6   28.61    7.45
   3  -9  -6   37.93    7.52
   3  -9  -6   40.27    8.42
   3  -9  -6   38.67    7.73
   3  -9  -6   45.45    8.61
   3  -9  -6   38.13    8.06
   3  -9  -6   47.13    8.55
   3  -9  -6   37.79    8.15
   3  -9  -6   51.91    9.00
   3  -9  -6   41.38    8.58
   3  -9  -6   50.96    8.61
   3  -9  -5  197.34   18.83
  -3   9   5  217.40   19.02
   3  -9  -5  200.98   18.06
   3  -9  -5  165.50   18.39
   3  -9  -5  217.33   19.26
   3  -9  -5  189.47   18.54
   3  -9  -5  196.17   18.85
   3  -9  -5  158.31   17.07
   3  -9  -5  200.21   18.74
   3  -9  -5  198.50   18.56
   3  -9  -5  185.95   18.07
   3  -9  -5  189.35   18.58
   3  -9  -5  207.99   18.59
   3  -9  -4  344.93   26.51
   3  -9  -4  295.56   24.96
   3  -9  -4  337.73   26.07
  -3   9   4  297.30   24.68
   3  -9  -3  173.85   16.76
   3  -9  -3  171.18   16.68
   3  -9  -3  156.73   15.99
  -3   9   3  129.41   14.96
  -3   9   3  171.59   16.54
   3  -9  -2   14.63    4.74
   3  -9  -2    5.42    3.33
   3  -9  -2    8.57    4.28
  -3   9   2   15.00    4.68
  -3   9   2    8.90    4.26
  -3   9   1   88.55   11.16
   3  -9  -1   73.68   10.44
   3  -9  -1   94.53   10.98
   3  -9   0  711.27   43.84
  -3   9   0  737.86   44.95
   3  -9   0  741.47   43.64
   3  -9   0  702.35   44.16
  -3   9   0  767.75   45.31
  -3   9   0  718.10   43.66
   3  -9   0  648.72   42.05
   3  -9   1  773.21   46.43
  -3   9  -1  711.29   46.01
  -3   9  -1  756.29   46.78
   3  -9   1  725.93   44.65
  -3   9  -1  747.62   45.68
  -3   9  -1  809.53   47.64
   3  -9   1  798.53   45.43
   3  -9   1  730.71   46.07
  -3   9  -2  161.06   15.59
   3  -9   2  141.61   13.87
   3  -9   2  134.66   14.35
  -3   9  -2  130.27   13.94
  -3   9  -2  136.74   14.71
   3  -9   2  148.91   13.53
   3  -9   2  113.14   13.69
  -3   9  -3    1.57    3.32
  -3   9  -3    2.89    2.78
   3  -9   3    5.87    3.58
   3  -9   3    2.62    3.19
  -3   9  -3    3.12    3.29
  -3   9  -4   58.94    8.94
  -3   9  -4   83.12   11.05
   3  -9   4   63.72    9.85
  -3   9  -4   48.81    8.69
   3  -9   4   77.30   10.36
  -3   9  -4   75.21   10.63
  -3   9  -5  200.83   19.26
   3  -9   5  243.97   20.53
  -3   9  -5  202.15   18.89
  -3   9  -5  201.72   19.83
  -3   9  -6  151.85   16.06
   3  -9   6  154.70   16.01
  -3   9  -6  143.07   15.01
   3  -9   7   44.26    8.15
  -3   9  -7   46.64    9.26
  -3   9  -7   53.98    9.83
  -3   9  -7   42.89    8.54
   3  -9   7   46.77    8.45
  -3   9  -7   45.43    8.52
   3  -9   7   51.65    8.70
   3  -9   7   60.84    8.74
  -3   9  -8   12.79    5.51
  -3   9  -8    8.45    4.12
  -3   9  -8   -1.46    3.10
   3  -9   8    7.84    4.64
  -3   9  -8    6.50    3.71
   3  -9   8    2.79    3.19
   3  -9   8   12.10    4.43
   3  -9   9   32.66    6.28
  -3   9  -9   31.66    6.89
  -3   9  -9   20.62    6.45
  -3   9  -9   24.80    5.77
   3  -9   9   23.10    6.08
  -3   9  -9   20.63    5.51
   3  -9   9   23.07    5.64
  -3   9 -10    6.93    4.12
   3  -9  10   12.72    3.93
  -3   9 -10   10.76    3.88
  -3   9 -10   11.89    4.71
  -3   9 -10    4.55    3.26
   3  -9  10    6.00    2.84
   3  -9  10   11.11    4.24
   3  -9  10   11.44    3.70
  -3   9 -11  241.07   18.25
   3  -9  11  280.77   17.69
   3  -9  11  301.54   17.97
  -3   9 -11  216.48   17.03
  -3   9 -11  264.02   18.70
   3  -9  11  260.11   16.18
   3  -9  12    4.65    1.59
  -3   9 -12    4.89    2.28
   3  -9  12    9.46    2.93
   3  -8 -11   70.94    6.90
   3  -8 -10   59.38    7.59
   3  -8  -9   65.16    8.57
   3  -8  -9   75.70   10.67
   3  -8  -9   72.31    8.76
   3  -8  -9   77.74    9.76
   3  -8  -8   67.96   11.09
   3  -8  -8  100.11   11.37
   3  -8  -8  114.56   13.98
   3  -8  -8   87.16   11.16
   3  -8  -8   87.64   11.18
   3  -8  -8  107.69   12.28
   3  -8  -8   77.03   11.00
   3  -8  -7   62.74   10.43
   3  -8  -7   69.81   10.56
   3  -8  -7   94.91   11.54
  -3   8   7   80.92   11.31
   3  -8  -7   83.13   11.22
   3  -8  -7   74.30   11.63
   3  -8  -7   83.23   11.93
   3  -8  -7   95.60   12.26
   3  -8  -7   63.93    9.89
   3  -8  -7   84.95   12.39
   3  -8  -7   82.50   11.18
   3  -8  -7   85.55   11.37
   3  -8  -7   73.18   11.20
   3  -8  -7   73.06   11.20
  -3   8   6   83.24   11.11
   3  -8  -6   84.81   12.33
   3  -8  -6   95.00   12.00
  -3   8   5   26.22    6.26
  -3   8   5   33.03    6.59
   3  -8  -5   33.80    7.65
   3  -8  -5   31.80    7.06
  -3   8   4  170.31   17.18
   3  -8  -4  212.40   19.19
   3  -8  -4  200.79   18.08
   3  -8  -4  202.51   18.71
  -3   8   3   65.61    9.25
   3  -8  -3   73.59    9.78
   3  -8  -3   66.25    9.77
   3  -8  -3   51.65    8.62
  -3   8   2  300.30   22.62
  -3   8   2  315.91   23.50
   3  -8  -2  336.58   23.75
   3  -8  -2  299.11   23.26
   3  -8  -2  286.54   22.64
  -3   8   2  335.92   23.73
   3  -8  -1   91.19   10.39
   3  -8  -1   98.38   11.14
   3  -8  -1  108.42   11.71
  -3   8   1  114.51   11.52
   3  -8  -1   99.08   10.77
  -3   8   1  100.00   11.27
   3  -8   0  127.64   12.43
   3  -8   0  110.18   12.30
  -3   8   0  131.94   12.72
   3  -8   0  138.12   12.94
  -3   8   0  112.31   12.33
   3  -8   1  289.26   19.94
   3  -8   1  271.15   20.51
  -3   8  -1  254.05   19.83
  -3   8  -1  228.55   19.94
   3  -8   1  245.96   19.93
  -3   8  -1  226.80   19.43
  -3   8  -2  897.07   55.74
  -3   8  -2  990.61   56.94
   3  -8   2  997.80   54.99
  -3   8  -2 1024.68   57.28
  -3   8  -3    4.26    3.47
   3  -8   3    1.32    2.79
  -3   8  -3    5.41    3.50
   3  -8   3    9.20    3.06
  -3   8  -3    1.44    2.48
   3  -8   4  216.78   19.13
  -3   8  -4  196.19   18.28
  -3   8  -4  188.79   16.74
   3  -8   5  345.31   26.99
  -3   8  -5  387.39   27.68
  -3   8  -5  326.93   25.36
  -3   8  -5  353.14   27.36
  -3   8  -6    1.66    3.52
   3  -8   6   10.55    4.11
   3  -8   7  672.31   43.82
  -3   8  -7  700.24   45.04
  -3   8  -8   47.42    8.71
  -3   8  -8   42.69    9.03
   3  -8   8   39.40    9.08
  -3   8  -8   51.82    9.60
   3  -8   8   55.18    8.66
   3  -8   8   57.75    8.86
  -3   8  -8   58.52    9.57
  -3   8  -9   48.95    7.94
  -3   8  -9   47.68    8.85
   3  -8   9   52.39    7.75
   3  -8   9   58.52    8.94
  -3   8  -9   26.32    7.30
  -3   8  -9   62.87    9.79
   3  -8   9   49.53    8.09
   3  -8  10   69.03    8.20
  -3   8 -10   62.11    8.93
  -3   8 -10   59.85    9.17
   3  -8  10   63.05    8.53
   3  -8  10   85.00    9.76
  -3   8 -10   58.55    9.22
   3  -8  11   94.97    8.26
  -3   8 -11   53.70    7.24
  -3   8 -11   65.39    8.67
   3  -8  11   84.19    8.38
  -3   8 -11   69.35    8.97
   3  -8  11   73.50    8.28
  -3   8 -12   20.92    4.16
   3  -8  12   15.64    3.17
  -3   8 -12   22.30    4.09
   3  -8  12   18.63    2.90
   3  -7 -12   63.78    6.46
   3  -7 -12   69.47    6.65
   3  -7 -11  329.33   22.98
   3  -7 -11  357.49   23.34
   3  -7 -10   13.60    5.51
   3  -7 -10    8.39    3.88
   3  -7 -10    6.79    3.47
   3  -7 -10    7.29    4.20
   3  -7  -9   40.79    8.78
   3  -7  -9   51.15    8.71
   3  -7  -9   43.62    7.63
   3  -7  -9   35.05    7.52
  -3   7   8  376.89   29.84
  -3   7   8  350.32   28.85
   3  -7  -8  361.31   28.25
   3  -7  -8  364.83   27.78
   3  -7  -8  407.56   28.82
   3  -7  -8  398.74   29.75
   3  -7  -8  380.17   30.14
   3  -7  -8  402.68   28.46
   3  -7  -8  431.29   29.63
   3  -7  -8  378.25   30.27
   3  -7  -8  375.50   30.36
   3  -7  -8  400.98   29.49
   3  -7  -7    3.10    3.27
   3  -7  -7    1.90    3.65
  -3   7   7   -1.73    2.11
   3  -7  -6   47.58    8.65
   3  -7  -6   40.86    7.49
  -3   7   6   49.14    8.26
  -3   7   6   34.77    7.22
  -3   7   6   39.84    7.61
   3  -7  -5  103.15   12.13
   3  -7  -5  111.96   13.50
   3  -7  -5  119.13   13.08
  -3   7   5   88.11   11.29
  -3   7   5   90.90   11.35
   3  -7  -4  240.25   19.93
   3  -7  -4  216.37   18.27
  -3   7   4  201.92   17.79
  -3   7   4  228.37   18.41
   3  -7  -3   27.03    5.45
   3  -7  -3   15.37    4.74
   3  -7  -3   22.09    5.44
  -3   7   3   15.07    4.18
  -3   7   3    8.65    3.31
   3  -7  -2 1301.03   68.11
   3  -7  -2 1322.04   68.59
   3  -7  -2 1200.95   67.33
  -3   7   2 1224.23   66.65
   3  -7  -2 1162.74   66.29
   3  -7  -1   78.29    8.93
  -3   7   1   84.27    9.40
  -3   7   1   75.85    8.91
   3  -7  -1   75.43    8.62
   3  -7  -1   79.89    9.32
   3  -7  -1   67.01    8.40
  -3   7   1   71.33    8.69
   3  -7   0  170.99   15.36
   3  -7   0  175.46   14.56
  -3   7   0  167.16   14.52
   3  -7   0  172.58   14.56
   3  -7   0  178.37   14.60
  -3   7   0  155.98   14.21
  -3   7   0  175.33   14.39
   3  -7   1  964.44   53.39
  -3   7  -1  897.12   53.00
  -3   7  -1  970.77   54.18
   3  -7   1  896.08   53.73
   3  -7   1  984.35   52.86
  -3   7  -2  984.90   57.36
  -3   7  -2 1022.86   58.01
   3  -7   2 1032.26   58.17
   3  -7   2 1045.78   56.48
  -3   7  -3 2871.60  147.24
   3  -7   3 2875.60  146.28
  -3   7  -3 2720.72  146.40
   3  -7   3 2906.30  146.27
   3  -7   3 2866.50  144.66
  -3   7  -4   66.11    9.64
  -3   7  -4   79.47   10.18
  -3   7  -4   75.73   10.02
   3  -7   4   60.34    7.84
  -3   7  -5   97.72   12.12
  -3   7  -5  111.07   12.61
   3  -7   5   92.25   10.12
  -3   7  -6   67.73   10.09
   3  -7   6   60.38    8.42
  -3   7  -7  519.30   35.59
   3  -7   7  479.29   32.96
   3  -7   8   58.06    9.00
  -3   7  -8   52.78    9.50
  -3   7  -8   55.53    9.00
   3  -7   8   69.52    9.70
   3  -7   8   51.89    8.36
   3  -7   8   49.52    8.57
  -3   7  -8   59.79   10.19
  -3   7  -8   74.94   10.93
   3  -7   8   68.55    9.98
   3  -7   8   44.95    8.48
  -3   7  -9   27.20    6.42
  -3   7  -9   30.81    6.93
   3  -7   9   27.94    6.16
  -3   7  -9   10.10    6.77
   3  -7   9   25.41    6.13
   3  -7   9   33.31    7.19
   3  -7   9   29.83    6.47
   3  -7   9   28.52    6.64
  -3   7  -9   35.82    7.70
  -3   7 -10   25.29    6.16
  -3   7 -10   21.13    5.25
   3  -7  10   22.13    5.61
   3  -7  10   20.99    4.99
   3  -7  10   26.62    5.76
   3  -7  10   28.45    6.31
  -3   7 -10   18.38    5.71
  -3   7 -10   26.64    6.59
  -3   7 -11   55.49    8.33
   3  -7  11   73.44    8.43
   3  -7  11   64.09    7.47
   3  -7  11   51.16    7.03
  -3   7 -11   53.82    7.23
   3  -7  12    3.14    2.48
  -3   7 -12    1.20    1.87
   3  -7  12   -1.35    2.68
   3  -7  12    3.93    1.94
   3  -6 -12  111.29   10.40
   3  -6 -11    3.38    3.75
   3  -6 -11    0.88    2.63
   3  -6 -10   82.07   10.80
   3  -6 -10   58.86    9.57
   3  -6 -10   88.74   10.57
   3  -6 -10   84.73   11.47
   3  -6  -9   64.66   10.89
  -3   6   9   58.40   10.17
   3  -6  -9   45.06    9.41
   3  -6  -9   46.70    8.83
   3  -6  -9   40.75    8.58
   3  -6  -9   59.22    9.06
   3  -6  -9   53.67    9.41
  -3   6   8   20.43    6.46
  -3   6   8   20.72    5.39
   3  -6  -8   21.51    5.68
   3  -6  -8   12.98    5.13
  -3   6   7   63.53   10.33
  -3   6   7   71.30    9.74
  -3   6   7   48.93    8.08
   3  -6  -7   85.92   10.79
   3  -6  -7   46.34    9.15
  -3   6   6 1021.65   60.95
  -3   6   6  968.37   58.77
  -3   6   6 1048.43   59.43
   3  -6  -6 1012.80   61.70
   3  -6  -6 1124.90   60.41
   3  -6  -6 1079.76   61.31
  -3   6   5  396.23   28.24
  -3   6   5  393.22   26.82
   3  -6  -5  438.94   27.91
   3  -6  -5  404.61   28.21
  -3   6   4  456.04   30.09
  -3   6   4  510.56   31.13
   3  -6  -4  418.10   30.74
   3  -6  -4  462.46   30.94
   3  -6  -4  532.90   30.78
  -3   6   3  305.72   21.88
  -3   6   3  352.82   22.94
  -3   6   3  356.58   23.25
   3  -6  -3  327.26   23.69
   3  -6  -3  350.28   22.75
  -3   6   2  270.39   18.73
  -3   6   2  278.01   19.25
   3  -6  -2  257.37   19.41
   3  -6  -2  281.28   19.88
   3  -6  -2  297.99   19.54
   3  -6  -2  276.32   18.63
  -3   6   1  102.61    9.79
  -3   6   1   97.76    9.63
  -3   6   1  109.87   10.33
   3  -6  -1  129.71   11.36
   3  -6  -1  112.62   10.21
   3  -6  -1  117.22   10.56
   3  -6  -1  125.09   10.59
   3  -6   0  211.11   16.58
   3  -6   0  227.66   16.49
  -3   6   0  231.90   16.25
  -3   6   0  229.97   16.91
  -3   6   0  241.40   16.57
   3  -6   1  457.60   27.70
   3  -6   1  401.16   26.77
  -3   6  -1  434.19   27.51
  -3   6  -1  473.83   28.38
  -3   6  -2  538.90   33.83
  -3   6  -2  544.76   33.90
   3  -6   2  592.48   33.24
  -3   6  -2  539.17   32.81
  -3   6  -3   18.73    4.82
  -3   6  -3   21.31    4.81
  -3   6  -3   15.34    4.05
   3  -6   3   17.76    3.74
  -3   6  -4  132.07   12.93
  -3   6  -4  122.09   12.26
   3  -6   4  104.99   10.57
  -3   6  -4  100.50   10.84
   3  -6   5   76.01    9.29
  -3   6  -5   88.85   10.98
  -3   6  -5   77.78   10.36
  -3   6  -5   75.83    9.77
  -3   6  -6   78.60   11.02
   3  -6   6   93.23   10.75
  -3   6  -6   89.50   10.96
   3  -6   7    1.44    2.77
  -3   6  -7    1.51    2.92
   3  -6   8  108.01   12.70
  -3   6  -8   74.87   10.86
  -3   6  -8  105.55   12.74
  -3   6  -9  571.36   35.06
  -3   6  -9  420.46   31.82
   3  -6   9  496.40   33.00
   3  -6   9  437.95   31.16
   3  -6   9  405.79   31.13
  -3   6  -9  395.54   32.11
   3  -6   9  524.32   32.07
  -3   6  -9  395.22   31.29
   3  -6   9  482.15   31.98
   3  -6  10   18.30    5.19
  -3   6 -10   23.24    6.70
   3  -6  10    8.07    4.26
   3  -6  10   18.29    4.76
  -3   6 -10   18.65    5.55
  -3   6 -10    8.44    3.69
   3  -6  10   10.16    4.42
  -3   6 -11  284.27   22.07
   3  -6  11  268.73   19.65
   3  -6  11  282.71   20.93
   3  -6  11  288.40   20.35
   3  -6  11  296.19   20.12
  -3   6 -11  312.24   22.35
  -3   6 -11  234.56   19.96
  -3   6 -12   -0.73    1.67
   3  -6  12    1.81    1.87
  -3   6 -12    0.75    2.05
  -3   6 -12   -0.83    2.36
   3  -6  12   -0.71    2.30
  -3   6 -12    5.25    3.29
   3  -5 -13  183.76   13.80
   3  -5 -13  201.92   13.95
   3  -5 -12    3.22    3.07
   3  -5 -12    5.95    3.63
   3  -5 -11   -2.79    2.94
   3  -5 -11   -1.12    2.89
   3  -5 -11    3.86    3.51
   3  -5 -11    5.40    4.65
   3  -5 -10  213.46   19.59
   3  -5 -10  233.04   19.45
  -3   5  10  188.42   19.23
   3  -5 -10  248.39   21.36
   3  -5 -10  239.06   21.01
  -3   5   9  772.41   49.80
  -3   5   9  752.15   47.93
   3  -5  -9  793.28   47.35
   3  -5  -9  791.90   48.14
   3  -5  -9  874.08   50.69
   3  -5  -9  689.47   47.95
   3  -5  -9  741.81   48.44
   3  -5  -9  718.22   46.51
  -3   5   9  699.07   47.38
  -3   5   8  612.07   40.76
   3  -5  -8  630.03   41.95
   3  -5  -8  654.40   40.33
  -3   5   8  602.34   41.99
  -3   5   8  616.37   40.64
  -3   5   7   19.30    5.13
   3  -5  -7   26.89    5.81
   3  -5  -7   22.55    5.80
  -3   5   7   11.34    4.29
  -3   5   7   21.74    5.45
  -3   5   7   26.51    5.90
   3  -5  -6 1140.99   65.45
   3  -5  -6 1235.78   63.77
   3  -5  -6 1149.28   64.21
  -3   5   6 1029.59   64.32
  -3   5   6 1137.92   63.50
  -3   5   6 1140.67   63.16
   3  -5  -5  344.75   26.19
   3  -5  -5  388.83   26.09
   3  -5  -5  399.45   25.36
  -3   5   5  350.33   25.86
  -3   5   5  384.11   24.91
  -3   5   5  418.42   25.42
   3  -5  -4  311.24   21.51
   3  -5  -4  312.45   20.56
  -3   5   4  294.97   21.21
  -3   5   4  303.00   19.95
   3  -5  -3  535.31   33.94
   3  -5  -3  571.02   33.98
   3  -5  -3  609.57   33.17
  -3   5   3  548.71   33.00
  -3   5   3  585.40   33.84
  -3   5   2  559.06   31.29
   3  -5  -2  497.05   31.21
   3  -5  -2  554.21   30.79
  -3   5   2  541.35   30.93
  -3   5   2  510.26   31.01
  -3   5   1    6.84    2.51
   3  -5  -1    7.83    2.40
   3  -5  -1    8.82    2.63
   3  -5  -1    6.16    2.75
  -3   5   1    4.65    2.31
   3  -5  -1    1.58    3.06
  -3   5   1    5.66    2.60
   3  -5   0  880.99   48.93
  -3   5   0  952.16   48.82
   3  -5   0  895.66   55.71
  -3   5   0  870.43   48.14
  -3   5   0  909.64   48.93
   3  -5   1  361.27   30.45
   3  -5   1  376.18   23.01
   3  -5   1  344.60   21.35
  -3   5  -1  390.92   23.17
  -3   5  -2  117.44   10.53
   3  -5   2  116.51    9.83
  -3   5  -2  118.72    9.78
  -3   5  -2  116.49   11.00
  -3   5  -3    8.12    3.33
   3  -5   3   14.28    3.41
  -3   5  -3   18.54    4.12
  -3   5  -3   14.37    4.01
   3  -5   4    9.53    3.40
  -3   5  -4   10.63    3.19
  -3   5  -4    3.17    2.90
  -3   5  -5 1350.24   75.38
   3  -5   5 1394.40   75.19
  -3   5  -5 1399.48   76.37
  -3   5  -6   61.60    9.07
   3  -5   6   64.98    8.94
  -3   5  -6   52.62    8.83
  -3   5  -7  424.87   30.47
  -3   5  -7  375.26   29.59
   3  -5   7  442.05   30.34
  -3   5  -8    3.33    3.20
   3  -5   8   -1.62    3.12
  -3   5  -8    1.68    2.89
  -3   5  -8    5.16    4.19
   3  -5   9  147.03   15.07
  -3   5  -9  170.20   17.22
  -3   5  -9  159.66   17.19
  -3   5  -9  166.39   16.96
   3  -5   9  174.57   17.23
   3  -5   9  153.62   15.45
  -3   5  -9  183.35   18.09
   3  -5   9  151.99   16.06
   3  -5   9  145.59   15.41
  -3   5  -9  153.67   16.46
  -3   5  -9  181.54   18.29
  -3   5 -10  133.17   14.92
   3  -5  10  120.30   13.24
  -3   5 -10  124.85   14.32
  -3   5 -10  164.66   16.48
   3  -5  10  127.72   13.15
   3  -5  10  143.25   14.43
  -3   5 -10  139.93   14.92
   3  -5  10  145.30   13.96
  -3   5 -11   94.11   11.24
   3  -5  11  107.56   10.70
  -3   5 -11  124.33   13.10
   3  -5  11   88.38    9.75
   3  -5  11   99.26   10.98
   3  -5  11   93.82   10.38
  -3   5 -11  116.09   12.07
  -3   5 -12    0.84    2.80
   3  -5  12    0.50    1.67
  -3   5 -12    2.52    2.80
  -3   5 -12    4.24    2.43
   3  -5  12    5.38    2.90
  -3   5 -12    3.56    3.25
  -3   5 -13   15.69    2.79
   3  -4 -14   67.83    5.93
   3  -4 -13  137.46   11.84
   3  -4 -13  141.66   12.32
   3  -4 -12   30.53    5.59
   3  -4 -12   29.74    6.21
  -3   4  12   20.94    5.56
   3  -4 -12   29.01    6.65
   3  -4 -11    1.42    4.04
   3  -4 -11    3.86    3.50
   3  -4 -11   -1.39    3.16
  -3   4  11    1.65    3.17
   3  -4 -11   -1.53    3.96
   3  -4 -10   35.54    8.52
  -3   4  10   33.23    7.86
  -3   4  10   45.91    9.18
   3  -4 -10   28.04    7.16
   3  -4 -10   43.16    8.28
   3  -4 -10   32.85    6.84
   3  -4  -9   19.67    5.69
  -3   4   9   11.82    4.87
  -3   4   9   13.05    5.37
  -3   4   9   16.31    5.11
   3  -4  -8   32.85    7.14
  -3   4   8   36.50    7.32
  -3   4   8   44.27    8.52
  -3   4   8   54.04    8.38
   3  -4  -7   25.93    5.39
   3  -4  -7   19.89    5.54
   3  -4  -7   16.77    4.69
  -3   4   7   15.67    4.72
  -3   4   7   14.89    5.36
  -3   4   7   17.48    4.77
   3  -4  -6  258.15   19.61
   3  -4  -6  234.71   17.39
   3  -4  -6  253.36   18.60
   3  -4  -6  198.66   16.66
  -3   4   6  235.15   19.09
  -3   4   6  237.80   17.91
  -3   4   6  229.23   17.48
   3  -4  -5   72.93    8.89
   3  -4  -5   56.19    7.69
   3  -4  -5   63.74    7.41
   3  -4  -5   58.11    7.04
  -3   4   5   58.87    8.04
  -3   4   5   77.75    7.98
  -3   4   5   70.73    7.63
   3  -4  -4  765.74   42.19
   3  -4  -4  798.23   41.22
  -3   4   4  718.06   42.05
  -3   4   4  693.65   40.76
  -3   4   4  755.85   40.87
   3  -4  -3   79.36    8.27
   3  -4  -3   79.69    8.16
   3  -4  -3   75.63    7.22
  -3   4   3   76.92    7.72
   3  -4  -3  101.81   13.62
  -3   4   3   86.41    7.20
   3  -4  -2 3174.24  167.28
   3  -4  -2 3321.33  167.50
   3  -4  -2 3455.90  166.38
  -3   4   2 3542.07  167.51
  -3   4   2 3633.09  168.02
  -3   4   2 3337.24  174.10
  -3   4   2 3187.19  166.20
   3  -4  -1    4.86    3.69
  -3   4   1    3.12    2.01
  -3   4   1    6.28    2.65
  -3   4   1   -1.49    2.22
  -3   4   0   19.78    3.60
   3  -4   0   24.64    6.18
  -3   4   0   30.73    3.93
  -3   4   0   24.51    6.40
   3  -4   1  288.69   17.27
  -3   4  -1  267.20   16.98
  -3   4  -1  265.43   17.44
   3  -4   1  262.34   24.88
  -3   4  -1  283.20   24.99
  -3   4  -2  847.91   44.67
  -3   4  -2  772.62   43.42
   3  -4   2  788.78   43.39
  -3   4  -3  529.86   32.88
   3  -4   3  546.89   32.25
  -3   4  -3  568.23   33.14
  -3   4  -4  107.53   11.36
   3  -4   4  118.37   10.65
   3  -4   4  132.76   11.77
  -3   4  -4  118.22   11.79
  -3   4  -5   71.26    9.41
   3  -4   5   77.41    8.98
   3  -4   5   74.31    9.43
  -3   4  -5   90.47   10.40
   3  -4   6   30.20    6.11
  -3   4  -6   26.14    5.87
   3  -4   6   29.98    5.93
   3  -4   6   35.35    7.27
  -3   4  -6   32.56    7.05
   3  -4   7  125.16   13.92
  -3   4  -7  139.71   14.66
  -3   4  -7  118.95   14.25
   3  -4   7  146.67   15.14
  -3   4  -8   35.79    7.66
  -3   4  -8   40.11    7.97
  -3   4  -8   21.21    6.17
   3  -4   8   50.50    8.96
  -3   4  -8   32.98    7.28
   3  -4   9   38.19    7.44
  -3   4  -9   45.71    8.73
   3  -4   9   55.50    8.76
  -3   4  -9   39.06    8.47
  -3   4  -9   44.85    8.76
  -3   4  -9   46.12    8.86
  -3   4  -9   45.50    8.81
  -3   4  -9   43.02    8.95
  -3   4  -9   34.56    7.49
  -3   4  -9   28.19    7.27
  -3   4 -10  143.28   15.18
  -3   4 -10  140.08   15.36
   3  -4  10  125.37   13.48
  -3   4 -10  120.71   14.07
  -3   4 -10  162.29   16.53
   3  -4  10  134.52   13.37
  -3   4 -10  152.94   15.73
  -3   4 -10  122.96   14.56
   3  -4  11  154.69   13.60
  -3   4 -11  144.77   14.20
   3  -4  11  155.80   13.74
  -3   4 -11  144.58   14.48
   3  -4  11  146.24   12.67
  -3   4 -11  136.86   14.33
  -3   4 -11  136.98   13.32
   3  -4  12  106.59    9.32
   3  -4  12  103.15    9.93
   3  -4  12  100.36    9.25
  -3   4 -12  102.93   10.24
  -3   4 -12   96.58    9.10
  -3   4 -12  106.18   10.35
  -3   4 -12  109.33    9.99
   3  -4  13   82.96    6.57
   3  -3 -14   54.71    5.68
   3  -3 -14   53.52    5.94
   3  -3 -13    0.79    2.35
   3  -3 -13   -0.92    2.51
  -3   3  13   -1.14    2.59
   3  -3 -13    1.03    2.52
   3  -3 -12   11.12    4.64
   3  -3 -12    2.34    3.63
   3  -3 -12    2.49    3.56
   3  -3 -11  567.14   38.52
  -3   3  11  629.03   40.28
   3  -3 -11  525.07   36.95
   3  -3 -11  553.12   37.05
   3  -3 -10  292.48   23.36
  -3   3  10  274.23   24.10
   3  -3  -9    5.82    3.32
  -3   3   9   -1.65    3.17
  -3   3   9    1.57    3.31
  -3   3   8  427.54   30.10
   3  -3  -8  408.25   29.31
   3  -3  -8  405.16   28.95
  -3   3   8  423.44   30.59
  -3   3   8  430.05   29.53
  -3   3   7   18.27    4.84
   3  -3  -7   12.90    3.67
   3  -3  -7   10.15    3.55
   3  -3  -7    8.64    3.88
  -3   3   7   12.72    3.81
   3  -3  -7   11.35    3.83
  -3   3   7   12.12    4.38
  -3   3   7   13.73    3.98
  -3   3   6 1860.52   99.31
   3  -3  -6 2007.02  100.39
   3  -3  -6 1970.41   98.31
   3  -3  -6 1979.27   98.97
   3  -3  -6 1754.27   98.62
  -3   3   6 1973.18   98.33
  -3   3   6 1805.57  100.08
  -3   3   6 1779.22  119.86
  -3   3   6 1935.10   99.09
  -3   3   5   57.11    7.04
   3  -3  -5   59.36    7.52
   3  -3  -5   73.95    7.66
   3  -3  -5   52.77    6.32
  -3   3   5   61.48    6.76
  -3   3   5   65.57    7.88
  -3   3   5   67.92   14.05
  -3   3   5   77.94    7.70
  -3   3   5   67.58    7.09
   3  -3  -4  125.71   10.95
   3  -3  -4  134.71   10.34
   3  -3  -4  128.72   10.56
   3  -3  -4  122.71    9.62
  -3   3   4  137.59   10.00
  -3   3   4  120.30   10.76
  -3   3   4  143.50   10.30
  -3   3   4  122.74    9.74
   3  -3  -3 1738.93   86.67
   3  -3  -3 1628.99   87.03
  -3   3   3 1758.83   87.24
   3  -3  -3 1882.18   98.05
  -3   3   3 1729.09   95.52
  -3   3   3 1706.96   96.73
  -3   3   3 1647.25   85.60
  -3   3   3 1743.78   85.67
   3  -3  -2  547.54   31.34
   3  -3  -2  563.81   31.54
  -3   3   2  583.10   40.65
  -3   3   2  571.87   30.89
  -3   3   2  597.39   31.85
   3  -3  -2  544.25   39.79
  -3   3   2  530.18   37.34
  -3   3   2  551.66   29.30
   3  -3  -2  624.98   39.49
   3  -3  -1  185.26   19.51
  -3   3   1  185.04   12.88
  -3   3   1  194.76   17.97
   3  -3  -1  207.05   18.89
   3  -3   0  826.98   54.43
  -3   3   0  807.10   51.86
   3  -3   0  840.33   52.97
  -3   3   0  862.91   43.66
  -3   3  -1  281.43   17.04
   3  -3   1  264.37   16.85
   3  -3   1  256.79   25.51
   3  -3   1  273.15   25.04
  -3   3  -1  285.69   24.85
  -3   3  -1  266.23   25.80
  -3   3  -2  585.52   34.79
   3  -3   2  609.91   34.32
  -3   3  -2  640.38   34.48
  -3   3  -3 1710.00   87.73
   3  -3   3 1692.30   86.73
  -3   3  -3 1691.46   87.02
   3  -3   3 1624.11   86.80
   3  -3   4  751.07   43.04
  -3   3  -4  796.69   44.42
   3  -3   4  766.75   41.38
   3  -3   4  703.10   43.08
  -3   3  -4  768.08   43.52
  -3   3  -5  575.92   35.54
   3  -3   5  540.93   32.60
  -3   3  -5  560.61   34.76
   3  -3   5  550.34   33.90
   3  -3   6   -1.01    1.95
  -3   3  -6    1.44    2.47
   3  -3   6   -1.19    2.52
   3  -3   6    1.22    2.10
  -3   3  -6    5.14    2.71
   3  -3   7  208.54   18.54
  -3   3  -7  240.49   20.64
  -3   3  -7  228.11   20.61
   3  -3   7  216.28   19.50
   3  -3   7  198.31   18.65
  -3   3  -7  220.29   19.30
   3  -3   8  159.25   15.14
  -3   3  -8  137.07   16.14
   3  -3   8  125.28   14.78
  -3   3  -8  205.91   18.82
   3  -3   8  180.32   17.66
   3  -3   8  168.41   16.70
  -3   3  -8  174.95   16.94
  -3   3  -8  155.73   17.01
   3  -3   9  257.41   22.18
  -3   3  -9  336.46   25.94
   3  -3   9  308.63   24.88
  -3   3  -9  251.32   22.81
  -3   3  -9  301.60   24.56
   3  -3   9  280.28   22.52
  -3   3  -9  318.51   25.77
  -3   3  -9  315.17   25.63
  -3   3  -9  283.09   24.63
   3  -3   9  294.75   24.63
   3  -3   9  289.32   23.00
  -3   3  -9  301.94   25.46
  -3   3 -10   35.40    7.05
  -3   3 -10   37.31    7.76
   3  -3  10   37.86    7.30
   3  -3  10   42.23    7.19
   3  -3  10   34.51    6.77
  -3   3 -10   54.43    9.11
  -3   3 -10   36.26    7.42
  -3   3 -10   49.24    8.70
   3  -3  11    7.00    3.66
  -3   3 -11    1.13    3.22
  -3   3 -11    2.64    2.79
   3  -3  11    3.15    3.39
  -3   3 -11    4.53    3.38
   3  -3  11    1.12    3.35
  -3   3 -11    3.58    3.70
   3  -3  12   23.47    4.11
   3  -3  12   12.24    3.67
   3  -3  12   17.08    4.22
  -3   3 -12   22.84    4.67
  -3   3 -12   20.81    4.10
  -3   3 -12   16.35    3.94
  -3   3 -12   19.50    4.53
   3  -2 -14   -1.83    2.40
   3  -2 -14    1.00    1.77
   3  -2 -14   -1.39    2.24
  -3   2  13  123.77   13.03
   3  -2 -13  111.77   11.37
   3  -2 -13  125.29   12.24
   3  -2 -13  111.98   11.07
   3  -2 -13  115.95   12.25
   3  -2 -12    7.77    4.21
   3  -2 -12    6.52    3.76
   3  -2 -12    9.02    4.74
   3  -2 -12   13.06    5.03
  -3   2  12   22.79    5.78
  -3   2  12   24.73    6.68
  -3   2  11  229.21   20.91
  -3   2  11  249.38   22.43
   3  -2 -11  280.07   22.75
   3  -2 -11  236.31   20.90
   3  -2 -11  199.09   20.49
   3  -2 -11  249.73   20.94
   3  -2 -11  279.37   21.93
  -3   2  11  248.08   22.40
  -3   2  10  469.97   33.29
  -3   2  10  453.53   32.78
  -3   2  10  430.99   31.25
  -3   2  10  414.75   31.18
  -3   2  10  395.35   30.31
   3  -2 -10  481.95   32.62
  -3   2   9    5.81    3.54
   3  -2  -9    6.07    4.13
  -3   2   9    9.62    4.10
  -3   2   9    6.90    4.12
  -3   2   9   -1.64    2.82
   3  -2  -9    1.59    2.75
  -3   2   9    7.90    4.09
  -3   2   8    1.28    2.21
  -3   2   8    4.72    3.05
  -3   2   8    2.72    3.71
   3  -2  -8    1.33    2.82
  -3   2   8    3.58    2.52
   3  -2  -7   42.78    7.13
   3  -2  -7   50.68    6.66
  -3   2   7   57.08    8.18
  -3   2   7   49.94    7.49
  -3   2   7   57.42    7.38
  -3   2   7   56.86    8.08
   3  -2  -7   60.08    7.99
  -3   2   7   62.33    8.07
  -3   2   6  183.78   14.89
  -3   2   6  192.69   24.84
  -3   2   6  193.66   14.35
   3  -2  -6  180.09   12.69
   3  -2  -6  178.13   14.46
   3  -2  -6  173.54   13.07
   3  -2  -6  164.31   13.01
  -3   2   6  157.51   13.91
  -3   2   6  189.85   14.07
   3  -2  -6  159.16   14.02
  -3   2   5   15.97    3.66
  -3   2   5   14.43    6.60
  -3   2   5   11.05    3.36
   3  -2  -5   11.17    3.34
   3  -2  -5   13.93    3.23
   3  -2  -5    9.37    2.39
   3  -2  -5   11.85    2.63
  -3   2   5    7.51    2.95
  -3   2   5   14.20    3.34
  -3   2   4  493.39   28.59
  -3   2   4  539.10   29.88
  -3   2   4  480.18   36.19
  -3   2   4  498.57   28.48
  -3   2   4  485.52   37.57
   3  -2  -4  547.28   40.26
   3  -2  -4  541.19   28.73
   3  -2  -4  502.98   28.62
   3  -2  -4  494.75   29.47
  -3   2   3  337.67   20.83
   3  -2  -3  361.41   28.39
   3  -2  -3  433.07   30.53
  -3   2   3  351.70   26.31
  -3   2   3  363.06   28.07
  -3   2   3  334.44   19.63
  -3   2   2    7.79    4.67
   3  -2  -2    9.65    4.18
  -3   2   2    9.91    5.15
   3  -2  -2   14.41    5.54
  -3   2   1  413.31   29.29
   3  -2  -1  345.33   27.55
   3  -2  -1  386.35   28.62
  -3   2   0 4385.93  212.37
   3  -2   0 4374.04  223.10
  -3   2   0 4382.48  222.91
   3  -2   0 4272.74  223.41
  -3   2   0 4390.71  223.88
   3  -2   1  325.72   27.09
  -3   2  -1  311.40   26.74
  -3   2  -1  328.19   27.30
  -3   2  -2   38.51    9.05
   3  -2   2   32.23    8.98
  -3   2  -2   31.20    4.85
  -3   2  -2   26.49    4.48
  -3   2  -3   94.11    9.29
   3  -2   3   78.56    8.45
  -3   2  -3   91.81    8.92
  -3   2  -4    0.88    2.00
   3  -2   4    0.85    1.95
  -3   2  -4   -1.03    1.99
   3  -2   4    1.36    2.03
   3  -2   4    1.93    2.20
   3  -2   5  836.28   50.98
   3  -2   5  886.68   50.46
  -3   2  -5  907.02   50.79
   3  -2   5  928.54   50.65
  -3   2  -5  880.03   51.88
   3  -2   5  905.49   49.61
   3  -2   5  898.57   50.67
   3  -2   6   51.74    7.74
   3  -2   6   46.30    7.34
  -3   2  -6   49.10    7.57
   3  -2   6   55.50    8.04
   3  -2   6   43.83    7.71
   3  -2   6   42.23    6.94
  -3   2  -6   46.38    8.22
  -3   2  -7   15.41    5.36
   3  -2   7   21.76    5.28
  -3   2  -7   20.35    5.27
   3  -2   7    7.08    3.91
   3  -2   7   14.05    4.89
  -3   2  -7    8.30    4.10
   3  -2   7   17.51    4.86
  -3   2  -8    1.86    3.58
  -3   2  -8    1.46    2.52
   3  -2   8    2.92    3.56
   3  -2   8   -1.70    2.93
   3  -2   8   -1.58    3.05
  -3   2  -8    5.45    3.50
  -3   2  -9   22.44    6.26
   3  -2   9   34.40    7.40
   3  -2   9   21.22    5.55
  -3   2  -9   24.14    6.05
  -3   2  -9   18.76    6.34
   3  -2   9   21.72    6.02
  -3   2  -9   21.29    6.74
   3  -2   9   22.02    5.53
  -3   2  -9   21.46    6.79
  -3   2  -9   18.52    6.06
  -3   2  -9   20.33    5.41
   3  -2   9   20.60    6.00
  -3   2 -10    1.33    3.02
   3  -2  10    1.24    3.54
   3  -2  10   -1.30    2.51
  -3   2 -10    1.40    3.19
  -3   2 -10   -1.71    2.55
   3  -2  11   92.65    9.78
  -3   2 -11   93.08    9.94
   3  -2  11   80.01    9.97
  -3   2 -11   89.69   10.56
   3  -2  12    6.98    2.90
  -3   2 -12    7.49    2.91
  -3   2 -12    9.92    3.43
   3  -2  12    4.40    2.98
   3  -2  12    8.13    2.67
  -3   1  15   38.06    4.52
  -3   1  14   80.33    8.18
   3  -1 -14   92.74    8.96
   3  -1 -14   86.94    8.70
   3  -1 -14   94.69    8.73
   3  -1 -13   40.48    6.89
   3  -1 -13   28.37    6.21
  -3   1  13   36.82    6.75
   3  -1 -13   23.10    5.76
   3  -1 -13   42.78    7.41
  -3   1  13   34.62    7.23
   3  -1 -12  164.70   15.76
   3  -1 -12  111.08   13.47
   3  -1 -12  134.13   13.93
  -3   1  12  134.06   15.24
   3  -1 -12  127.19   13.89
   3  -1 -12  126.24   13.27
  -3   1  12  112.84   13.58
  -3   1  11   21.76    6.04
  -3   1  11   22.95    6.09
   3  -1 -11   19.22    5.93
  -3   1  11   19.30    6.13
   3  -1 -11   14.49    5.48
   3  -1 -11   22.34    5.84
   3  -1 -11   28.15    6.82
   3  -1 -11   33.09    7.18
  -3   1  11   30.98    7.34
  -3   1  11   26.72    7.11
  -3   1  10   22.05    6.49
  -3   1  10   22.98    6.03
   3  -1 -10   36.03    7.78
  -3   1  10   25.03    7.01
   3  -1 -10   32.24    7.97
  -3   1  10   26.89    6.51
  -3   1  10   24.36    6.38
  -3   1   9  577.29   41.43
  -3   1   9  644.63   42.99
   3  -1  -9  696.28   43.60
  -3   1   9  647.07   41.97
  -3   1   9  741.93   44.22
  -3   1   9  779.70   44.38
   3  -1  -9  678.04   40.94
  -3   1   8 1021.51   59.80
   3  -1  -8 1147.11   60.42
  -3   1   8  999.05   58.65
  -3   1   8 1087.06   60.22
   3  -1  -8  987.06   59.82
   3  -1  -7  374.95   24.28
  -3   1   7  363.89   24.47
  -3   1   7  335.89   24.09
  -3   1   7  362.75   37.01
  -3   1   7  350.98   23.77
   3  -1  -7  328.17   24.05
  -3   1   6    1.77    2.54
   3  -1  -6    5.89    2.91
  -3   1   6    2.98    3.64
  -3   1   6    4.92    2.83
   3  -1  -6    3.29    1.85
  -3   1   5    5.38    2.39
  -3   1   5   -2.42    3.61
  -3   1   5    2.05    1.86
   3  -1  -5    4.11    1.72
  -3   1   4 3155.70  155.16
  -3   1   4 2989.62  165.17
  -3   1   4 3080.52  155.64
  -3   1   4 3069.17  161.82
   3  -1  -4 3338.64  168.64
  -3   1   4 3294.19  167.53
  -3   1   3  923.03   57.32
  -3   1   3  992.16   50.14
  -3   1   3  954.13   50.39
   3  -1  -3  880.84   56.53
  -3   1   3  971.47   54.28
  -3   1   3 1004.18   59.20
  -3   1   2    3.13    3.31
  -3   1   2    8.15    4.22
  -3   1   2    8.17    3.00
   3  -1  -2    5.13    3.99
   3  -1  -1 2288.08  121.41
   3  -1  -1 2287.54  123.82
  -3   1   1 2423.78  122.48
  -3   1   0    5.63    4.22
   3  -1   0   10.47    4.52
   3  -1   0    8.43    5.04
  -3   1  -1   55.29    9.65
  -3   1  -1   70.82   11.41
   3  -1   1   81.70   11.17
   3  -1   1   69.42   11.41
  -3   1  -2  294.41   26.03
   3  -1   2  311.09   26.93
   3  -1   2  305.27   18.86
  -3   1  -2  278.39   18.92
   3  -1   3  408.27   22.39
  -3   1  -3  417.51   25.70
   3  -1   3  390.58   24.96
  -3   1  -4   58.68    7.69
   3  -1   4   44.15    7.14
   3  -1   4   56.74    7.06
  -3   1  -4   54.07    6.64
   3  -1   5 1324.71   70.80
   3  -1   5 1378.21   69.48
   3  -1   5 1334.02   71.49
   3  -1   5 1325.48   71.68
  -3   1  -5 1355.39   71.09
   3  -1   5 1234.93   71.84
   3  -1   5 1290.82   71.27
   3  -1   6   10.92    3.81
   3  -1   6   16.43    4.56
   3  -1   6   21.09    4.88
  -3   1  -6   10.00    3.50
   3  -1   6    8.73    3.92
   3  -1   6   21.76    5.40
   3  -1   6   10.07    3.39
   3  -1   7  769.67   50.80
  -3   1  -7  875.88   53.26
  -3   1  -7  916.16   55.07
   3  -1   7  868.29   51.25
   3  -1   7  951.19   53.16
  -3   1  -7  828.09   50.59
   3  -1   7  863.70   52.94
   3  -1   7  914.87   51.95
   3  -1   8    1.45    3.31
  -3   1  -8    1.70    2.93
   3  -1   8    1.46    2.52
  -3   1  -8   -1.94    3.74
   3  -1   8    5.00    3.51
  -3   1  -9    6.94    4.97
   3  -1   9    5.63    3.44
  -3   1  -9    8.51    4.87
   3  -1   9    1.66    3.20
   3  -1   9    9.97    4.44
  -3   1  -9   15.46    5.53
  -3   1  -9   13.88    5.80
   3  -1  10   58.88    8.59
  -3   1 -10   62.49    9.55
   3  -1  10   67.71    9.70
   3  -1  10   51.91    8.54
  -3   1 -10   62.99    9.75
  -3   1 -10   63.93    8.90
   3  -1  11   52.39    7.04
  -3   1 -11   55.67    7.97
  -3   1 -11   52.27    7.88
   3  -1  12   11.59    3.28
   3  -1  12    9.85    2.60
  -3   1 -12   10.57    3.20
  -3   1 -12   10.80    2.93
  -3   1 -12   12.02    3.22
   3  -1  12   13.73    3.37
   3   0 -15   63.76    5.90
  -3   0  15   52.90    5.19
  -3   0  15   64.27    6.48
  -3   0  14   21.98    4.76
   3   0 -14   29.82    5.17
  -3   0  13  134.20   13.98
   3   0 -13  121.82   13.10
  -3   0  13  141.22   14.60
   3   0 -13  161.74   14.18
   3   0 -13  124.08   13.67
   3   0 -12  183.20   18.16
   3   0 -12  238.85   20.95
  -3   0  12  214.30   19.93
  -3   0  12  186.57   18.98
   3   0 -12  216.42   19.90
   3   0 -12  203.95   18.59
  -3   0  12  217.48   19.61
  -3   0  11  846.94   49.90
  -3   0  11  773.75   48.89
  -3   0  11  719.23   48.76
  -3   0  11  842.96   50.33
   3   0 -11  841.90   50.87
   3   0 -11  690.91   48.33
   3   0 -11  727.45   49.06
  -3   0  10   16.46    5.70
   3   0 -10   10.34    5.17
  -3   0  10   14.55    5.24
   3   0 -10   17.84    5.44
  -3   0  10   12.39    5.03
  -3   0  10    6.57    4.51
  -3   0  10   13.75    4.96
   3   0 -10    9.93    4.54
  -3   0   9  101.69   12.29
  -3   0   9   92.88   11.60
  -3   0   9  105.83   12.54
   3   0  -9  106.35   12.92
  -3   0   9   93.20   11.61
   3   0  -9  128.81   12.05
   3   0  -9   92.35   11.82
  -3   0   8  468.21   30.51
   3   0  -8  491.22   31.05
  -3   0   8  459.53   31.02
   3   0  -8  445.92   31.19
   3   0  -8  470.73   31.56
  -3   0   8  464.79   31.00
  -3   0   7   19.72    4.72
  -3   0   7   30.59    5.48
  -3   0   7   21.50    8.03
   3   0  -7   32.73    5.61
   3   0  -6  144.98   10.70
   3   0  -6  150.86   12.30
  -3   0   6  160.17   12.77
  -3   0   6  144.83   12.43
  -3   0   6  128.34   18.18
  -3   0   5    6.19    2.46
   3   0  -5    9.47    2.52
  -3   0   5    7.19    2.79
  -3   0   5    1.96    3.39
  -3   0   4  609.88   39.16
   3   0  -4  581.92   40.89
  -3   0   4  532.97   30.24
  -3   0   3  325.24   23.93
   3   0  -3  299.17   25.66
  -3   0   3  296.83   25.37
  -3   0   2 1179.12   60.96
   3   0  -2 1089.96   59.76
  -3   0   2 1024.69   55.24
   3   0  -2 1207.38   64.58
   3   0  -1  107.79   10.29
   3   0  -1  103.90   12.94
  -3   0   1  113.12   11.09
   3   0   0 3038.94  149.73
  -3   0   0 3092.81  155.21
   3   0   0 3128.75  155.50
  -3   0   0 2683.11  149.44
   3   0   1  969.70   59.45
  -3   0  -1  942.81   59.04
  -3   0  -1  859.11   53.97
   3   0   1  839.98   53.73
  -3   0  -1  990.84   49.47
   3   0   1  951.76   49.12
   3   0   2 1185.87   58.72
  -3   0  -2 1022.82   64.96
   3   0   2 1070.74   67.11
  -3   0  -2 1109.91   59.84
  -3   0  -2 1145.45   59.80
   3   0   2 1165.58   59.65
  -3   0  -3  876.85   50.29
  -3   0  -3  911.08   50.32
   3   0   3  941.01   49.41
   3   0   3  990.91   50.45
  -3   0  -3  927.56   49.46
   3   0   3  862.55   49.53
  -3   0  -4  401.71   25.13
   3   0   4  333.94   23.29
   3   0   4  381.46   23.63
   3   0   4  355.21   21.90
   3   0   4  359.69   24.06
  -3   0  -5   22.46    5.45
   3   0   5   35.48    6.06
   3   0   5   25.32    5.10
   3   0   5   31.91    4.88
   3   0   5   28.50    5.98
  -3   0  -5   37.67    6.34
   3   0   6   15.77    4.45
   3   0   6   18.04    4.53
  -3   0  -6   33.74    6.54
   3   0   6   24.39    5.07
   3   0   6   17.99    4.97
   3   0   6   23.70    5.38
   3   0   6   37.97    6.86
   3   0   6   32.11    6.41
   3   0   7  226.26   19.79
  -3   0  -7  241.08   22.39
   3   0   7  266.62   20.58
  -3   0  -7  231.77   20.87
   3   0   7  247.26   20.44
   3   0   7  283.96   21.29
  -3   0  -7  246.66   21.81
   3   0   7  206.59   19.72
  -3   0  -8   73.34   11.35
   3   0   8   92.63   11.70
   3   0   8   84.78   11.69
  -3   0  -8  101.78   13.94
  -3   0  -8   94.45   12.40
   3   0   8   79.72   10.81
  -3   0  -9   48.50    8.60
  -3   0  -9   40.35    8.36
   3   0   9   42.50    8.00
  -3   0  -9   45.82    8.56
  -3   0  -9   35.94    8.00
   3   0   9   40.86    8.22
  -3   0  -9   46.54    9.66
   3   0   9   41.51    7.87
   3   0  10   -1.14    3.67
   3   0  10    1.32    3.01
   3   0  10   -1.45    3.53
  -3   0 -10   -1.40    2.70
  -3   0 -10    2.73    3.72
  -3   0 -10   -2.47    3.83
  -3   0 -11   14.52    4.06
  -3   0 -11   16.42    4.74
  -3   0 -11   11.11    3.68
   3   0  11   13.81    3.91
   3   0  12   -1.60    1.84
  -3   0 -12    0.60    2.08
  -3   0 -12    0.54    1.87
   3   0  12    1.11    2.08
  -3  -1  15   48.17    6.00
   3   1 -15   42.01    5.02
   3   1 -15   62.03    6.39
  -3  -1  15   60.94    5.91
   3   1 -14   51.48    7.21
  -3  -1  14   53.62    7.67
   3   1 -14   50.42    7.62
  -3  -1  14   64.05    8.09
  -3  -1  13   27.14    6.26
   3   1 -13   26.13    6.57
   3   1 -13   23.00    5.83
   3   1 -13   27.28    6.76
  -3  -1  13   18.47    5.85
  -3  -1  12  117.71   13.78
  -3  -1  12   97.26   12.51
  -3  -1  12   90.71   12.60
  -3  -1  12   90.08   12.70
   3   1 -12  107.69   13.84
   3   1 -12  106.87   12.86
   3   1 -12   96.30   12.69
  -3  -1  12   82.82   11.81
  -3  -1  11  154.08   16.62
   3   1 -11  159.29   17.18
  -3  -1  11  169.65   17.35
  -3  -1  11  160.78   17.23
  -3  -1  11  168.91   17.34
   3   1 -11  147.51   16.54
   3   1 -10   15.70    5.28
  -3  -1  10   15.94    5.53
   3   1 -10   21.01    5.94
  -3  -1  10   12.88    4.97
  -3  -1  10   13.75    5.30
  -3  -1  10    8.11    4.47
  -3  -1  10   21.28    6.18
   3   1 -10   11.59    4.20
   3   1  -9   64.14    9.82
   3   1  -9   66.26    9.45
  -3  -1   9   47.56    7.81
  -3  -1   9   57.87    8.76
   3   1  -9   79.16   10.47
   3   1  -9   56.18    8.41
   3   1  -8   40.38    6.92
   3   1  -8   31.33    6.39
  -3  -1   8   31.03    6.10
  -3  -1   8   44.63    6.94
   3   1  -8   33.80    6.46
  -3  -1   7   74.41    9.12
   3   1  -7   84.91    9.41
  -3  -1   7  108.60   10.27
   3   1  -7   92.04   10.15
   3   1  -7   96.92   10.33
  -3  -1   6  705.01   50.03
  -3  -1   6  796.19   43.51
   3   1  -6  781.03   43.08
  -3  -1   6  768.98   43.62
  -3  -1   5  133.26   11.13
   3   1  -5  143.67   10.34
   3   1  -5  113.90   14.03
   3   1  -4 1334.98   69.53
  -3  -1   4 1401.51   70.21
  -3  -1   4 1307.07   77.23
   3   1  -4 1354.10   73.41
   3   1  -4 1434.69   81.89
  -3  -1   4 1394.39   81.48
  -3  -1   3 1607.62   87.17
   3   1  -3 1634.59   91.84
  -3  -1   3 1677.20   92.33
  -3  -1   2 1413.05   76.43
  -3  -1   2 1512.33   82.89
   3   1  -2 1537.32   82.51
   3   1  -1 1968.49   97.92
   3   1  -1 2111.38  106.32
  -3  -1   1 1879.82   98.39
   3   1   0   59.35    5.86
   3   1   0   51.67    9.30
   3   1   0   64.15    6.46
  -3  -1   0   56.15    9.91
  -3  -1  -1   93.01    8.06
   3   1   1   91.07    7.86
  -3  -1  -1  106.36   14.34
   3   1   1  100.16   14.26
  -3  -1  -2    4.04    2.25
  -3  -1  -2    3.45    1.97
  -3  -1  -2    5.49    2.44
   3   1   2   -0.63    1.73
   3   1   2    3.49    1.88
   3   1   3  217.57   16.03
  -3  -1  -3  210.69   15.84
  -3  -1  -3  214.24   16.20
   3   1   3  222.36   15.87
   3   1   3  245.17   16.04
  -3  -1  -4    8.81    3.08
   3   1   4    8.24    3.29
   3   1   4   13.09    3.63
  -3  -1  -4    8.37    3.28
   3   1   4   13.56    3.76
  -3  -1  -5   47.72    7.57
  -3  -1  -5   34.60    6.57
   3   1   5   38.47    6.56
   3   1   5   38.30    6.49
   3   1   5   34.59    6.29
   3   1   5   41.33    6.86
   3   1   5   42.84    6.05
  -3  -1  -6   36.72    6.95
   3   1   6   23.64    5.33
  -3  -1  -6   31.52    7.21
   3   1   6   29.38    6.28
   3   1   6   27.36    6.00
   3   1   6   33.35    5.71
   3   1   6   27.22    5.86
   3   1   7   24.42    6.05
   3   1   7   17.74    5.38
  -3  -1  -7   36.26    7.47
   3   1   7   23.59    6.46
   3   1   7   19.36    4.86
  -3  -1  -7   25.80    6.10
   3   1   7   32.70    6.70
   3   1   7   29.53    6.23
  -3  -1  -7   25.13    7.54
   3   1   7   24.89    6.07
   3   1   8  126.25   14.39
  -3  -1  -8  113.31   13.32
  -3  -1  -8  137.67   15.93
   3   1   8  113.56   12.77
  -3  -1  -8   88.28   11.88
   3   1   8   84.59   11.97
  -3  -1  -8   91.58   12.74
   3   1   9  231.71   20.39
  -3  -1  -9  252.48   20.80
  -3  -1  -9  229.18   20.15
  -3  -1  -9  196.10   20.31
   3   1   9  232.76   20.03
  -3  -1  -9  200.00   19.07
  -3  -1 -10    2.43    3.14
  -3  -1 -10    4.73    3.67
   3   1  10   -1.27    2.69
   3   1  10    2.72    3.10
  -3  -1 -11   35.44    5.51
   3   1  11   35.08    5.09
  -3  -1 -11   40.48    5.76
   3   2 -15    2.29    2.09
  -3  -2  15    4.27    2.47
   3   2 -14   43.81    6.86
   3   2 -14   51.47    7.23
  -3  -2  14   42.83    6.99
  -3  -2  14   42.62    6.63
  -3  -2  13  296.71   23.81
  -3  -2  13  358.03   25.17
  -3  -2  13  304.76   24.44
   3   2 -13  323.20   24.57
   3   2 -13  300.64   24.47
  -3  -2  12   40.91    8.20
  -3  -2  12   27.29    7.08
   3   2 -12   28.65    7.42
  -3  -2  12   31.23    7.54
  -3  -2  12   32.57    7.73
   3   2 -12   43.84    8.43
   3   2 -12   52.50    9.43
   3   2 -12   23.94    6.94
   3   2 -12   34.93    7.67
   3   2 -12   40.06    8.29
  -3  -2  11  157.27   16.68
  -3  -2  11  161.11   16.71
  -3  -2  11  136.37   15.79
  -3  -2  11  168.81   17.48
   3   2 -11  181.00   18.02
   3   2 -11  136.72   15.98
   3   2 -11  155.59   16.17
   3   2 -11  134.63   14.46
  -3  -2  11  146.19   15.79
  -3  -2  10  962.77   57.19
  -3  -2  10  992.02   57.77
  -3  -2  10 1009.62   57.32
   3   2 -10  925.13   55.77
   3   2 -10  998.87   58.72
   3   2 -10  871.53   56.64
  -3  -2   9  557.21   35.39
  -3  -2   9  559.07   35.58
   3   2  -9  467.62   35.03
  -3  -2   9  586.29   36.07
   3   2  -9  520.91   34.40
   3   2  -9  561.76   36.43
   3   2  -9  508.78   35.10
  -3  -2   8 1331.98   72.68
  -3  -2   8 1317.10   72.60
   3   2  -8 1372.34   73.00
   3   2  -8 1255.63   73.02
  -3  -2   8 1390.25   73.27
   3   2  -8 1292.14   73.47
  -3  -2   7   15.05    4.31
  -3  -2   7   12.27    3.82
   3   2  -7   20.59    4.54
   3   2  -7   18.22    4.50
   3   2  -7   18.57    4.52
  -3  -2   6 1324.82   71.54
   3   2  -6 1294.44   69.88
  -3  -2   6 1484.35   72.40
  -3  -2   5  372.10   22.70
   3   2  -5  363.47   21.98
  -3  -2   5  352.27   29.89
   3   2  -5  364.64   27.28
  -3  -2   4  128.66    9.80
   3   2  -4  115.30    9.56
  -3  -2   4  107.77   15.66
  -3  -2   4   98.96   12.56
   3   2  -4  154.42   12.58
   3   2  -4  145.67   17.14
  -3  -2   3   -1.82    3.51
   3   2  -3    5.39    3.46
  -3  -2   3    2.77    1.95
   3   2  -2  383.63   19.94
  -3  -2   2  334.74   26.01
  -3  -2   2  282.89   17.64
   3   2  -2  360.63   25.93
  -3  -2   2  298.33   17.89
   3   2  -1 1065.49   55.51
  -3  -2   1 1061.79   63.13
   3   2  -1 1077.25   62.65
   3   2   0  970.03   52.69
  -3  -2   0  992.92   60.83
   3   2   0  979.75   60.18
   3   2   0 1049.38   52.53
  -3  -2  -1  178.45   12.72
   3   2   1  172.60   12.26
  -3  -2  -1  203.13   13.83
  -3  -2  -1  176.33   19.61
   3   2   1  222.21   20.97
   3   2   1  187.02   12.54
  -3  -2  -2 1273.94   66.21
   3   2   2 1261.75   65.98
   3   2   2 1240.44   64.74
   3   2   2 1335.72   66.57
  -3  -2  -2 1267.01   65.27
  -3  -2  -2 1132.73   64.86
   3   2   3  303.61   19.79
  -3  -2  -3  327.67   20.80
   3   2   3  333.81   20.71
  -3  -2  -3  322.80   21.22
   3   2   3  280.55   20.34
   3   2   4   12.30    3.59
  -3  -2  -4   14.71    4.09
  -3  -2  -4   10.63    3.72
  -3  -2  -4   16.23    4.51
   3   2   4   12.83    4.17
  -3  -2  -5 1444.44   76.28
   3   2   5 1484.03   76.14
   3   2   5 1390.50   74.28
   3   2   5 1296.26   74.81
   3   2   5 1365.00   75.37
  -3  -2  -5 1386.12   76.00
  -3  -2  -5 1297.80   76.14
   3   2   6    1.36    2.64
  -3  -2  -6   14.33    5.36
   3   2   6   15.62    4.64
  -3  -2  -6   17.47    5.33
   3   2   6   18.50    5.07
   3   2   6    7.11    3.25
  -3  -2  -6   14.63    4.87
   3   2   6    8.24    4.28
   3   2   7   65.30   10.25
  -3  -2  -7   93.95   11.43
   3   2   7   65.56   10.30
  -3  -2  -7   95.80   12.17
   3   2   7  101.19   11.82
  -3  -2  -7  106.02   13.73
   3   2   7   93.37   11.42
   3   2   7  101.25   12.49
   3   2   8   30.88    6.43
  -3  -2  -8   27.44    6.36
   3   2   8   46.47    8.56
   3   2   8   25.47    6.43
  -3  -2  -8   21.36    7.22
  -3  -2  -8   24.30    6.68
  -3  -2  -8   28.82    7.52
  -3  -2  -9  103.76   12.61
   3   2   9  114.15   13.38
  -3  -2  -9   89.83   11.37
  -3  -2 -10   66.95    8.84
  -3  -2 -10   65.09    8.63
   3   2  10   58.73    8.39
  -3  -2 -10   60.09    7.69
   3   2  11   10.40    2.82
  -3  -2 -11    9.90    3.21
  -3  -2 -11   14.06    3.47
  -3  -2 -11   13.70    3.41
  -3  -3  15    6.38    2.60
   3   3 -15    4.36    2.36
   3   3 -15    9.29    3.15
  -3  -3  15    5.84    2.70
   3   3 -14  363.20   25.61
   3   3 -14  375.98   25.31
  -3  -3  14  366.29   24.02
  -3  -3  14  355.26   25.03
  -3  -3  14  398.69   25.80
   3   3 -13  246.01   21.15
   3   3 -13  280.00   22.23
  -3  -3  13  281.18   21.56
  -3  -3  13  241.15   20.29
  -3  -3  13  262.81   21.81
   3   3 -13  270.83   22.34
  -3  -3  13  240.09   19.67
   3   3 -12    4.89    3.99
   3   3 -12    9.82    4.69
  -3  -3  12   11.64    4.76
  -3  -3  12   15.01    5.57
   3   3 -12    1.75    4.27
   3   3 -12   10.16    5.27
  -3  -3  12    9.27    4.58
   3   3 -12    3.43    3.32
  -3  -3  12    7.36    3.82
  -3  -3  12   11.33    4.64
   3   3 -12    7.09    4.84
  -3  -3  11   94.25   12.39
  -3  -3  11   60.66    9.95
   3   3 -11   70.57   10.91
  -3  -3  11   74.10   10.44
  -3  -3  11   78.85   11.08
   3   3 -11   50.17    8.73
   3   3 -11   67.13   10.67
  -3  -3  10  522.86   33.91
  -3  -3  10  479.31   32.33
   3   3 -10  455.85   31.98
  -3  -3  10  434.72   32.56
  -3  -3  10  447.25   32.53
   3   3 -10  468.34   33.57
   3   3 -10  446.07   32.56
  -3  -3   9  138.98   13.89
   3   3  -9  103.96   12.70
  -3  -3   9  139.83   13.59
   3   3  -9  113.05   12.76
  -3  -3   9  127.45   13.56
   3   3  -9  126.79   13.79
  -3  -3   8   45.49    7.12
  -3  -3   8   36.55    6.65
   3   3  -8   47.70    7.36
   3   3  -8   53.27    8.02
  -3  -3   7  222.67   16.46
   3   3  -7  171.80   15.59
   3   3  -7  212.79   16.10
   3   3  -7  187.63   15.40
  -3  -3   7  198.12   16.25
   3   3  -6  154.24   12.91
  -3  -3   6  161.72   13.09
   3   3  -6  148.01   11.98
  -3  -3   6  122.25   11.91
  -3  -3   5    0.78    2.01
  -3  -3   5   -0.70    1.59
  -3  -3   5    1.94    2.36
  -3  -3   5    1.97    3.80
   3   3  -5    0.71    1.93
  -3  -3   4  320.04   25.02
  -3  -3   4  338.20   25.55
   3   3  -4  321.76   21.35
  -3  -3   4  360.29   21.84
  -3  -3   4  370.71   21.04
  -3  -3   3  148.74   11.29
  -3  -3   3  152.67   16.75
   3   3  -3  146.62   16.31
  -3  -3   3  133.36   11.11
  -3  -3   2 2578.61  139.91
   3   3  -2 2733.61  132.76
   3   3  -2 2603.11  131.41
  -3  -3   1  254.77   22.25
   3   3  -1  274.54   17.46
   3   3  -1  257.35   16.96
  -3  -3   0    3.67    2.28
   3   3   0    1.32    1.89
  -3  -3   0   -1.73    3.65
   3   3   0    0.71    1.85
   3   3   1 1328.69   69.30
  -3  -3  -1 1346.34   70.62
  -3  -3  -2    2.72    2.47
  -3  -3  -2    3.76    2.81
   3   3   2   -0.94    1.61
   3   3   3   11.77    3.41
  -3  -3  -3   11.05    3.22
  -3  -3  -3    5.43    3.27
  -3  -3  -3    6.03    3.14
   3   3   3   10.68    3.47
   3   3   3    8.41    3.03
   3   3   4   34.77    6.43
  -3  -3  -4   32.33    6.68
   3   3   4   34.91    6.33
  -3  -3  -4   40.75    6.34
   3   3   5   17.81    5.04
  -3  -3  -5   27.52    6.79
  -3  -3  -5   31.62    6.96
   3   3   5   28.16    6.12
   3   3   5   25.74    6.18
   3   3   5   22.97    5.34
  -3  -3  -5   27.31    5.68
  -3  -3  -5   24.87    5.90
  -3  -3  -6    1.41    2.42
   3   3   6   -1.52    2.62
   3   3   6    1.33    2.80
  -3  -3  -6    5.36    3.77
   3   3   6    2.71    2.86
   3   3   6    2.88    3.04
   3   3   7   43.47    7.76
   3   3   7   52.55    8.67
   3   3   7   51.88    9.15
  -3  -3  -7   60.64   10.79
  -3  -3  -7   45.04    8.65
   3   3   7   40.86    7.75
  -3  -3  -7   49.48    8.56
   3   3   7   58.47    9.62
  -3  -3  -7   57.51   10.01
  -3  -3  -8   -1.76    3.71
  -3  -3  -8    1.51    4.12
  -3  -3  -8    1.39    3.18
   3   3   8    3.15    3.03
   3   3   8    3.23    3.41
  -3  -3  -8    4.32    3.72
  -3  -3  -9   49.00    7.14
  -3  -3  -9   59.39    8.34
  -3  -3  -9   49.85    8.37
   3   3   9   43.26    7.88
  -3  -3 -10   79.52    8.39
  -3  -3 -10   87.91    9.59
  -3  -3 -10   97.63    9.49
  -3  -3 -11   40.06    4.69
  -3  -3 -11   38.25    4.34
   3   3  11   38.02    4.17
   3   4 -15    8.64    2.79
   3   4 -15    7.36    2.86
   3   4 -15    7.56    2.80
  -3  -4  15   15.60    3.61
  -3  -4  15    8.87    2.42
  -3  -4  15    8.15    2.79
  -3  -4  14   48.56    7.41
  -3  -4  14   56.47    7.87
  -3  -4  14   57.98    7.38
   3   4 -14   66.31    8.55
   3   4 -14   54.95    7.98
   3   4 -13   61.04    9.65
   3   4 -13   61.67    9.19
   3   4 -13   61.41    9.09
   3   4 -13   60.32    9.66
  -3  -4  13   45.93    7.44
   3   4 -13   52.20    8.79
  -3  -4  13   38.49    7.92
  -3  -4  13   63.33    9.66
  -3  -4  13   48.03    7.80
  -3  -4  12    8.79    4.55
  -3  -4  12   -1.59    2.37
   3   4 -12    1.80    3.80
  -3  -4  12    2.90    4.33
  -3  -4  12    2.67    3.63
   3   4 -12   -3.30    4.26
   3   4 -12    1.56    3.30
  -3  -4  12   -1.41    2.43
  -3  -4  12    7.97    3.88
  -3  -4  12    1.58    2.73
   3   4 -12    3.34    3.80
   3   4 -12    1.60    3.65
   3   4 -12    4.08    3.51
  -3  -4  12   -1.35    2.60
   3   4 -12   -1.64    3.16
  -3  -4  11  610.51   41.09
   3   4 -11  700.23   43.53
  -3  -4  11  647.35   41.84
  -3  -4  11  644.95   41.39
   3   4 -11  640.26   41.88
   3   4 -11  619.97   42.57
   3   4 -11  640.95   42.79
  -3  -4  11  700.31   43.67
  -3  -4  11  679.30   43.09
  -3  -4  11  666.41   42.75
   3   4 -11  653.64   43.16
  -3  -4  11  630.97   41.85
   3   4 -10   25.00    6.85
   3   4 -10   38.51    7.92
  -3  -4  10   53.32    8.51
  -3  -4  10   48.80    8.31
   3   4 -10   46.76    8.43
  -3  -4  10   36.94    7.37
  -3  -4  10   42.28    7.85
  -3  -4  10   32.90    6.63
   3   4  -9    2.78    3.16
  -3  -4   9    1.36    2.35
   3   4  -9   -1.44    3.04
  -3  -4   9    2.74    3.12
   3   4  -9    5.70    4.07
  -3  -4   9    1.31    2.75
  -3  -4   9    2.86    3.26
  -3  -4   9   -1.26    2.43
  -3  -4   8  331.29   23.68
   3   4  -8  326.48   24.07
   3   4  -8  318.21   24.52
  -3  -4   8  364.90   24.08
   3   4  -8  341.98   23.93
   3   4  -8  336.71   23.90
  -3  -4   8  329.85   23.72
  -3  -4   8  298.05   23.70
   3   4  -7  110.83   11.23
  -3  -4   7  110.92   10.94
   3   4  -7  100.84   11.06
  -3  -4   7  103.91   10.88
   3   4  -7  122.04   10.67
   3   4  -6 2274.34  120.74
  -3  -4   6 2428.22  122.18
   3   4  -6 2445.43  121.63
   3   4  -6 2424.76  122.76
  -3  -4   6 2384.18  121.33
   3   4  -6 2396.47  121.88
  -3  -4   5   -0.69    1.46
   3   4  -5    1.61    2.08
  -3  -4   5    0.84    2.05
   3   4  -5   -0.85    1.78
  -3  -4   4   44.17    5.09
   3   4  -4   41.87    5.97
   3   4  -4   41.53    5.83
  -3  -4   4   47.76    6.06
  -3  -4   3 1510.43   84.54
   3   4  -3 1434.37   74.95
   3   4  -3 1500.98   76.84
  -3  -4   3 1448.04   76.27
   3   4  -2   15.01    3.18
  -3  -4   2    4.85    4.19
   3   4  -2    7.50    3.22
   3   4  -2    2.52    2.07
  -3  -4   2    5.29    2.85
  -3  -4   1   80.15    8.27
   3   4  -1   77.01    8.50
   3   4  -1   82.63    8.76
   3   4  -1   85.08    8.67
  -3  -4   0  632.64   36.92
   3   4   0  672.78   37.34
   3   4   0  596.98   36.30
   3   4   0  639.59   37.09
   3   4   1  252.04   18.43
  -3  -4  -1  316.78   20.55
   3   4   1  275.02   19.22
  -3  -4  -2  131.73   13.51
   3   4   2  118.76   12.34
  -3  -4  -2  152.15   13.49
   3   4   2  143.40   12.61
  -3  -4  -3   69.40    9.30
   3   4   3   79.56    9.94
  -3  -4  -3   80.65   10.45
   3   4   3   71.48    9.55
  -3  -4  -3   59.91    8.94
   3   4   4  736.40   43.90
  -3  -4  -4  689.38   44.27
   3   4   4  715.87   44.34
  -3  -4  -4  679.31   44.63
  -3  -4  -4  711.24   44.68
   3   4   4  731.96   44.33
   3   4   5  417.79   29.58
   3   4   5  410.61   29.25
  -3  -4  -5  420.17   30.57
  -3  -4  -5  382.52   29.81
   3   4   5  404.88   29.89
   3   4   5  424.50   29.27
   3   4   6   90.34   11.69
   3   4   6  110.80   13.23
  -3  -4  -6  107.53   13.20
  -3  -4  -6  102.53   13.08
  -3  -4  -7  141.14   17.10
  -3  -4  -7  137.12   16.13
  -3  -4  -7  171.99   17.66
   3   4   7  193.39   17.05
  -3  -4  -7  195.42   17.89
  -3  -4  -7  191.95   16.91
  -3  -4  -8   47.96    7.73
  -3  -4  -8   48.85    7.57
  -3  -4  -8   45.43    8.20
   3   4   8   51.19    8.72
  -3  -4  -9   83.15    9.64
  -3  -4  -9   82.23    9.87
  -3  -4  -9   87.22    9.38
  -3  -4  -9   83.46    8.80
  -3  -4 -10    2.89    2.86
  -3  -4 -10    1.72    1.99
  -3  -4 -10    3.23    1.87
   3   4  10    7.09    2.62
  -3  -5  15  102.76    7.87
  -3  -5  15   86.86    6.97
  -3  -5  15   76.82    7.55
   3   5 -15   80.95    7.54
   3   5 -15   83.91    7.68
   3   5 -15   71.72    7.46
   3   5 -14    1.02    2.78
   3   5 -14   -0.94    2.81
  -3  -5  14   -0.81    2.31
  -3  -5  14    1.86    3.11
  -3  -5  14    0.88    2.63
  -3  -5  13   25.62    5.94
   3   5 -13   32.38    6.52
   3   5 -13   34.70    7.02
  -3  -5  13   33.33    6.66
   3   5 -13   39.21    7.93
   3   5 -13   29.17    6.26
  -3  -5  13   26.05    6.29
  -3  -5  13   31.88    6.42
   3   5 -12  286.10   22.54
  -3  -5  12  277.42   22.42
  -3  -5  12  315.19   24.06
  -3  -5  12  260.54   21.69
   3   5 -12  271.01   22.55
  -3  -5  12  262.50   21.41
   3   5 -12  279.86   23.18
  -3  -5  12  295.95   23.07
  -3  -5  12  287.58   22.79
   3   5 -12  264.47   22.43
   3   5 -12  240.04   21.36
   3   5 -12  306.03   23.38
  -3  -5  11    1.62    2.79
   3   5 -11    3.77    3.98
  -3  -5  11    4.42    3.81
  -3  -5  11    5.45    3.32
  -3  -5  11    4.24    4.22
  -3  -5  11    3.04    2.93
   3   5 -11    1.60    3.08
  -3  -5  11   -1.52    2.27
  -3  -5  11   13.83    4.46
   3   5 -11    4.74    3.33
   3   5 -11    6.03    4.11
   3   5 -11    5.22    4.50
   3   5 -11    3.12    2.69
  -3  -5  10  168.36   16.36
  -3  -5  10  176.09   16.82
   3   5 -10  187.09   17.40
   3   5 -10  181.50   17.71
  -3  -5  10  182.48   16.39
  -3  -5  10  183.48   17.72
  -3  -5  10  150.91   15.65
   3   5 -10  162.50   16.50
   3   5  -9   12.55    4.18
  -3  -5   9    6.57    3.42
  -3  -5   9    5.29    3.62
   3   5  -9   13.80    5.13
  -3  -5   9    7.27    3.64
  -3  -5   9    7.76    3.88
  -3  -5   9   10.36    4.43
   3   5  -9   12.00    4.16
  -3  -5   8   56.16    8.07
   3   5  -8   69.75    9.27
  -3  -5   8   78.77    9.44
  -3  -5   8   66.52    8.78
  -3  -5   8   96.16   10.28
  -3  -5   8   79.67   10.11
   3   5  -8   62.22    8.95
  -3  -5   7  222.50   17.10
  -3  -5   7  227.37   18.49
   3   5  -7  237.78   18.92
   3   5  -7  231.52   17.53
  -3  -5   7  225.77   17.72
  -3  -5   7  204.81   17.01
   3   5  -6   66.35    7.92
  -3  -5   6   73.45    7.91
  -3  -5   6   59.81    8.27
   3   5  -6   68.45    8.95
  -3  -5   6   69.15    8.29
   3   5  -6   60.90    8.03
  -3  -5   5 1044.55   56.96
   3   5  -5  978.47   56.08
   3   5  -5  994.72   56.63
  -3  -5   5 1077.68   56.36
   3   5  -5 1017.72   57.35
  -3  -5   4  462.57   27.37
  -3  -5   4  412.22   26.79
   3   5  -4  419.96   27.32
   3   5  -4  388.15   26.64
  -3  -5   4  420.97   26.24
   3   5  -4  400.52   26.88
  -3  -5   3   -0.93    2.26
   3   5  -3    3.89    2.37
   3   5  -3   -1.00    2.12
  -3  -5   3    1.71    1.95
   3   5  -2   66.27    8.15
   3   5  -2   61.21    7.21
   3   5  -2   64.17    7.70
  -3  -5   2   58.47    7.47
   3   5  -2   60.68    8.00
  -3  -5   2   56.80    7.22
  -3  -5   1  680.46   39.48
   3   5  -1  649.33   39.65
  -3  -5   1  683.14   39.22
   3   5  -1  681.67   39.34
   3   5  -1  670.16   39.83
  -3  -5   0 1145.07   60.12
  -3  -5   0 1077.73   59.63
   3   5   0 1063.24   59.66
   3   5   0 1097.79   59.99
   3   5   0 1028.46   59.24
   3   5   1  129.76   12.01
   3   5   1  128.87   12.27
  -3  -5  -1  116.65   12.14
  -3  -5  -1  113.54   11.83
  -3  -5  -1  117.24   12.32
   3   5   1  151.75   13.34
  -3  -5  -2  218.68   18.27
  -3  -5  -2  215.48   19.33
   3   5   2  216.95   17.75
  -3  -5  -2  239.31   18.91
   3   5   2  212.31   18.76
  -3  -5  -3  552.01   36.88
   3   5   3  580.50   36.62
  -3  -5  -3  490.63   35.09
  -3  -5  -4   70.03   10.26
   3   5   4   68.91   10.17
   3   5   4   89.44   11.17
  -3  -5  -4   64.38   10.38
   3   5   4   69.72   10.08
   3   5   5  195.48   17.60
   3   5   5  211.23   19.02
  -3  -5  -5  166.79   18.08
   3   5   5  194.51   18.86
  -3  -5  -6   -1.71    2.94
   3   5   6   -1.64    3.46
  -3  -5  -6    1.78    4.06
  -3  -5  -6   -1.69    3.56
  -3  -5  -6    1.39    4.13
  -3  -5  -6   -3.17    4.09
   3   5   6    6.07    3.70
  -3  -5  -6    1.50    4.08
   3   5   7    6.28    3.89
  -3  -5  -7   23.06    6.70
  -3  -5  -7   22.90    6.35
   3   5   7   10.98    4.54
  -3  -5  -7   19.66    5.85
  -3  -5  -7   37.24    7.17
   3   5   8    1.32    2.28
  -3  -5  -8   -2.76    3.07
  -3  -5  -8   -1.18    3.52
  -3  -5  -8   -1.23    3.50
  -3  -5  -9    4.23    2.16
  -3  -5  -9    9.80    3.53
  -3  -5 -10    1.40    1.92
  -3  -6  15   58.38    5.11
   3   6 -15   56.42    5.57
   3   6 -15   48.48    4.73
  -3  -6  15   58.78    5.07
   3   6 -15   40.04    5.33
  -3  -6  14  279.34   19.08
  -3  -6  14  287.36   19.21
   3   6 -14  273.39   18.93
   3   6 -14  284.46   20.21
   3   6 -14  298.16   21.02
  -3  -6  13    3.16    3.27
   3   6 -13    5.92    3.30
  -3  -6  13    2.92    2.79
  -3  -6  13    1.06    3.04
   3   6 -13    4.21    2.57
   3   6 -13    9.55    3.54
  -3  -6  13    1.22    2.57
  -3  -6  12   -1.45    3.05
   3   6 -12    3.40    4.39
   3   6 -12   -2.77    3.16
  -3  -6  12    1.22    3.16
  -3  -6  12   -1.29    3.68
  -3  -6  12   -1.28    2.70
  -3  -6  12   -1.35    3.28
   3   6 -12   -1.57    3.31
   3   6 -11   92.26   12.79
  -3  -6  11   82.60   10.65
  -3  -6  11   76.77   10.14
   3   6 -11   83.98   11.32
  -3  -6  11   93.94   12.06
   3   6 -11   78.16   10.70
  -3  -6  11   84.84   11.22
   3   6 -11   82.91   12.34
  -3  -6  11   80.77   10.92
  -3  -6  11   82.10   11.30
  -3  -6  11   96.92   12.11
  -3  -6  10    1.34    2.31
  -3  -6  10   -1.34    2.31
   3   6 -10    1.65    3.18
  -3  -6  10   -1.30    2.50
  -3  -6  10   -1.58    3.04
  -3  -6   9  407.56   28.65
   3   6  -9  389.27   28.86
  -3  -6   9  361.06   26.37
   3   6  -9  348.96   27.27
  -3  -6   8  841.55   47.99
  -3  -6   8  752.66   45.51
   3   6  -8  842.24   48.00
   3   6  -7   31.24    6.04
   3   6  -7   17.90    5.20
  -3  -6   7   27.45    5.89
   3   6  -7   34.23    7.07
  -3  -6   7   31.22    5.67
   3   6  -6  501.77   34.18
  -3  -6   6  609.20   35.03
   3   6  -6  563.27   35.38
  -3  -6   6  582.14   35.99
   3   6  -5  382.24   26.67
  -3  -6   5  407.42   26.12
  -3  -6   5  403.39   27.16
   3   6  -5  359.40   26.84
   3   6  -5  399.49   27.15
  -3  -6   5  411.87   27.03
   3   6  -4 2254.32  120.64
  -3  -6   4 2418.24  119.79
  -3  -6   4 2300.10  120.49
   3   6  -4 2327.41  121.07
   3   6  -4 2265.72  120.79
  -3  -6   4 2371.29  120.58
  -3  -6   3   95.79    9.91
   3   6  -3   97.21   10.82
  -3  -6   3  101.80   10.96
   3   6  -3   82.30   10.17
  -3  -6   3  103.14   10.92
  -3  -6   2   23.60    5.53
   3   6  -2   30.22    5.93
  -3  -6   2   31.00    5.46
  -3  -6   2   29.00    5.66
   3   6  -2   27.47    5.42
   3   6  -2   19.22    4.91
   3   6  -1 1132.21   62.93
  -3  -6   1 1095.89   62.27
   3   6  -1 1134.29   63.58
  -3  -6   1 1220.54   63.39
   3   6  -1 1079.68   62.99
  -3  -6   0    1.09    2.30
   3   6   0   -1.26    2.42
   3   6   0    1.20    2.07
  -3  -6   0    1.32    2.27
   3   6   0    4.97    3.21
  -3  -6   0    1.16    1.99
  -3  -6  -1  161.95   16.51
   3   6   1  184.16   16.25
  -3  -6  -1  163.84   15.83
  -3  -6  -1  189.48   16.31
  -3  -6  -1  207.48   17.14
   3   6   1  169.40   16.02
   3   6   1  177.31   15.77
   3   6   2  310.13   25.05
  -3  -6  -2  359.63   25.63
  -3  -6  -2  324.13   24.56
   3   6   2  318.67   24.30
  -3  -6  -3  317.79   26.00
  -3  -6  -3  292.12   24.06
   3   6   3  335.14   25.80
   3   6   4    8.06    3.94
  -3  -6  -4    5.42    4.13
   3   6   4    6.45    3.94
   3   6   4    8.35    4.08
  -3  -6  -5   36.52    7.57
  -3  -6  -5   14.89    6.16
   3   6   5   26.40    6.80
  -3  -6  -5   28.68    7.03
  -3  -6  -5   26.06    6.86
  -3  -6  -5   28.83    7.56
   3   6   5   25.39    6.25
  -3  -6  -5   44.84    8.13
  -3  -6  -6   -1.54    3.74
   3   6   6    4.34    3.29
  -3  -6  -6   -1.54    3.75
  -3  -6  -6    3.17    4.73
  -3  -6  -6    1.35    3.30
  -3  -6  -7  321.22   23.69
   3   6   7  317.49   24.50
  -3  -6  -7  322.94   23.85
  -3  -6  -7  321.48   24.50
  -3  -6  -8    6.42    3.37
  -3  -6  -8   10.99    4.14
  -3  -6  -9   22.94    3.80
  -3  -6  -9   15.32    3.47
   3   7 -15   16.37    2.86
  -3  -7  14   -1.31    2.33
  -3  -7  14    1.18    2.03
  -3  -7  14   -0.57    1.82
   3   7 -14    1.81    3.12
  -3  -7  13  184.20   14.74
  -3  -7  13  162.51   14.40
   3   7 -13  179.09   16.20
   3   7 -13  184.75   15.84
  -3  -7  13  181.50   14.46
   3   7 -13  157.63   13.85
  -3  -7  13  184.13   14.54
   3   7 -13  135.90   13.37
  -3  -7  12  104.52   11.49
  -3  -7  12   90.96   11.03
  -3  -7  12   89.12   11.13
   3   7 -12  123.92   13.73
   3   7 -12   78.87   11.33
  -3  -7  12   93.05   10.89
  -3  -7  12  104.81   11.15
   3   7 -12   85.01   10.78
  -3  -7  11  719.00   44.53
   3   7 -11  729.50   46.46
  -3  -7  11  700.20   44.31
   3   7 -11  691.35   44.14
  -3  -7  11  804.36   46.23
   3   7 -11  756.69   45.88
  -3  -7  11  692.30   44.04
  -3  -7  11  651.66   43.70
   3   7 -11  722.22   46.87
   3   7 -11  736.11   45.66
  -3  -7  10   78.92   10.63
   3   7 -10   67.69   10.81
  -3  -7  10   70.55   10.14
  -3  -7  10   55.46    9.21
  -3  -7  10   59.96    9.28
   3   7 -10   68.37   11.11
   3   7 -10   75.90   10.83
   3   7 -10   63.35   10.06
  -3  -7  10   81.11   10.95
   3   7 -10   67.41    9.56
   3   7 -10   66.74   10.34
   3   7  -9   99.29   11.86
  -3  -7   9   57.66    9.82
   3   7  -8  676.37   44.67
   3   7  -8  671.51   45.51
  -3  -7   8  795.31   45.57
   3   7  -7  177.87   16.31
   3   7  -7  207.76   18.40
   3   7  -7  205.55   18.95
  -3  -7   7  196.60   16.43
   3   7  -7  184.07   16.87
  -3  -7   7  195.04   17.86
  -3  -7   6   -1.09    2.10
   3   7  -6    2.55    3.10
  -3  -7   6    1.40    2.96
   3   7  -6    1.45    2.78
  -3  -7   6    1.31    2.76
   3   7  -6    1.18    2.03
   3   7  -6   -2.69    3.06
  -3  -7   5   37.20    6.14
   3   7  -5   39.49    7.19
  -3  -7   5   52.50    8.45
   3   7  -5   36.83    7.50
   3   7  -5   43.06    7.61
   3   7  -5   49.07    8.22
  -3  -7   5   47.64    7.53
   3   7  -4   33.77    6.76
  -3  -7   4   24.32    5.23
  -3  -7   4   35.37    6.85
   3   7  -4   45.13    7.88
  -3  -7   4   34.10    6.89
  -3  -7   3   94.49   10.27
  -3  -7   3   94.71   10.33
   3   7  -3   97.16   11.59
   3   7  -3  104.21   11.94
  -3  -7   3   81.81   10.55
  -3  -7   3   89.36   10.68
   3   7  -2  188.17   16.89
  -3  -7   2  232.07   17.84
   3   7  -2  202.58   18.14
  -3  -7   2  198.55   16.43
   3   7  -2  175.72   17.48
   3   7  -2  177.72   16.66
  -3  -7   2  202.16   17.14
  -3  -7   1   63.56    8.94
   3   7  -1   68.52    9.38
   3   7  -1   65.60    9.74
  -3  -7   1   78.87    9.53
   3   7  -1   50.41    8.70
  -3  -7   1   80.15   10.08
  -3  -7   0  203.63   17.14
   3   7   0  142.73   15.96
  -3  -7   0  150.03   14.46
   3   7   0  152.98   15.76
   3   7   0  176.56   16.67
  -3  -7   0  165.95   15.43
   3   7   0  179.31   16.64
  -3  -7   0  209.42   17.83
  -3  -7  -1   15.40    4.74
   3   7   1   12.01    5.05
  -3  -7  -1   13.91    4.69
   3   7   1    9.92    4.28
  -3  -7  -1   30.62    6.97
   3   7   1   11.00    4.74
  -3  -7  -2  246.13   22.48
   3   7   2  282.27   22.58
  -3  -7  -2  253.32   20.94
   3   7   2  256.68   22.44
  -3  -7  -3  890.41   56.26
   3   7   3  993.61   57.00
   3   7   3  888.74   55.48
  -3  -7  -3  866.76   53.83
  -3  -7  -4   74.46   11.77
   3   7   4   82.89   11.79
   3   7   4  109.69   12.88
  -3  -7  -4   89.80   11.04
  -3  -7  -4  107.18   12.63
  -3  -7  -4   78.96   11.62
  -3  -7  -4   77.22   10.68
  -3  -7  -4  116.95   13.42
   3   7   5    1.51    2.25
  -3  -7  -5    1.40    3.20
  -3  -7  -5   -5.68    4.74
  -3  -7  -5   -1.61    4.16
  -3  -7  -5    1.27    3.95
  -3  -7  -5    1.24    3.20
   3   7   6   47.71    7.50
  -3  -7  -6   53.24    8.58
  -3  -7  -6   41.16    6.97
  -3  -7  -6   37.09    7.50
  -3  -7  -7   96.27   10.41
  -3  -7  -7  100.65   10.09
  -3  -7  -7  102.63   10.99
  -3  -7  -8    6.62    2.59
  -3  -7  -8    9.97    3.33
  -3  -7  -8   10.63    2.82
  -3  -8  14   50.93    4.90
  -3  -8  14   63.37    6.16
  -3  -8  14   55.04    5.58
   3   8 -14   71.04    7.10
   3   8 -13   76.33    8.82
   3   8 -13   53.11    7.02
   3   8 -13   68.53    8.82
   3   8 -13   64.99    7.67
  -3  -8  13   63.78    7.01
  -3  -8  13   65.01    7.67
  -3  -8  13   63.48    7.52
  -3  -8  12 1053.23   58.95
   3   8 -12 1036.15   60.21
   3   8 -12  955.79   57.50
  -3  -8  12 1114.28   59.59
   3   8 -12 1171.95   61.79
  -3  -8  12  994.48   57.65
  -3  -8  12 1061.05   59.82
  -3  -8  12 1024.30   58.55
   3   8 -12 1109.76   60.03
  -3  -8  11   96.85   11.96
   3   8 -11  104.76   12.90
   3   8 -11  101.02   12.08
   3   8 -11  114.94   13.17
  -3  -8  11  118.91   12.57
  -3  -8  11  140.75   13.59
   3   8 -11  111.06   12.98
  -3  -8  11  107.73   11.83
   3   8 -11  113.79   13.71
   3   8 -10   -1.60    4.13
   3   8 -10    6.08    4.72
   3   8 -10   -1.68    3.82
   3   8 -10   -1.63    3.44
  -3  -8  10    1.43    2.14
  -3  -8  10    5.12    4.12
  -3  -8  10   -1.40    3.61
   3   8 -10   -1.43    2.74
   3   8 -10   -1.59    4.32
  -3  -8  10    6.96    3.97
   3   8  -9   32.66    7.69
   3   8  -9   28.53    7.05
   3   8  -9   25.37    7.11
  -3  -8   9   32.21    7.19
   3   8  -9   35.99    7.50
   3   8  -9   35.53    7.98
  -3  -8   9   34.61    6.93
  -3  -8   9   22.12    5.69
  -3  -8   9   16.05    5.19
  -3  -8   9   27.67    6.40
  -3  -8   8   30.59    6.72
   3   8  -8   22.74    6.18
   3   8  -8   25.24    7.17
  -3  -8   8   13.19    4.83
   3   8  -7  140.11   16.16
  -3  -8   7  154.72   16.13
   3   8  -7  173.10   16.29
  -3  -8   7  155.84   15.62
   3   8  -7  149.56   14.93
   3   8  -6  574.10   37.20
  -3  -8   6  512.39   36.23
   3   8  -6  538.30   36.99
   3   8  -6  552.67   36.64
   3   8  -6  517.79   35.63
   3   8  -6  523.05   34.96
  -3  -8   6  571.82   36.07
   3   8  -5    7.31    4.38
   3   8  -5   10.37    4.25
   3   8  -5   10.72    4.19
  -3  -8   5    2.71    4.53
  -3  -8   5   12.03    4.51
   3   8  -5   12.56    5.07
   3   8  -4   47.28    8.51
  -3  -8   4   56.34    8.77
  -3  -8   4   47.99    8.43
  -3  -8   4   33.61    6.29
   3   8  -3  407.31   30.00
  -3  -8   3  420.32   27.77
   3   8  -3  378.73   27.85
   3   8  -3  406.98   29.38
  -3  -8   3  418.63   28.91
  -3  -8   2  200.56   17.69
   3   8  -2  184.04   18.30
   3   8  -2  199.38   18.63
  -3  -8   2  214.79   17.40
   3   8  -2  185.15   17.40
   3   8  -2  152.94   16.20
  -3  -8   2  218.97   17.78
   3   8  -1  701.82   44.12
   3   8  -1  662.33   43.62
  -3  -8   1  671.26   42.08
   3   8  -1  672.66   44.23
  -3  -8   1  696.75   43.32
  -3  -8   1  722.95   43.90
  -3  -8   0    2.72    3.10
  -3  -8   0    2.89    3.05
   3   8   0   -1.64    3.16
   3   8   0    1.54    2.64
  -3  -8   0    1.58    2.73
   3   8   0   -1.58    3.05
   3   8   0   -1.62    2.79
   3   8   1  158.55   16.59
   3   8   1  160.04   17.04
  -3  -8  -1  164.69   16.94
   3   8   1  134.21   15.11
   3   8   2   92.41   12.62
  -3  -8  -2  107.05   13.14
  -3  -8  -2  120.50   14.09
  -3  -8  -2  114.42   13.17
   3   8   2   91.91   12.07
  -3  -8  -2  100.29   12.79
  -3  -8  -2   93.24   12.23
   3   8   3  187.39   18.74
  -3  -8  -3  223.34   19.70
  -3  -8  -3  194.58   18.84
   3   8   3  233.60   20.76
   3   8   3  223.65   20.50
  -3  -8  -3  201.77   19.04
  -3  -8  -3  196.12   18.03
  -3  -8  -3  223.62   19.83
   3   8   4  231.14   20.16
  -3  -8  -4  214.16   18.36
  -3  -8  -4  215.05   19.36
  -3  -8  -4  223.27   19.37
  -3  -8  -4  206.36   19.12
  -3  -8  -5   76.62    9.56
  -3  -8  -5   85.51    9.38
  -3  -8  -5   80.03    9.96
  -3  -8  -5   84.33   10.88
  -3  -8  -5   73.06   10.20
  -3  -8  -5   92.46   11.42
  -3  -8  -6    3.11    2.85
  -3  -8  -6    0.91    2.59
  -3  -8  -6    2.19    3.12
  -3  -8  -7    2.26    2.75
  -3  -8  -7    3.52    2.57
   3   9 -14    7.08    2.22
  -3  -9  14    7.40    1.92
   3   9 -13   45.29    6.22
   3   9 -13   24.40    4.62
   3   9 -13   33.79    5.42
  -3  -9  13   47.96    5.71
  -3  -9  13   22.29    4.43
  -3  -9  12   -0.93    2.88
   3   9 -12    1.08    2.95
   3   9 -12   -1.13    2.91
   3   9 -12    1.06    2.57
  -3  -9  12    0.73    2.26
   3   9 -12   -0.85    2.43
  -3  -9  12    1.84    2.74
  -3  -9  11  163.83   14.86
   3   9 -11  166.12   15.77
   3   9 -11  179.74   16.21
   3   9 -11  159.73   14.98
  -3  -9  11  148.40   14.14
   3   9 -11  145.89   14.81
  -3  -9  11  170.84   14.06
  -3  -9  11  169.99   15.76
   3   9 -11  173.94   16.05
  -3  -9  11  159.76   14.79
   3   9 -10  156.34   15.69
   3   9 -10  157.11   15.63
   3   9 -10  145.28   15.21
  -3  -9  10  135.68   14.40
  -3  -9  10  148.77   15.24
   3   9 -10  144.23   14.67
  -3  -9  10  136.58   13.54
  -3  -9  10  147.19   14.80
  -3  -9  10  170.02   15.12
   3   9  -9   44.74    8.70
   3   9  -9   49.33    9.23
  -3  -9   9   53.45    8.33
  -3  -9   9   62.57    9.57
   3   9  -9   59.73    9.66
   3   9  -9   74.86   10.69
   3   9  -9   55.29    9.37
   3   9  -9   67.70    9.28
  -3  -9   9   69.37    9.83
  -3  -9   9   57.75    9.20
  -3  -9   9   69.42    9.52
   3   9  -8  134.91   15.21
  -3  -9   8  120.70   13.51
  -3  -9   8  113.52   13.54
  -3  -9   8  130.85   14.83
   3   9  -8  135.87   14.93
  -3  -9   8  143.37   14.74
   3   9  -8  101.52   13.53
  -3  -9   8  155.29   14.40
  -3  -9   7  278.01   23.33
  -3  -9   7  308.07   25.05
  -3  -9   7  303.53   24.73
   3   9  -7  323.82   25.27
   3   9  -7  339.83   26.55
   3   9  -7  319.75   26.21
  -3  -9   7  352.05   24.90
  -3  -9   7  395.64   26.29
   3   9  -7  343.01   25.10
  -3  -9   7  306.27   25.73
   3   9  -7  356.17   27.61
   3   9  -6  514.58   35.24
   3   9  -6  525.18   35.91
  -3  -9   6  523.03   36.10
   3   9  -6  544.09   36.62
  -3  -9   6  514.55   34.67
   3   9  -6  531.44   35.03
   3   9  -6  472.92   35.15
   3   9  -5  207.43   19.21
   3   9  -5  195.61   18.46
   3   9  -5  190.97   18.62
  -3  -9   5  192.67   17.87
   3   9  -5  217.66   19.74
  -3  -9   5  201.88   19.19
   3   9  -5  223.74   20.24
   3   9  -4  187.35   18.23
   3   9  -4  169.81   17.79
  -3  -9   4  188.08   17.10
   3   9  -3    3.38    2.91
  -3  -9   3   -5.60    4.17
   3   9  -3   -1.57    2.35
   3   9  -3    1.68    3.55
   3   9  -3    2.78    2.68
   3   9  -2  200.78   19.39
   3   9  -2  218.77   20.22
   3   9  -2  183.12   17.83
   3   9  -2  183.56   19.25
  -3  -9   2  198.43   18.03
   3   9  -2  185.64   17.74
   3   9  -1   56.54    9.21
   3   9  -1   52.97    9.31
  -3  -9   1   35.66    7.16
  -3  -9   1   51.76    8.45
   3   9  -1   48.41    9.11
   3   9  -1   55.58    9.46
   3   9   0  292.34   24.98
  -3  -9   0  332.23   25.33
  -3  -9   0  323.71   25.51
  -3  -9   0  337.08   25.04
   3   9   0  248.43   23.45
   3   9   0  367.66   27.35
  -3  -9   0  329.37   26.07
   3   9   0  327.76   26.22
  -3  -9  -1    6.52    4.88
  -3  -9  -1    9.97    4.31
  -3  -9  -1    9.18    4.94
   3   9   1    8.58    4.20
   3   9   1    4.85    3.70
  -3  -9  -1   12.97    5.70
  -3  -9  -1    8.83    4.58
   3   9   1    4.55    3.71
  -3  -9  -2   52.81    9.02
  -3  -9  -2   61.76    9.07
  -3  -9  -2   40.01    8.24
  -3  -9  -2   57.57    9.44
  -3  -9  -2   46.39    8.23
   3   9   2   55.15    8.83
   3   9   3   10.55    5.07
  -3  -9  -3   13.49    5.11
  -3  -9  -3   15.42    5.25
  -3  -9  -3   12.45    5.63
  -3  -9  -3   16.97    5.35
  -3  -9  -3   15.60    5.17
  -3  -9  -4   -2.04    3.29
  -3  -9  -4    3.60    3.58
  -3  -9  -4   -2.35    3.20
  -3  -9  -4    1.36    3.50
  -3  -9  -4   -2.41    4.52
  -3  -9  -5  282.51   21.23
  -3  -9  -5  319.15   22.92
  -3  -9  -6    0.70    2.49
  -3  -9  -6    1.49    2.57
   3  10 -13   17.40    3.16
  -3 -10  13   23.20    3.40
   3  10 -13   23.23    3.88
   3  10 -13   20.43    3.58
   3  10 -12   -1.70    2.19
   3  10 -12    0.66    1.96
  -3 -10  12   -2.95    2.77
   3  10 -12    0.82    2.22
   3  10 -12    1.64    2.83
  -3 -10  12    2.94    2.61
  -3 -10  11   41.34    6.61
   3  10 -11   28.70    5.73
   3  10 -11   44.76    6.71
   3  10 -11   40.38    6.73
   3  10 -11   36.59    6.79
  -3 -10  11   36.20    6.18
  -3 -10  10  337.62   24.59
   3  10 -10  339.12   24.69
  -3 -10  10  359.68   25.76
   3  10 -10  376.30   25.65
   3  10 -10  359.31   25.70
   3  10 -10  362.90   26.10
  -3 -10  10  326.25   23.54
   3  10 -10  364.66   26.04
  -3 -10  10  344.85   24.77
  -3 -10   9   45.26    7.72
   3  10  -9   27.32    6.45
   3  10  -9   42.84    7.33
   3  10  -9   36.79    7.50
  -3 -10   9   39.43    6.65
   3  10  -9   44.50    7.83
  -3 -10   9   34.33    6.23
  -3 -10   9   37.15    7.09
   3  10  -9   43.68    7.60
   3  10  -9   36.88    6.99
  -3 -10   9   34.58    6.77
  -3 -10   8   67.26    9.06
   3  10  -8   61.93   10.04
  -3 -10   8   66.57    8.87
   3  10  -8   94.15   11.62
  -3 -10   8   73.17   10.50
   3  10  -8   77.65   10.92
  -3 -10   8   59.94    8.85
  -3 -10   8   90.62   11.00
  -3 -10   8   75.34   10.16
   3  10  -7   40.72    7.94
   3  10  -7   38.64    7.83
  -3 -10   7   31.74    6.15
  -3 -10   7   41.11    7.89
   3  10  -7   27.53    6.76
   3  10  -7   30.94    6.93
  -3 -10   7   45.68    7.96
  -3 -10   7   45.36    7.43
   3  10  -7   29.94    6.33
   3  10  -6  110.64   12.56
   3  10  -6   80.01   11.60
   3  10  -6   78.13   11.10
   3  10  -6   80.83   11.54
  -3 -10   6   72.49   10.85
   3  10  -6   83.61   11.67
   3  10  -6   95.75   11.44
  -3 -10   6   75.43   10.01
   3  10  -6   78.68   11.01
   3  10  -5    7.34    3.82
  -3 -10   5    6.69    3.48
   3  10  -5   20.27    5.55
   3  10  -5    5.01    3.24
   3  10  -5    8.06    4.19
   3  10  -5    8.04    4.40
  -3 -10   5   12.56    4.86
   3  10  -5    8.80    4.39
   3  10  -5   15.01    5.39
  -3 -10   4  808.38   47.59
   3  10  -4  771.91   49.13
  -3 -10   4  733.17   46.56
  -3 -10   4  781.86   47.01
   3  10  -4  823.01   50.03
   3  10  -4  779.92   49.11
  -3 -10   4  788.26   49.65
  -3 -10   4  760.71   48.02
   3  10  -3   40.74    8.27
  -3 -10   3   21.67    6.29
   3  10  -3   56.49    9.43
  -3 -10   3   38.84    7.00
  -3 -10   3   48.37    8.11
  -3 -10   3   48.72    8.45
  -3 -10   3   58.62    9.68
  -3 -10   3   54.18    8.89
   3  10  -3   42.25    8.34
   3  10  -3   47.60    8.78
   3  10  -2  383.79   28.31
  -3 -10   2  353.29   26.82
   3  10  -2  377.16   29.18
  -3 -10   2  360.81   27.29
  -3 -10   2  379.02   27.13
  -3 -10   2  393.04   27.96
  -3 -10   2  373.07   26.75
   3  10  -2  362.05   28.83
   3  10  -2  438.27   30.73
  -3 -10   2  388.92   29.42
  -3 -10   2  373.37   28.03
   3  10  -1   99.57   12.97
   3  10  -1  132.32   14.58
  -3 -10   1  112.54   12.90
   3  10  -1  144.54   15.07
  -3 -10   1  114.60   13.34
  -3 -10   1  126.43   13.56
  -3 -10   1  122.46   14.32
   3  10  -1  116.53   14.15
  -3 -10   0   15.77    5.35
   3  10   0   14.48    5.23
   3  10   0   12.30    4.44
  -3 -10   0   20.79    5.76
  -3 -10   0    7.89    4.75
  -3 -10   0   14.11    5.74
  -3 -10  -1  396.01   29.45
   3  10   1  393.10   29.14
  -3 -10  -1  424.68   29.10
  -3 -10  -1  383.81   27.61
  -3 -10  -1  414.49   29.18
  -3 -10  -2   -2.17    3.62
  -3 -10  -2    2.47    3.53
   3  10   2   -1.42    3.00
  -3 -10  -2    3.09    3.32
  -3 -10  -2    4.01    3.82
  -3 -10  -3   11.32    4.29
  -3 -10  -3   12.21    3.76
  -3 -10  -3   14.71    4.72
  -3 -10  -4   37.80    6.53
  -3 -10  -4   34.71    5.81
  -3 -10  -4   37.32    5.68
  -3 -10  -5   30.71    4.83
  -3 -10  -5   17.97    3.50
  -3 -10  -5   26.21    3.96
  -3 -11  12    3.60    2.74
   3  11 -12    7.98    2.11
   3  11 -12    7.01    2.26
  -3 -11  11   97.39    9.31
   3  11 -11  103.89    9.44
   3  11 -11  105.52    9.65
   3  11 -10    2.02    3.14
   3  11 -10   -3.10    3.78
  -3 -11  10    2.77    2.87
   3  11 -10   -0.86    2.78
   3  11 -10   -1.07    3.06
   3  11  -9   -1.19    2.90
  -3 -11   9   -1.21    2.55
  -3 -11   9    7.52    3.92
   3  11  -9    1.22    2.58
   3  11  -9    2.97    2.70
  -3 -11   8  101.37   10.67
   3  11  -8   87.97   11.06
  -3 -11   8   98.35   11.48
   3  11  -8   92.55   11.24
  -3 -11   8   99.68   11.12
   3  11  -8   84.96   10.69
   3  11  -8   88.93   11.39
  -3 -11   8   76.87    9.14
   3  11  -8  101.62   11.58
   3  11  -7   12.05    4.85
  -3 -11   7   24.18    5.52
   3  11  -7   19.03    5.69
  -3 -11   7   25.46    5.92
   3  11  -7   26.42    6.14
   3  11  -7   18.24    4.78
   3  11  -7   24.30    6.35
  -3 -11   7   17.89    4.78
   3  11  -6  305.06   24.75
   3  11  -6  326.79   24.77
   3  11  -6  374.76   25.59
  -3 -11   6  269.30   22.66
   3  11  -6  333.78   24.46
   3  11  -6  302.53   24.63
   3  11  -6  351.03   24.99
   3  11  -5   23.08    5.77
  -3 -11   5    2.48    7.47
   3  11  -5   21.38    5.66
   3  11  -5   20.20    5.50
  -3 -11   5   27.54    6.66
  -3 -11   5   26.74    6.48
   3  11  -5   25.39    6.50
   3  11  -4  105.63   13.62
  -3 -11   4  126.74   13.95
   3  11  -4  133.98   14.54
   3  11  -4  137.50   14.90
  -3 -11   4  149.68   15.38
  -3 -11   4  131.23   13.76
   3  11  -4  150.27   14.86
  -3 -11   3  636.03   42.10
  -3 -11   3  638.88   42.38
   3  11  -3  669.86   43.32
   3  11  -3  763.31   45.65
  -3 -11   3  780.48   45.72
  -3 -11   3  737.79   43.92
   3  11  -3  723.50   45.17
  -3 -11   2  145.79   14.26
  -3 -11   2  151.81   14.63
   3  11  -2  134.66   14.84
   3  11  -2  164.47   16.09
  -3 -11   2  157.27   15.80
  -3 -11   2  142.46   13.47
  -3 -11   2  126.46   13.50
  -3 -11   1   60.83    9.00
   3  11  -1   67.62    9.76
  -3 -11   1   73.10   10.18
  -3 -11   1   78.74   10.13
  -3 -11   1   65.48    8.88
   3  11  -1   68.23    9.78
  -3 -11   0  150.93   14.04
  -3 -11   0  146.37   13.38
  -3 -11   0  143.87   14.60
  -3 -11   0  137.04   13.85
   3  11   0  128.42   13.87
  -3 -11  -1   89.09   10.71
  -3 -11  -1   88.29   10.20
  -3 -11  -1   88.32   10.24
  -3 -11  -1   90.86    9.64
  -3 -11  -2   37.87    6.59
  -3 -11  -2   26.90    5.62
  -3 -11  -2   29.60    5.82
  -3 -11  -2   32.17    5.45
  -3 -11  -3   12.06    3.46
  -3 -11  -3    7.40    3.19
  -3 -11  -3    7.21    2.85
  -3 -11  -4   43.94    4.60
  -3 -12  11    7.61    2.40
  -3 -12  11   11.37    2.56
   3  12 -11   10.07    2.41
  -3 -12  10  108.42    9.86
  -3 -12  10  106.54    9.40
   3  12 -10  108.69    9.79
   3  12 -10  115.51    9.96
  -3 -12   9   10.63    3.70
  -3 -12   9   24.97    4.70
   3  12  -9   25.12    4.39
   3  12  -9   28.98    5.08
   3  12  -9   24.67    4.89
  -3 -12   9   15.85    3.59
  -3 -12   8    7.12    3.27
   3  12  -8    8.82    3.68
   3  12  -8    2.10    2.86
   3  12  -8    1.89    2.70
  -3 -12   8    4.12    3.32
   3  12  -8    1.53    2.55
   3  12  -8    4.00    2.86
   3  12  -7  188.45   15.45
   3  12  -7  213.78   16.03
  -3 -12   7  156.21   13.84
   3  12  -7  185.61   15.89
  -3 -12   7  180.88   15.13
   3  12  -7  166.49   15.34
  -3 -12   6    7.40    3.76
  -3 -12   6    0.95    2.85
   3  12  -6    8.17    3.74
   3  12  -6    4.66    3.62
  -3 -12   5   16.83    4.43
   3  12  -5   16.24    4.65
   3  12  -5   19.45    5.10
   3  12  -5   20.23    4.88
  -3 -12   5   20.08    5.47
  -3 -12   5   16.21    4.91
  -3 -12   4   -2.00    2.98
   3  12  -4   -1.07    2.76
   3  12  -4    2.53    3.27
  -3 -12   4   -1.27    2.88
  -3 -12   4   -4.30    3.70
  -3 -12   3    6.88    3.96
  -3 -12   3   20.30    4.85
  -3 -12   3   20.22    4.49
   3  12  -3   19.22    5.12
  -3 -12   3   31.10    6.65
  -3 -12   2  199.17   16.33
  -3 -12   2  209.70   15.94
   3  12  -2  196.17   17.37
  -3 -12   2  241.42   18.57
  -3 -12   1  257.14   19.89
  -3 -12   1  290.81   19.47
  -3 -12   1  262.97   18.43
  -3 -12   1  240.70   18.22
  -3 -12   0  135.67   12.30
  -3 -12   0  127.53   11.41
  -3 -12   0  128.64   10.83
  -3 -12   0  124.65   11.24
  -3 -12   0  123.97   11.14
  -3 -12  -1   14.43    3.65
  -3 -12  -1   14.90    3.82
  -3 -12  -1   20.73    4.36
  -3 -12  -2   55.45    5.98
  -3 -12  -2   58.10    6.15
   3  13  -9  230.39   14.73
  -3 -13   9  202.72   13.96
   3  13  -8  123.36   10.72
  -3 -13   8  170.34   12.04
  -3 -13   8  149.77   11.17
   3  13  -8  152.53   11.22
   3  13  -8  153.57   11.91
   3  13  -8  139.12    9.90
   3  13  -7   18.53    3.66
   3  13  -7   15.17    3.86
   3  13  -7   10.72    3.72
   3  13  -7   10.16    2.91
  -3 -13   7   13.57    3.37
   3  13  -6   18.85    4.09
  -3 -13   6   16.66    3.99
   3  13  -5    6.73    2.90
   3  13  -5    7.89    3.31
  -3 -13   5    7.06    2.79
  -3 -13   5    7.12    3.27
   3  13  -4  135.34   11.94
  -3 -13   4  140.09   12.25
   3  13  -3    1.53    2.28
  -3 -13   3   -0.61    1.91
  -3 -13   3    2.58    2.77
   3  13  -2    5.42    2.61
  -3 -13   2    8.25    2.71
  -3 -13   2    7.92    3.29
  -3 -13   1  235.68   14.86
   3  13  -1  218.97   14.68
  -3 -13   1  218.93   15.69
  -3 -13   0   11.15    2.87
   3  14  -6    7.82    2.21
   3  14  -6    7.62    2.04
   3  14  -5   33.37    4.05
   3  14  -5   30.95    3.90
   3  14  -4   28.50    3.58
  -3 -14   4   30.94    3.83
   3  14  -4   26.66    3.75
  -3 -14   3    7.29    1.93
   3  14  -3    4.03    1.75
   4 -15   0   -0.70    1.73
  -4  15  -1  100.88    7.64
   4 -15   1   98.44    7.50
  -4  15  -2   -2.83    2.85
   4 -15   2    1.51    1.60
  -4  15  -3  100.54    7.76
   4 -15   3   99.90    7.09
  -4  15  -4   -0.44    1.53
  -4  15  -4    2.59    1.74
   4 -15   4   -0.35    1.33
   4 -14  -3  374.56   22.01
   4 -14  -2    5.46    2.29
   4 -14  -2    3.26    2.32
   4 -14  -1   43.79    5.38
   4 -14  -1   35.36    4.78
   4 -14  -1   42.83    5.83
  -4  14   0    5.58    2.89
   4 -14   0    5.33    2.88
   4 -14   0    0.79    2.65
  -4  14  -1   22.50    5.07
   4 -14   1   17.14    4.43
   4 -14   1   18.24    4.12
  -4  14  -2   46.96    7.18
   4 -14   2   50.25    6.86
   4 -14   2   64.24    7.21
   4 -14   2   67.32    6.97
   4 -14   3    6.20    2.69
   4 -14   3    5.61    2.76
   4 -14   3    6.73    2.90
  -4  14  -3   15.15    3.72
  -4  14  -4    0.84    2.05
  -4  14  -4   -1.57    2.25
  -4  14  -4   -0.85    2.54
   4 -14   4    0.71    2.03
   4 -14   4    1.66    2.02
   4 -14   4    0.71    2.19
  -4  14  -5   88.38    8.49
  -4  14  -5   93.86    8.96
  -4  14  -5   83.35    8.11
   4 -14   5   95.81    8.37
   4 -14   5   75.61    7.72
   4 -14   5   84.30    7.00
   4 -14   5   78.14    7.10
  -4  14  -6    6.73    2.53
  -4  14  -6    4.30    1.82
   4 -14   6    2.60    2.16
   4 -14   6    4.85    2.44
   4 -14   6    2.89    1.79
  -4  14  -7    0.85    1.47
   4 -14   7    2.59    1.62
  -4  14  -7    0.44    1.42
   4 -13  -5   24.88    4.57
   4 -13  -4   30.36    5.18
   4 -13  -4   22.12    4.17
   4 -13  -4   20.59    4.57
   4 -13  -3  122.63   11.52
   4 -13  -3  110.15   10.87
   4 -13  -3  117.39   10.27
   4 -13  -2    9.55    3.89
   4 -13  -2    9.17    3.83
   4 -13  -2   11.81    3.63
   4 -13  -2   14.53    4.50
   4 -13  -1   23.61    5.02
   4 -13  -1   44.29    7.06
  -4  13   1   43.35    7.13
   4 -13   0  103.98   10.79
   4 -13   0  109.43   11.03
   4 -13   0  108.91   11.77
  -4  13   0  108.07   12.05
  -4  13   0   95.90   11.19
   4 -13   1  268.12   19.85
   4 -13   1  264.08   19.38
   4 -13   1  256.09   20.36
  -4  13  -1  261.03   21.07
  -4  13  -2   11.76    4.65
   4 -13   2   -1.14    6.17
   4 -13   2   10.73    4.84
   4 -13   2   14.80    4.57
  -4  13  -2    7.55    3.61
   4 -13   3  194.98   15.38
  -4  13  -3  197.21   17.70
  -4  13  -3  213.51   18.20
   4 -13   3  228.92   17.44
   4 -13   3  223.40   17.80
   4 -13   3  200.42   16.09
   4 -13   4  162.74   12.85
  -4  13  -4  143.86   14.15
   4 -13   4  145.16   12.71
   4 -13   4  138.26   13.45
  -4  13  -4  158.20   14.38
  -4  13  -5  327.92   24.23
   4 -13   5  385.02   23.80
   4 -13   5  388.62   23.77
  -4  13  -5  371.64   25.56
  -4  13  -5  370.86   25.77
   4 -13   6   45.27    6.18
  -4  13  -6   44.26    6.01
   4 -13   6   50.41    5.99
  -4  13  -6   42.16    6.78
   4 -13   7    8.29    2.97
  -4  13  -7   -0.83    2.58
   4 -13   7    4.14    2.06
  -4  13  -7    2.24    2.49
  -4  13  -8  150.00   11.20
  -4  13  -8  150.92   11.78
   4 -12  -6   53.57    6.10
   4 -12  -5   40.33    6.81
   4 -12  -5   31.03    5.38
   4 -12  -5   44.21    6.33
   4 -12  -5   44.89    7.15
   4 -12  -4   31.53    5.93
   4 -12  -4   28.95    6.39
   4 -12  -4   31.09    5.80
   4 -12  -4   27.13    6.34
   4 -12  -3  134.02   12.77
   4 -12  -3  142.81   14.12
   4 -12  -3  135.54   12.84
   4 -12  -3  136.82   14.03
   4 -12  -2  141.78   14.37
   4 -12  -2  155.35   15.06
   4 -12  -2  135.81   13.07
   4 -12  -1  215.25   18.95
  -4  12   1  248.73   21.04
   4 -12  -1  283.50   21.74
   4 -12  -1  250.23   19.65
   4 -12  -1  249.56   19.77
   4 -12   0   61.61    9.28
   4 -12   0   82.70    9.96
   4 -12   0   53.31    9.54
  -4  12   0   56.82    9.47
   4 -12   1  200.89   18.76
   4 -12   1  224.78   18.51
   4 -12   1  225.04   18.52
  -4  12  -1  209.34   18.80
  -4  12  -1  238.11   20.17
  -4  12  -1  198.13   19.04
   4 -12   2    9.73    4.69
   4 -12   2   10.74    4.98
  -4  12  -2   20.64    5.28
  -4  12  -2   23.52    5.98
  -4  12  -2   12.66    4.77
   4 -12   3    2.44    2.98
  -4  12  -3    1.36    2.35
   4 -12   3    3.16    3.27
  -4  12  -3   -2.96    3.37
   4 -12   3   -1.22    2.97
   4 -12   3   -1.16    3.16
  -4  12  -4   86.46   10.90
   4 -12   4   75.13    9.64
   4 -12   4   87.93   10.11
   4 -12   4   90.53   10.47
  -4  12  -4   68.76    9.49
   4 -12   4   96.18   10.68
   4 -12   4   75.09   10.84
   4 -12   5    2.11    2.88
   4 -12   5    6.05    4.89
  -4  12  -5   -1.19    2.91
   4 -12   5    1.03    3.07
   4 -12   5    2.64    3.00
   4 -12   5    5.10    3.73
   4 -12   5    6.98    3.61
  -4  12  -5   -1.22    2.79
  -4  12  -5    2.92    4.86
   4 -12   6   65.84    8.23
  -4  12  -6   57.82    8.66
   4 -12   6   53.66    7.24
   4 -12   6   63.27    9.03
   4 -12   6   66.38    8.54
  -4  12  -6   51.06    7.60
  -4  12  -6   61.11    9.17
  -4  12  -6   65.37    8.87
  -4  12  -7   45.32    6.84
   4 -12   7   34.57    6.62
   4 -12   7   43.52    6.44
  -4  12  -7   27.45    6.09
  -4  12  -7   34.75    6.04
   4 -12   8    7.42    4.00
   4 -12   8    7.49    2.67
  -4  12  -8    0.74    2.31
  -4  12  -8    5.29    2.85
  -4  12  -9   26.03    3.68
   4 -12   9   30.21    4.60
   4 -12   9   32.16    4.16
  -4  12  -9   31.40    4.02
  -4  12  -9   24.66    4.14
   4 -11  -7  264.08   19.30
   4 -11  -6   41.20    6.98
   4 -11  -6   40.66    7.08
   4 -11  -6   32.77    6.12
   4 -11  -6   33.36    6.25
   4 -11  -5   88.88   10.29
   4 -11  -5   67.22    9.65
   4 -11  -5   60.98    9.61
   4 -11  -5   88.22   10.84
   4 -11  -5   63.83    8.85
   4 -11  -4   65.06    9.43
   4 -11  -4   60.27    9.59
   4 -11  -4   67.58    9.24
   4 -11  -4  100.91   11.67
   4 -11  -4   65.42   10.13
   4 -11  -4   84.05   11.24
   4 -11  -3  413.17   31.33
  -4  11   3  407.13   31.47
   4 -11  -3  445.35   31.90
   4 -11  -3  428.46   31.49
   4 -11  -3  480.23   32.56
   4 -11  -3  468.59   32.13
   4 -11  -3  479.83   33.02
  -4  11   3  458.73   32.09
   4 -11  -3  471.20   31.00
  -4  11   2  136.17   15.25
   4 -11  -2  140.76   15.53
   4 -11  -2  145.40   14.61
   4 -11  -2  148.49   15.53
   4 -11  -2  173.41   16.15
  -4  11   2  153.63   15.94
   4 -11  -2  177.02   16.76
   4 -11  -2  127.68   13.84
  -4  11   1   89.30   11.82
   4 -11  -1   74.72   11.65
   4 -11  -1   92.97   10.99
   4 -11  -1   88.10   11.58
   4 -11  -1  100.33   11.85
  -4  11   1   77.59   11.47
  -4  11   1   83.10   11.63
   4 -11  -1  114.37   12.81
   4 -11   0    9.16    4.92
   4 -11   0    1.32    3.59
   4 -11   0    4.72    3.32
   4 -11   0    4.09    2.88
  -4  11   0    3.37    2.90
  -4  11   0   -1.59    3.35
   4 -11   1   18.39    5.49
   4 -11   1   20.25    5.63
   4 -11   1   22.03    5.96
  -4  11  -1    8.53    4.71
  -4  11  -1   14.66    5.30
  -4  11  -2   19.62    5.30
   4 -11   2   26.60    6.26
   4 -11   2   14.14    5.34
   4 -11   2   18.09    6.31
   4 -11   2   28.84    6.16
  -4  11  -2   24.87    6.47
  -4  11  -2   22.31    6.69
   4 -11   3   59.67    8.54
   4 -11   3   60.86    9.06
  -4  11  -3   55.15    9.61
  -4  11  -3   50.49    8.57
   4 -11   3   63.08    9.89
   4 -11   3   63.91    9.69
   4 -11   3   61.20   10.24
   4 -11   3   53.73    8.78
  -4  11  -3   52.29    8.73
  -4  11  -3   51.29    9.24
  -4  11  -3   56.18    9.46
   4 -11   4   48.74    7.83
   4 -11   4   33.82    7.37
   4 -11   4   46.79    9.49
  -4  11  -4   31.71    7.21
   4 -11   4   36.77    7.43
  -4  11  -4   39.24    7.24
  -4  11  -4   29.08    6.81
   4 -11   4   43.66    8.13
  -4  11  -4   28.28    7.08
   4 -11   4   30.06    6.77
  -4  11  -4   34.31    7.24
   4 -11   5   81.75   10.16
   4 -11   5   77.30   11.30
  -4  11  -5   80.86   11.06
  -4  11  -5   72.55   11.17
   4 -11   5   74.89   10.13
  -4  11  -5   86.98   11.18
   4 -11   5   73.57   10.50
   4 -11   5  100.76   11.58
  -4  11  -5   79.02   10.61
   4 -11   6  428.54   28.70
   4 -11   6  390.89   26.37
  -4  11  -6  385.28   28.06
  -4  11  -6  376.24   28.73
   4 -11   6  412.63   27.38
  -4  11  -6  365.21   26.38
   4 -11   6  372.92   27.64
  -4  11  -6  325.95   26.68
   4 -11   7   89.95   10.24
  -4  11  -7   75.25   10.12
  -4  11  -7   86.13   10.63
   4 -11   7   88.03    9.32
   4 -11   7   87.77   11.26
   4 -11   7   90.60   10.48
   4 -11   8  256.70   18.19
   4 -11   8  248.71   18.54
  -4  11  -8  206.79   17.42
  -4  11  -8  207.74   17.77
  -4  11  -8  272.24   19.86
   4 -11   9   -1.37    2.28
   4 -11   9   -1.51    4.99
  -4  11  -9    2.25    2.04
  -4  11  -9   -0.86    2.55
  -4  11  -9   -0.64    1.98
   4 -11   9    3.67    2.36
  -4  11  -9    0.81    2.20
  -4  11 -10   77.25    6.65
  -4  11 -10   59.35    5.76
   4 -11  10   80.42    6.58
   4 -11  10   59.98    6.30
  -4  11 -10   54.99    5.69
   4 -10  -8   73.07    8.63
   4 -10  -8   81.85    9.14
   4 -10  -7   27.89    5.82
   4 -10  -7   22.40    5.85
   4 -10  -7   34.77    7.01
   4 -10  -7   33.20    6.86
   4 -10  -7   39.49    6.87
   4 -10  -7   37.03    6.99
   4 -10  -7   29.76    6.18
   4 -10  -6    5.31    3.80
   4 -10  -6    5.41    3.87
   4 -10  -6    4.34    4.14
   4 -10  -6    2.30    3.29
   4 -10  -6    4.25    3.87
   4 -10  -6   10.34    4.98
   4 -10  -6    4.22    4.03
   4 -10  -5    3.13    4.04
   4 -10  -5   -1.47    4.01
   4 -10  -5    2.82    4.02
   4 -10  -5    1.53    2.64
   4 -10  -5   -1.62    2.79
  -4  10   5    1.59    2.73
   4 -10  -5    4.94    3.69
   4 -10  -5    3.02    3.44
   4 -10  -5    4.10    4.71
   4 -10  -5    3.08    3.51
   4 -10  -4  139.84   15.47
   4 -10  -4  146.06   15.43
   4 -10  -4  131.78   15.13
   4 -10  -4  147.12   15.25
   4 -10  -4  111.09   13.94
  -4  10   4  141.42   15.25
   4 -10  -4  134.49   14.33
   4 -10  -4  110.68   13.95
   4 -10  -3    4.78    4.33
  -4  10   3    6.64    4.29
   4 -10  -3    4.69    3.01
   4 -10  -3   -8.03    6.18
   4 -10  -3    1.61    3.41
   4 -10  -3   -1.37    4.09
   4 -10  -3   -1.56    3.55
   4 -10  -3    3.12    4.03
   4 -10  -2   95.94   12.21
   4 -10  -2  105.29   12.85
  -4  10   2  110.77   13.29
  -4  10   1  555.54   38.40
  -4  10   1  562.96   38.27
   4 -10  -1  615.80   38.31
   4 -10  -1  518.46   36.97
   4 -10   0  159.32   14.98
   4 -10   0  112.79   13.57
  -4  10   0  121.69   13.66
  -4  10   0  139.46   15.18
   4 -10   0  112.63   13.25
  -4  10   0  138.58   14.94
  -4  10   0  102.74   13.41
   4 -10   1   73.25   11.11
   4 -10   1  127.65   12.85
  -4  10  -1  104.61   13.06
   4 -10   1   94.19   11.13
  -4  10  -1  102.96   12.64
  -4  10  -1  106.73   13.44
   4 -10   1  107.56   12.89
   4 -10   2   75.36   10.78
  -4  10  -2   91.51   12.25
   4 -10   2   99.56   11.36
  -4  10  -2   99.32   12.20
  -4  10  -2   63.30   10.86
   4 -10   2  114.03   12.83
   4 -10   3  188.03   18.22
   4 -10   3  181.85   17.38
  -4  10  -3  235.04   20.69
  -4  10  -3  190.81   18.46
  -4  10  -3  176.04   18.35
   4 -10   4    4.70    4.07
  -4  10  -4   14.75    5.48
  -4  10  -4    8.24    4.28
   4 -10   4   11.30    4.63
   4 -10   4    7.77    4.75
   4 -10   4   12.25    5.61
   4 -10   4    5.44    3.91
  -4  10  -4   17.50    5.66
   4 -10   4   10.01    4.11
   4 -10   5   50.27    9.06
  -4  10  -5   58.89    9.97
  -4  10  -5   51.26    9.12
   4 -10   5   68.67   10.32
   4 -10   5   40.74    8.19
  -4  10  -5   94.24   12.45
   4 -10   5   68.13   10.81
   4 -10   5   70.84    9.74
   4 -10   5   50.48    9.15
  -4  10  -5   70.12    9.78
   4 -10   6   15.63    5.38
  -4  10  -6   17.49    6.01
  -4  10  -6   16.17    5.44
   4 -10   6   18.34    5.63
   4 -10   6   14.19    4.89
  -4  10  -6   15.41    5.94
   4 -10   6    9.73    4.38
   4 -10   6   23.35    6.92
  -4  10  -6   10.36    5.20
   4 -10   7    7.87    4.27
  -4  10  -7   11.87    5.15
  -4  10  -7   10.81    4.55
  -4  10  -7   13.66    4.57
   4 -10   7   16.70    4.98
  -4  10  -7   14.21    5.47
   4 -10   7   14.87    5.37
   4 -10   7   12.69    4.12
   4 -10   8   19.48    4.87
  -4  10  -8    9.15    4.25
   4 -10   8   14.21    6.06
  -4  10  -8    8.89    3.99
  -4  10  -8   14.85    5.10
   4 -10   8   12.77    4.53
   4 -10   9  108.11   10.31
  -4  10  -9  101.13   10.75
   4 -10   9   87.25   10.75
  -4  10  -9  114.77   11.44
  -4  10  -9   76.89    8.76
  -4  10  -9   99.80   10.67
   4 -10   9  132.48   11.40
  -4  10 -10   51.24    6.50
  -4  10 -10   46.42    5.86
   4 -10  10   51.62    6.66
  -4  10 -10   46.56    6.20
   4 -10  10   55.35    6.22
  -4  10 -11    7.23    2.07
   4 -10  11    5.47    2.22
   4  -9 -10   61.46    6.35
   4  -9 -10   83.63    8.37
   4  -9  -9   22.42    4.76
   4  -9  -9   18.51    5.34
   4  -9  -9   24.69    5.09
   4  -9  -8   98.22   11.65
   4  -9  -8  120.69   12.79
   4  -9  -8  125.77   13.01
   4  -9  -8  118.67   12.58
   4  -9  -8  133.93   13.13
   4  -9  -7   51.42    8.92
   4  -9  -7   60.27    8.62
   4  -9  -7   57.39    9.66
   4  -9  -7   47.93    8.67
   4  -9  -7   40.19    7.84
   4  -9  -7   42.43    8.61
   4  -9  -7   49.48    9.11
   4  -9  -7   53.74    8.57
   4  -9  -7   52.01    9.36
   4  -9  -7   58.69    9.01
  -4   9   6  121.88   14.51
   4  -9  -6  145.19   15.34
   4  -9  -6  126.61   14.61
   4  -9  -6  154.99   15.48
   4  -9  -6  126.99   14.72
   4  -9  -6  149.22   15.13
   4  -9  -6  132.55   14.76
   4  -9  -6  115.02   14.06
   4  -9  -6  120.37   13.75
   4  -9  -6  145.94   15.48
  -4   9   5 1221.19   67.35
   4  -9  -5 1055.23   66.00
   4  -9  -5 1105.01   66.18
   4  -9  -5 1155.71   66.43
   4  -9  -5 1032.27   64.96
   4  -9  -5 1105.63   66.00
   4  -9  -5 1229.76   68.65
   4  -9  -5 1222.76   66.72
   4  -9  -5 1147.73   65.13
   4  -9  -4    5.02    4.33
   4  -9  -4   15.12    5.37
   4  -9  -4    1.64    3.18
  -4   9   4   16.17    5.22
   4  -9  -3   30.85    6.90
   4  -9  -3   40.83    7.83
  -4   9   3   42.75    7.89
  -4   9   3   28.78    6.53
  -4   9   2    7.54    3.68
  -4   9   2    1.55    2.32
   4  -9  -2    4.28    3.01
   4  -9  -2    2.99    3.64
  -4   9   2    5.73    3.49
  -4   9   1  769.61   49.36
   4  -9  -1  844.21   48.74
  -4   9   1  874.42   50.01
   4  -9  -1  842.65   49.55
   4  -9  -1  724.64   48.20
   4  -9   0  232.90   19.28
   4  -9   0  236.77   20.35
  -4   9   0  259.55   21.61
  -4   9   0  243.09   21.41
   4  -9   0  306.47   22.12
   4  -9   0  278.43   21.63
   4  -9   1    4.76    3.58
  -4   9  -1   12.67    4.74
  -4   9  -1    8.91    4.07
   4  -9   1   14.19    5.06
  -4   9  -1   11.08    4.93
   4  -9   1    4.19    5.39
   4  -9   1   18.41    5.21
  -4   9  -2   69.98   10.70
   4  -9   2   75.03   10.02
   4  -9   2   97.62   12.09
  -4   9  -2  102.96   12.30
  -4   9  -2   90.20   11.81
   4  -9   2  104.59   11.44
   4  -9   2   65.57   10.19
  -4   9  -3  504.80   35.56
   4  -9   3  514.80   34.27
  -4   9  -3  492.64   34.82
  -4   9  -4   29.52    6.98
   4  -9   4   28.48    6.80
  -4   9  -4   24.94    6.54
   4  -9   5  208.72   19.54
  -4   9  -5  234.37   20.41
  -4   9  -5  177.78   17.13
  -4   9  -5  188.04   19.08
  -4   9  -6   94.62   13.36
  -4   9  -6   94.71   12.69
   4  -9   6   98.27   12.51
   4  -9   6   98.12   12.44
   4  -9   6   91.48   12.05
  -4   9  -6  102.36   13.34
   4  -9   6  109.48   12.19
  -4   9  -6   99.71   13.61
   4  -9   7    9.40    4.65
  -4   9  -7   18.08    6.35
  -4   9  -7   20.13    6.48
   4  -9   7    7.48    3.90
  -4   9  -7    5.00    3.83
  -4   9  -7   18.42    5.87
  -4   9  -7    7.29    5.23
   4  -9   7   13.85    4.36
  -4   9  -8  202.32   19.10
  -4   9  -8  168.07   17.91
   4  -9   8  208.66   18.30
  -4   9  -8  208.48   17.78
   4  -9   8  240.10   19.02
   4  -9   8  259.11   18.20
  -4   9  -8  195.57   18.64
  -4   9  -9    4.69    3.78
  -4   9  -9    1.27    3.27
   4  -9   9    8.54    3.44
   4  -9   9    1.01    3.36
   4  -9   9    2.57    2.56
   4  -9  10  218.38   15.94
  -4   9 -10  219.86   17.19
   4  -9  10  218.09   15.19
  -4   9 -10  194.42   15.43
  -4   9 -10  209.83   16.84
   4  -9  11    1.62    2.63
  -4   9 -11    0.62    2.07
  -4   9 -11    2.42    2.08
   4  -9  11    5.71    2.17
   4  -8 -11   11.36    3.45
   4  -8 -10   31.69    6.36
   4  -8 -10   30.24    5.37
   4  -8 -10   36.75    6.23
   4  -8  -9  300.63   22.30
   4  -8  -9  270.56   20.89
   4  -8  -9  254.37   19.96
   4  -8  -9  244.89   19.69
   4  -8  -9  283.85   21.72
   4  -8  -8  263.01   21.50
   4  -8  -8  243.71   20.88
   4  -8  -8  266.45   20.35
   4  -8  -8  255.97   22.20
   4  -8  -8  233.65   20.51
   4  -8  -8  256.08   21.36
   4  -8  -8  239.68   20.55
   4  -8  -7    4.54    3.93
   4  -8  -7    8.64    4.95
  -4   8   7   11.60    4.75
   4  -8  -7   10.49    4.67
   4  -8  -7    8.95    4.99
   4  -8  -7   11.97    5.52
   4  -8  -7   12.14    5.56
   4  -8  -7    7.33    5.80
   4  -8  -7    4.53    3.47
   4  -8  -7    6.24    4.86
   4  -8  -7   11.86    4.79
   4  -8  -6    1.69    3.56
   4  -8  -6    2.99    3.16
  -4   8   6    1.61    2.41
   4  -8  -5  322.48   26.31
   4  -8  -5  279.63   23.47
   4  -8  -5  296.88   24.78
  -4   8   5  345.96   25.50
  -4   8   5  312.63   24.51
   4  -8  -4    6.80    3.53
   4  -8  -4    9.71    4.63
  -4   8   4    5.61    2.98
   4  -8  -3   33.56    6.40
   4  -8  -3   38.63    7.34
   4  -8  -3   39.18    7.44
  -4   8   3   62.37    9.14
  -4   8   3   38.69    6.95
  -4   8   3   44.11    7.80
   4  -8  -2   76.37    9.22
  -4   8   2   66.30    9.47
   4  -8  -2   99.97   11.32
   4  -8  -2   84.54   10.18
  -4   8   2   76.07    9.92
  -4   8   2   73.96   10.02
  -4   8   1    1.32    2.54
   4  -8  -1    3.49    2.83
   4  -8  -1    2.61    3.73
  -4   8   1   -1.26    2.65
   4  -8   0   -1.21    2.94
   4  -8   0    8.80    3.75
  -4   8   0    2.67    2.57
   4  -8   0    8.55    3.93
  -4   8   0    9.23    3.77
   4  -8   1  756.79   43.55
  -4   8  -1  704.19   43.13
   4  -8   1  661.15   42.22
   4  -8   1  701.29   42.73
   4  -8   1  693.91   44.04
  -4   8  -1  704.30   43.82
  -4   8  -1  704.28   44.05
   4  -8   1  697.87   41.83
   4  -8   2    7.25    3.45
   4  -8   2    1.45    2.80
  -4   8  -2    1.50    2.90
  -4   8  -2    1.44    2.77
   4  -8   2    1.35    2.84
  -4   8  -3  697.15   44.28
   4  -8   3  701.06   42.03
  -4   8  -3  714.77   44.22
  -4   8  -3  633.90   42.90
  -4   8  -4    1.66    2.86
   4  -8   4    8.41    3.73
  -4   8  -4    1.61    2.78
   4  -8   4    1.49    2.88
  -4   8  -4    3.14    3.32
   4  -8   5   49.76    8.86
  -4   8  -5   44.09    8.56
   4  -8   6  395.20   29.82
  -4   8  -6  416.82   31.13
  -4   8  -7   39.07    8.90
   4  -8   7   41.99    7.28
  -4   8  -7   28.91    7.37
  -4   8  -7   34.67    8.22
   4  -8   7   37.24    7.42
   4  -8   7   47.77    8.35
  -4   8  -7   26.16    6.76
   4  -8   7   33.15    7.14
  -4   8  -8   15.29    5.29
  -4   8  -8    9.88    4.28
   4  -8   8    7.04    3.67
   4  -8   8    9.02    4.73
   4  -8   8   13.94    4.38
  -4   8  -8    4.89    4.46
  -4   8  -8   10.93    3.93
  -4   8  -9    1.17    2.25
   4  -8   9    1.03    2.79
  -4   8  -9    4.94    3.53
   4  -8   9    4.47    3.60
  -4   8  -9   -1.42    4.05
   4  -8  10   63.14    7.77
   4  -8  10   54.07    7.00
  -4   8 -10   42.83    7.56
   4  -8  11    3.83    2.22
   4  -8  11    3.64    2.11
  -4   8 -11    3.92    2.95
   4  -7 -12   24.41    4.24
   4  -7 -11    4.04    3.26
   4  -7 -11   -0.96    2.99
   4  -7 -11    5.74    3.00
   4  -7 -10    9.93    4.48
   4  -7 -10   18.48    4.84
   4  -7  -9  234.91   19.50
   4  -7  -9  249.96   21.08
   4  -7  -9  239.83   20.25
   4  -7  -9  218.54   21.07
   4  -7  -9  243.73   20.96
  -4   7   9  219.65   20.28
   4  -7  -9  243.29   20.23
   4  -7  -8  187.15   19.21
   4  -7  -8  194.51   18.16
   4  -7  -8  192.94   17.96
  -4   7   8  196.53   19.16
  -4   7   8  193.13   19.15
   4  -7  -8  169.86   17.50
   4  -7  -8  206.99   19.05
   4  -7  -8  157.11   16.84
   4  -7  -8  215.48   19.32
   4  -7  -8  227.82   19.48
   4  -7  -8  199.05   18.33
   4  -7  -7  368.10   30.62
   4  -7  -7  396.92   28.79
   4  -7  -7  449.47   31.29
  -4   7   7  410.50   30.41
  -4   7   7  375.96   29.65
  -4   7   6  187.44   17.37
   4  -7  -6  190.36   17.09
   4  -7  -6  188.85   18.29
  -4   7   6  173.97   17.47
  -4   7   6  192.93   17.75
  -4   7   5    2.68    3.06
   4  -7  -5    1.66    3.51
   4  -7  -5    7.46    4.06
   4  -7  -5    2.53    2.89
  -4   7   5   -1.40    2.42
  -4   7   4   68.57    9.08
   4  -7  -4   75.79    9.26
   4  -7  -4   52.79    8.88
   4  -7  -4   60.62    9.80
  -4   7   4   73.80    9.55
  -4   7   3 1687.00   91.66
   4  -7  -3 1763.82   93.42
   4  -7  -3 1690.01   91.58
  -4   7   3 1680.62   92.10
  -4   7   3 1866.93   93.14
   4  -7  -2   37.03    7.04
  -4   7   2   27.68    5.54
  -4   7   2   22.14    4.93
   4  -7  -2   29.02    5.43
   4  -7  -2   20.75    5.61
   4  -7  -2   25.76    4.89
  -4   7   2   28.37    5.28
   4  -7  -1   95.06   10.08
  -4   7   1   97.60   10.76
  -4   7   1   93.70   10.51
   4  -7  -1   88.70   10.69
   4  -7  -1   92.62    9.94
  -4   7   1   88.02    9.85
  -4   7   1  104.11   10.52
   4  -7   0    2.57    2.48
  -4   7   0    4.07    2.78
   4  -7   0    7.48    3.32
  -4   7   0    7.18    3.10
  -4   7   0    1.13    2.40
   4  -7   0    7.15    2.92
   4  -7   0    2.26    2.39
  -4   7  -1  258.57   19.97
  -4   7  -1  292.15   21.03
  -4   7  -1  267.56   20.75
   4  -7   1  250.94   19.66
[truncated: 571,616 more chars]
