# Supplementary material for: Crystal structure and Hirshfeld surface analysis of 3-(bromo­meth­yl)-2-[1,2-di­bromo-2-(6-nitro­benzo[d][1,3]dioxol-5-yl)eth­yl]-1-(phenyl­sulfon­yl)-1H-indole chloro­form 0.585-solvate
Source: Acta Crystallogr E Crystallogr Commun. 2023 Aug 17;79(Pt 9):813–6. doi: 10.1107/S2056989023007120 (PMC10483562; doi:10.1107/S2056989023007120)
Supplement: Supplementary file 2 [file e-79-00813-Isup3.hkl]

data_I                                                                          
_shelx_title ' sk_929_c2_red1_abs1_a.res in P-1'                                
_shelx_refln_list_code          4                                               
_shelx_F_calc_maximum      256.30                                               
_exptl_crystal_F_000       755.86                                               
_reflns_d_resolution_high  0.7888                                               
                                                                                
loop_                                                                           
 _space_group_symop_operation_xyz                                               
 'x, y, z'                                                                      
 '-x, -y, -z'                                                                   
                                                                                
_cell_length_a    10.0987                                                       
_cell_length_b    12.2744                                                       
_cell_length_c    12.4842                                                       
_cell_angle_alpha  99.448                                                       
_cell_angle_beta  110.701                                                       
_cell_angle_gamma 100.696                                                       
                                                                                
_shelx_F_squared_multiplier     1.000                                           
                                                                                
loop_                                                                           
 _refln_index_h                                                                 
 _refln_index_k                                                                 
 _refln_index_l                                                                 
 _refln_F_squared_calc                                                          
 _refln_F_squared_meas                                                          
 _refln_F_squared_sigma                                                         
 _refln_observed_status                                                         
   1   0   0        912.79       2239.57        74.20 o                         
   2   0   0         89.55        107.35        19.82 o                         
   3   0   0      22833.14      21396.86       613.00 o                         
   4   0   0       2441.21       2378.03       229.40 o                         
   5   0   0       1737.78       1831.30        66.70 o                         
   6   0   0        127.16        119.34        10.10 o                         
   7   0   0       3606.87       3831.28        83.50 o                         
   8   0   0        429.35        499.87        32.46 o                         
   9   0   0         19.31         19.89         8.36 o                         
  10   0   0        297.03        260.53        22.24 o                         
  11   0   0          1.68          9.52         8.36 o                         
 -11   1   0        125.48         89.95        13.58 o                         
 -10   1   0        648.63        740.43        38.19 o                         
  -9   1   0         15.99         21.16        11.17 o                         
  -8   1   0        848.04        803.44        40.36 o                         
  -7   1   0       1605.24       1649.99        43.40 o                         
  -6   1   0        878.21        980.14        34.22 o                         
  -5   1   0      24339.57      24376.45       543.36 o                         
  -4   1   0         60.03         54.39         9.93 o                         
  -3   1   0         17.06         57.98        18.82 o                         
  -2   1   0      12685.80      11749.81       357.56 o                         
  -1   1   0       8794.86      12161.03       435.33 o                         
   0   1   0       2689.05       1773.65        81.36 o                         
   1   1   0       4422.92       2822.23        91.99 o                         
   2   1   0      43020.53      43036.36      1055.80 o                         
   3   1   0        233.60        426.01        26.14 o                         
   4   1   0        465.11        430.13        26.65 o                         
   5   1   0       3706.04       3936.15        88.35 o                         
   6   1   0        201.54        216.54        17.40 o                         
   7   1   0        620.38        560.22        39.49 o                         
   8   1   0        597.75        613.43        25.69 o                         
   9   1   0        961.67        897.42        35.03 o                         
  10   1   0        626.14        552.53        29.14 o                         
  11   1   0          6.74         -1.23         8.03 o                         
 -11   2   0         11.39          7.48         9.58 o                         
 -10   2   0       1408.61       1336.20        61.91 o                         
  -9   2   0         18.64         26.50         9.04 o                         
  -8   2   0        911.90       1124.23        51.47 o                         
  -7   2   0         41.36         31.14         7.94 o                         
  -6   2   0       2309.81       2298.29        60.84 o                         
  -5   2   0       2759.10       3099.63        85.26 o                         
  -4   2   0       5805.79       5331.84       190.91 o                         
  -3   2   0      30884.54      31197.53       706.84 o                         
  -2   2   0       1906.97       2787.52        87.41 o                         
  -1   2   0         16.40         31.60         8.26 o                         
   0   2   0         85.65         11.88         4.55 o                         
   1   2   0       7269.78       6064.00       130.29 o                         
   2   2   0       4816.68       4954.24       207.99 o                         
   3   2   0       6097.58       7157.11       200.77 o                         
   4   2   0       1505.01       1172.28        51.43 o                         
   5   2   0       3165.71       3144.38        66.37 o                         
   6   2   0        864.28        872.35        34.35 o                         
   7   2   0       2209.57       2222.42        71.29 o                         
   8   2   0        117.42        132.06        13.45 o                         
   9   2   0        733.77        747.90        29.10 o                         
  10   2   0         46.35         29.46        11.46 o                         
  11   2   0         92.74         87.32        18.09 o                         
 -11   3   0          3.27         23.12        12.02 o                         
 -10   3   0        145.26        182.70        19.59 o                         
  -9   3   0         55.26         42.73         9.32 o                         
  -8   3   0       2101.31       2076.37        99.97 o                         
  -7   3   0        113.86        146.29        14.95 o                         
  -6   3   0         34.37         20.61         7.64 o                         
  -5   3   0        264.67        159.40        14.09 o                         
  -4   3   0       1411.57       1230.10        43.35 o                         
  -3   3   0       5975.07       5991.26       179.34 o                         
  -2   3   0      65691.29      70686.95      1721.58 o                         
  -1   3   0       2272.03       2418.60        69.62 o                         
   0   3   0       9892.33       8372.98       202.78 o                         
   1   3   0       4353.68       3866.21       108.72 o                         
   2   3   0        521.48        357.72        22.59 o                         
   3   3   0          1.98          8.90         7.81 o                         
   4   3   0        960.22        844.74        34.23 o                         
   5   3   0       2919.10       3068.83        82.79 o                         
   6   3   0        777.24        765.05        35.85 o                         
   7   3   0       2408.34       2476.97        78.11 o                         
   8   3   0        367.88        357.31        20.63 o                         
   9   3   0         36.10         19.80         7.93 o                         
  10   3   0         30.37         44.32        10.28 o                         
 -11   4   0         93.06         92.98        11.56 o                         
 -10   4   0        149.64        132.76        16.21 o                         
  -9   4   0          4.46          4.78         7.78 o                         
  -8   4   0        249.87        290.63        26.00 o                         
  -7   4   0       1967.49       1989.91        60.51 o                         
  -6   4   0        287.47        266.44        17.28 o                         
  -5   4   0       2549.71       2725.69        71.41 o                         
  -4   4   0       1497.69       1368.55        43.25 o                         
  -3   4   0        149.19        183.17        16.30 o                         
  -2   4   0      10476.15      10527.28       230.29 o                         
  -1   4   0        308.65        255.05        14.78 o                         
   0   4   0      13826.38      12283.12       266.05 o                         
   1   4   0       3353.11       3463.95       166.66 o                         
   2   4   0       4523.28       4917.98       123.93 o                         
   3   4   0       4469.00       4549.28       131.98 o                         
   4   4   0          4.71         -1.48         6.54 o                         
   5   4   0        367.03        452.54        41.24 o                         
   6   4   0       2468.49       2622.40        91.36 o                         
   7   4   0        896.45        917.80        39.15 o                         
   8   4   0       1551.22       1648.40        46.47 o                         
   9   4   0        140.60        166.13        15.29 o                         
  10   4   0        213.60        158.67        14.70 o                         
 -11   5   0         37.13         27.65         7.46 o                         
 -10   5   0         55.87         58.61        11.23 o                         
  -9   5   0        246.48        309.62        25.53 o                         
  -8   5   0        169.22        237.90        21.04 o                         
  -7   5   0       2415.23       2453.42        58.93 o                         
  -6   5   0       2702.12       2825.40        79.96 o                         
  -5   5   0       5944.72       5951.52       137.69 o                         
  -4   5   0       6054.29       6288.82       151.00 o                         
  -3   5   0       6322.13       6457.01       159.58 o                         
  -2   5   0       1451.88       1331.59        43.07 o                         
  -1   5   0        457.44        521.76        22.27 o                         
   0   5   0        845.02       1186.92        34.92 o                         
   1   5   0       1895.67       1917.89        71.49 o                         
   2   5   0        919.61       1031.89        38.94 o                         
   3   5   0       7722.50       7748.75       191.03 o                         
   4   5   0       2844.97       2664.44        71.19 o                         
   5   5   0       2813.37       2860.78        92.43 o                         
   6   5   0          4.61          7.35         9.18 o                         
   7   5   0        636.05        659.24        27.04 o                         
   8   5   0        188.56        198.46        17.60 o                         
   9   5   0         48.01         44.92         9.97 o                         
 -11   6   0        102.59        109.84        10.26 o                         
 -10   6   0        504.27        601.52        27.16 o                         
  -9   6   0        348.82        365.37        22.19 o                         
  -8   6   0       1032.92       1137.03        42.35 o                         
  -7   6   0       1241.50       1324.18        40.19 o                         
  -6   6   0        141.37        171.03        14.93 o                         
  -5   6   0       3491.14       3407.77        99.16 o                         
  -4   6   0       4722.43       4962.59       102.23 o                         
  -3   6   0       1595.20       1636.70        52.95 o                         
  -2   6   0       9536.56       9846.26       230.46 o                         
  -1   6   0        596.08        477.54        23.54 o                         
   0   6   0       3265.29       2701.94        75.53 o                         
   1   6   0       3840.08       3945.49       105.15 o                         
   2   6   0       3221.51       2784.24        75.31 o                         
   3   6   0         21.17          8.98         6.71 o                         
   4   6   0        234.68        169.20        15.43 o                         
   5   6   0       9101.75       9466.63       204.16 o                         
   6   6   0          4.26         -4.26         8.96 o                         
   7   6   0        701.37        757.61        36.12 o                         
   8   6   0        150.80        166.33        12.82 o                         
   9   6   0        253.11        217.75        18.03 o                         
 -11   7   0          2.63         -2.52         6.05 o                         
 -10   7   0       1155.52       1325.92        40.33 o                         
  -9   7   0        323.74        330.84        20.73 o                         
  -8   7   0        207.23        260.39        15.45 o                         
  -7   7   0       5631.66       5737.35       113.12 o                         
  -6   7   0        329.06        349.19        19.73 o                         
  -5   7   0       4313.83       4326.12       102.38 o                         
  -4   7   0         39.65         30.50         7.33 o                         
  -3   7   0       1447.89       1223.17        39.44 o                         
  -2   7   0        244.39        236.55        15.90 o                         
  -1   7   0        101.77         88.21        10.45 o                         
   0   7   0      15927.15      16353.68       418.13 o                         
   1   7   0       1039.40       1084.46        36.57 o                         
   2   7   0       1733.83       1792.87        53.19 o                         
   3   7   0       1444.97       1238.48        53.13 o                         
   4   7   0       1618.55       1728.58        52.86 o                         
   5   7   0        631.61        636.50        27.63 o                         
   6   7   0         97.99         96.00        11.95 o                         
   7   7   0       1109.20        964.99        31.93 o                         
   8   7   0         42.61         28.88         9.81 o                         
 -11   8   0         12.83         15.76         6.04 o                         
 -10   8   0        117.02        203.74        14.26 o                         
  -9   8   0          0.40          5.53         7.77 o                         
  -8   8   0       2934.98       3290.32        68.33 o                         
  -7   8   0         23.46         39.79         9.00 o                         
  -6   8   0        119.33        151.56        12.87 o                         
  -5   8   0       9487.49       9322.17       213.48 o                         
  -4   8   0         13.89         35.85        14.38 o                         
  -3   8   0        891.63        891.25        40.10 o                         
  -2   8   0        825.73        811.62        48.07 o                         
  -1   8   0       1978.17       1999.97        73.42 o                         
   0   8   0       3110.29       3133.89        85.78 o                         
   1   8   0       1744.26       1687.91        60.18 o                         
   2   8   0       7442.95       7091.20       155.67 o                         
   3   8   0          7.24          4.08         7.87 o                         
   4   8   0       1061.04        949.65        37.57 o                         
   5   8   0        576.60        594.62        25.00 o                         
   6   8   0         13.11          5.00         7.83 o                         
   7   8   0        659.24        735.99        29.40 o                         
   8   8   0         10.57          3.07         5.51 o                         
 -11   9   0          0.79         -7.72         7.72 o                         
 -10   9   0       1371.62       1569.64        41.97 o                         
  -9   9   0          8.75         19.83         8.06 o                         
  -8   9   0        466.81        430.32        18.68 o                         
  -7   9   0         28.20         25.68         8.44 o                         
  -6   9   0       1838.25       1847.64        56.73 o                         
  -5   9   0       2277.18       2222.14        71.41 o                         
  -4   9   0       1947.06       1860.70        70.86 o                         
  -3   9   0       5666.07       5139.14       118.70 o                         
  -2   9   0       1036.70        983.78        49.53 o                         
  -1   9   0          4.16          6.15         9.58 o                         
   0   9   0         52.18         45.15        11.14 o                         
   1   9   0       1753.21       1766.16        66.87 o                         
   2   9   0       1825.92       1874.04        79.86 o                         
   3   9   0       2224.89       2295.40        65.29 o                         
   4   9   0        917.80        997.27        40.60 o                         
   5   9   0        233.88        276.40        30.40 o                         
   6   9   0          1.19         -5.79         9.25 o                         
   7   9   0        147.71        152.66        27.64 o                         
 -10  10   0        658.36        734.75        37.51 o                         
  -9  10   0        569.25        710.44        47.95 o                         
  -8  10   0       1447.83       1732.64        45.16 o                         
  -7  10   0         69.60         79.45        10.30 o                         
  -6  10   0        188.32        183.22        17.42 o                         
  -5  10   0         38.61         30.46         9.44 o                         
  -4  10   0        995.49        912.23        47.99 o                         
  -3  10   0       2576.35       2629.82        99.94 o                         
  -2  10   0       4060.72       3980.42       153.35 o                         
  -1  10   0       2607.37       2458.60       110.89 o                         
   0  10   0        809.46        711.54        44.71 o                         
   1  10   0        574.33        481.72        34.97 o                         
   2  10   0         56.98         67.77        10.56 o                         
   3  10   0        101.42        101.27        15.01 o                         
   4  10   0         74.73         33.52         9.95 o                         
   5  10   0         18.14         24.79        25.78 o                         
   6  10   0         39.92         12.52        12.59 o                         
 -10  11   0         70.55         58.40        12.40 o                         
  -9  11   0         43.03         53.25        11.22 o                         
  -8  11   0        765.78        803.12        50.46 o                         
  -7  11   0       1463.91       1669.38        81.97 o                         
  -6  11   0        167.47        158.38        15.73 o                         
  -5  11   0        255.89        254.77        17.48 o                         
  -4  11   0         18.14         23.22         9.75 o                         
  -3  11   0        264.98        268.94        24.62 o                         
  -2  11   0        412.94        471.63        29.74 o                         
  -1  11   0       3783.06       3764.98        91.42 o                         
   0  11   0       1884.59       1723.08        57.15 o                         
   1  11   0         26.57         26.76         9.81 o                         
   2  11   0        542.62        544.85        38.05 o                         
   3  11   0        974.53       1013.73        44.56 o                         
   4  11   0        299.07        459.33        42.63 o                         
   5  11   0        290.38        331.50        28.38 o                         
  -9  12   0          2.99          6.56         9.30 o                         
  -8  12   0         32.10         16.04         9.43 o                         
  -7  12   0        322.93        367.53        49.59 o                         
  -6  12   0       1637.50       1475.91        73.83 o                         
  -5  12   0        754.76        686.43        49.37 o                         
  -4  12   0        491.70        465.65        42.51 o                         
  -3  12   0       1775.53       1827.24        62.92 o                         
  -2  12   0        654.31        610.24        31.02 o                         
  -1  12   0         13.36         -2.01        11.86 o                         
   0  12   0        670.53        632.61        36.04 o                         
   1  12   0        694.98        756.89        38.08 o                         
   2  12   0        158.35        140.90        15.76 o                         
   3  12   0        857.74        915.14        36.31 o                         
   4  12   0         84.38         59.06         9.31 o                         
  -8  13   0        151.85         94.67        12.74 o                         
  -7  13   0        113.17        120.60        16.63 o                         
  -6  13   0        209.56        156.56        24.50 o                         
  -5  13   0        825.77        686.01        56.07 o                         
  -4  13   0        818.53        753.51        36.26 o                         
  -3  13   0        839.06        830.88        44.46 o                         
  -2  13   0        700.56        596.17        32.62 o                         
  -1  13   0        151.37        130.24        20.48 o                         
   0  13   0        765.74        943.45        64.75 o                         
   1  13   0        250.03        258.51        36.72 o                         
   2  13   0        790.74        920.52        45.21 o                         
   3  13   0         58.17         79.74        20.53 o                         
  -7  14   0        767.47        760.01        45.34 o                         
  -6  14   0         28.10         24.10        10.66 o                         
  -5  14   0        168.37        158.32        23.19 o                         
  -4  14   0         55.38         27.25        11.56 o                         
  -3  14   0       3404.69       2929.28       105.78 o                         
  -2  14   0          1.05         -5.79        18.74 o                         
  -1  14   0         93.93         82.62        17.50 o                         
   0  14   0       2004.82       1981.61        75.77 o                         
   1  14   0         11.97         43.45        10.52 o                         
  -5  15   0       2100.67       1425.30        87.61 o                         
  -4  15   0          9.06         -5.01        12.37 o                         
  -3  15   0         81.81         70.58        11.35 o                         
  -2  15   0        118.77         88.83        31.40 o                         
  -1  15   0       1056.45        824.47        58.22 o                         
   0 -15   1        742.22        595.78        63.94 o                         
   2 -15   1          0.52         -3.22         8.28 o                         
   3 -15   1         19.69          3.12         8.68 o                         
   4 -15   1        934.00        712.70        38.28 o                         
   5 -15   1        145.93         97.84        37.30 o                         
  -2 -14   1         69.60         73.96        18.38 o                         
  -1 -14   1       2480.07       2417.63        86.95 o                         
   0 -14   1          0.61         -1.82        12.84 o                         
   1 -14   1        312.44        242.02        37.98 o                         
   2 -14   1       1730.56       1659.93        72.31 o                         
   3 -14   1        113.67         70.89        18.15 o                         
   4 -14   1        145.50        137.46        18.54 o                         
   5 -14   1         32.24         30.59        10.45 o                         
   6 -14   1        923.49        911.87        53.25 o                         
   7 -14   1         92.52        122.53        16.12 o                         
  -3 -13   1       1420.80       1608.87        62.18 o                         
  -2 -13   1        559.07        616.51        50.71 o                         
  -1 -13   1        286.97        348.37        93.62 o                         
   0 -13   1         15.67         -2.80        13.70 o                         
   1 -13   1       3059.69       2940.89       101.42 o                         
   2 -13   1        226.95        220.86        23.05 o                         
   3 -13   1         76.28         60.48        15.02 o                         
   4 -13   1       1827.07       1877.67        72.01 o                         
   5 -13   1        146.63        148.36        20.53 o                         
   6 -13   1        168.94        203.60        27.38 o                         
   7 -13   1          4.50        -10.74        12.66 o                         
   8 -13   1         43.17         58.60        11.10 o                         
  -5 -12   1        404.65        410.02        37.55 o                         
  -4 -12   1       1423.08       1783.98        60.19 o                         
  -3 -12   1       1737.92       1884.21        67.82 o                         
  -2 -12   1        216.70        239.55        23.22 o                         
  -1 -12   1       1763.59       1831.87        67.78 o                         
   0 -12   1       1743.45       1749.72        78.06 o                         
   1 -12   1        103.68         92.58        24.60 o                         
   2 -12   1          4.92          7.14        14.01 o                         
   3 -12   1       1762.74       1542.22        56.63 o                         
   4 -12   1       1586.18       1549.36        55.31 o                         
   5 -12   1        379.18        377.16        45.13 o                         
   6 -12   1        739.73        685.57        39.78 o                         
   7 -12   1         31.06         39.64        10.78 o                         
   8 -12   1        303.31        291.93        22.03 o                         
   9 -12   1        116.08        127.79        14.61 o                         
  -6 -11   1        371.27        419.24        28.60 o                         
  -5 -11   1        491.14        493.16        31.77 o                         
  -4 -11   1        654.06        617.82        35.78 o                         
  -3 -11   1        489.24        493.13        27.97 o                         
  -2 -11   1        228.88        252.01        26.10 o                         
  -1 -11   1       4168.97       4272.00        99.63 o                         
   0 -11   1        760.75        787.30        36.08 o                         
   1 -11   1        186.86        166.93        23.11 o                         
   2 -11   1       1453.01       1344.06        44.80 o                         
   3 -11   1        205.91        230.62        26.52 o                         
   4 -11   1        144.89        120.01        17.17 o                         
   5 -11   1        196.56        205.96        22.82 o                         
   6 -11   1       1445.46       1463.87        58.98 o                         
   7 -11   1         28.06         32.65         9.61 o                         
   8 -11   1        169.39        249.70        17.36 o                         
   9 -11   1          0.17         -2.72         7.99 o                         
  10 -11   1         49.12         37.73        11.44 o                         
  -7 -10   1          2.09          9.18         6.67 o                         
  -6 -10   1       1299.81       1464.76        77.49 o                         
  -5 -10   1         38.99         42.18        13.62 o                         
  -4 -10   1          2.40          6.26        10.35 o                         
  -3 -10   1        786.23        867.51        34.90 o                         
  -2 -10   1        928.14        953.08        34.61 o                         
  -1 -10   1        306.92        284.14        31.71 o                         
   0 -10   1        218.42        203.10        23.60 o                         
   1 -10   1       8177.50       8467.53       286.04 o                         
   2 -10   1        661.74        594.84        57.75 o                         
   3 -10   1          3.49          8.26        10.43 o                         
   4 -10   1        721.34        737.91        33.38 o                         
   5 -10   1       1319.96       1385.91        46.28 o                         
   6 -10   1        259.90        291.80        19.00 o                         
   7 -10   1       1256.86       1289.23        49.64 o                         
   8 -10   1        233.81        223.42        16.27 o                         
   9 -10   1         26.77         19.50         6.88 o                         
  10 -10   1          0.39          8.31         6.81 o                         
  -7  -9   1        314.77        396.01        24.33 o                         
  -6  -9   1         11.19         24.36        13.98 o                         
  -5  -9   1       1484.43       1453.58        67.20 o                         
  -4  -9   1       2437.76       2435.75        59.86 o                         
  -3  -9   1        405.10        357.62        25.28 o                         
  -2  -9   1       1406.66       1458.31        58.80 o                         
  -1  -9   1        757.78        889.04        56.04 o                         
   0  -9   1       1451.56       1445.13        65.28 o                         
   1  -9   1        298.63        278.04        33.55 o                         
   2  -9   1       7245.64       6995.35       179.60 o                         
   3  -9   1       5335.30       5417.21       116.47 o                         
   4  -9   1        102.91         74.76        12.37 o                         
   5  -9   1        206.10        235.54        19.54 o                         
   6  -9   1         57.91         55.99        11.59 o                         
   7  -9   1         32.41         31.51         7.44 o                         
   8  -9   1         26.17         31.91         9.94 o                         
   9  -9   1        205.83        243.17        23.72 o                         
  10  -9   1          0.12         -0.89         5.75 o                         
  -8  -8   1        125.49        143.26        11.57 o                         
  -7  -8   1        229.74        324.24        24.28 o                         
  -6  -8   1          0.23         13.17         6.99 o                         
  -5  -8   1        565.54        585.94        28.19 o                         
  -4  -8   1        374.11        327.03        22.65 o                         
  -3  -8   1       4648.59       4923.07       127.09 o                         
  -2  -8   1       3396.08       3483.91        82.07 o                         
  -1  -8   1        125.04        113.10        13.87 o                         
   0  -8   1       1762.51       1771.18        89.61 o                         
   1  -8   1        326.40        362.04        29.36 o                         
   2  -8   1        152.59        156.69        29.93 o                         
   3  -8   1       1926.31       1818.06        60.48 o                         
   4  -8   1       5131.15       5031.03       109.11 o                         
   5  -8   1         17.12         29.51         8.14 o                         
   6  -8   1          0.21          8.78         7.43 o                         
   7  -8   1       1206.91       1359.89        34.03 o                         
   8  -8   1        307.75        327.93        17.29 o                         
   9  -8   1        861.17        948.30        34.84 o                         
  10  -8   1         52.09         35.99         9.96 o                         
  11  -8   1        256.42        290.47        24.16 o                         
  -9  -7   1         16.97         -1.79         7.53 o                         
  -8  -7   1       1731.28       1733.45        49.06 o                         
  -7  -7   1        116.43        162.75        14.17 o                         
  -6  -7   1        204.39        195.19        14.95 o                         
  -5  -7   1       2611.47       2482.99        87.76 o                         
  -4  -7   1         51.64         44.47         9.57 o                         
  -3  -7   1        410.36        490.26        27.33 o                         
  -2  -7   1          1.40          9.40         6.82 o                         
  -1  -7   1      11225.13      11169.97       265.29 o                         
   0  -7   1         50.73         29.14         7.54 o                         
   1  -7   1          3.13          8.05         7.24 o                         
   2  -7   1       7953.13       7792.48       190.43 o                         
   3  -7   1       6535.58       6751.97       170.88 o                         
   4  -7   1       1998.34       1853.60        58.80 o                         
   5  -7   1        273.26        253.33        18.22 o                         
   6  -7   1       2610.07       2587.91        61.41 o                         
   7  -7   1       1582.96       1549.60        47.67 o                         
   8  -7   1          6.57         16.82         7.75 o                         
   9  -7   1        836.93       1049.95        35.14 o                         
  10  -7   1        151.76        137.13        12.17 o                         
  11  -7   1       1005.38       1007.62        56.52 o                         
  -9  -6   1         30.26         25.63         7.72 o                         
  -8  -6   1          7.01          5.85         7.94 o                         
  -7  -6   1         28.26         19.71         7.79 o                         
  -6  -6   1       2166.58       2220.17        68.45 o                         
  -5  -6   1        282.45        261.34        21.48 o                         
  -4  -6   1         24.25         57.52        10.79 o                         
  -3  -6   1       8165.30       8111.75       201.59 o                         
  -2  -6   1       4331.64       3955.92        90.39 o                         
  -1  -6   1       1940.53       1967.51        60.18 o                         
   0  -6   1        524.26        759.56        30.12 o                         
   1  -6   1      11666.42      11133.50       407.08 o                         
   2  -6   1       7841.00       8244.54       253.84 o                         
   3  -6   1       3017.65       3163.25        99.18 o                         
   4  -6   1       7378.33       7633.83       171.37 o                         
   5  -6   1       3277.38       3312.70        81.82 o                         
   6  -6   1       2096.07       2148.60        52.89 o                         
   7  -6   1          1.64         11.94         8.09 o                         
   8  -6   1        655.69        632.18        26.87 o                         
   9  -6   1       1499.76       1588.96        57.89 o                         
  10  -6   1          0.05          2.77         7.90 o                         
  11  -6   1          9.65         12.21         6.67 o                         
 -10  -5   1         80.46        116.38        15.79 o                         
  -9  -5   1          3.09          4.48        10.02 o                         
  -8  -5   1       1348.09       1363.46        39.31 o                         
  -7  -5   1       1112.74       1093.48        46.89 o                         
  -6  -5   1         58.80         60.37        11.12 o                         
  -5  -5   1        416.84        496.09        31.37 o                         
  -4  -5   1       8351.62       8903.49       186.02 o                         
  -3  -5   1       4640.28       4815.21       126.34 o                         
  -2  -5   1        149.53        275.23        32.37 o                         
  -1  -5   1       5277.92       4972.33       115.52 o                         
   0  -5   1       3288.08       3927.08       147.50 o                         
   1  -5   1      16359.02      17231.82       359.32 o                         
   2  -5   1        848.28        736.57        39.37 o                         
   3  -5   1       2438.45       2637.95        85.34 o                         
   4  -5   1       8379.90       8207.64       252.16 o                         
   5  -5   1        347.36        276.24        17.06 o                         
   6  -5   1        557.01        509.57        22.83 o                         
   7  -5   1        220.77        220.33        23.70 o                         
   8  -5   1       2608.48       2710.95        72.99 o                         
   9  -5   1         43.09         51.13         9.87 o                         
  10  -5   1         59.33         44.56        13.36 o                         
  11  -5   1        415.71        456.58        25.08 o                         
 -10  -4   1        238.26        247.79        16.51 o                         
  -9  -4   1        380.44        408.66        21.46 o                         
  -8  -4   1        764.94        856.16        32.69 o                         
  -7  -4   1       1300.20       1314.35        53.74 o                         
  -6  -4   1       4227.17       4376.96       106.82 o                         
  -5  -4   1       1923.27       2121.22        65.31 o                         
  -4  -4   1       2875.69       2976.23        86.70 o                         
  -3  -4   1        673.45        581.11        30.55 o                         
  -2  -4   1       2089.69       1697.21        57.28 o                         
  -1  -4   1      19374.40      18804.02       750.63 o                         
   0  -4   1       1713.41       2318.68       253.14 o                         
   1  -4   1        118.22         57.78        11.82 o                         
   2  -4   1      18685.42      17956.90       415.71 o                         
   3  -4   1       2389.04       1958.96        61.95 o                         
   4  -4   1        388.64        332.42        29.06 o                         
   5  -4   1         10.75          4.73         5.99 o                         
   6  -4   1       2270.75       2350.82        81.71 o                         
   7  -4   1         22.29         26.37        10.52 o                         
   8  -4   1          3.70          0.36        11.27 o                         
   9  -4   1        674.69        649.82        30.80 o                         
  10  -4   1       1428.69       1403.16        48.25 o                         
  11  -4   1        339.18        257.88        16.68 o                         
 -10  -3   1        169.83        152.54        20.59 o                         
  -9  -3   1        687.88        790.71        52.36 o                         
  -8  -3   1        230.12        193.72        15.69 o                         
  -7  -3   1         39.18         40.27        10.56 o                         
  -6  -3   1       5560.51       5775.69       130.25 o                         
  -5  -3   1        240.97        293.76        18.92 o                         
  -4  -3   1        472.47        385.40        24.17 o                         
  -3  -3   1       2336.53       1884.36        76.34 o                         
  -2  -3   1       8016.13       8420.35       223.72 o                         
  -1  -3   1        146.54        345.47        18.38 o                         
   0  -3   1        648.32        409.76        19.86 o                         
   1  -3   1        411.99        665.04        33.42 o                         
   2  -3   1      18277.32      17620.24       524.31 o                         
   3  -3   1       1635.63       1946.43        62.20 o                         
   4  -3   1        443.23        563.04        27.98 o                         
   5  -3   1        761.97        821.47        35.16 o                         
   6  -3   1         78.52         51.11        10.64 o                         
   7  -3   1       2186.96       2067.63        63.01 o                         
   8  -3   1        990.68       1014.91        50.04 o                         
   9  -3   1          0.27         -1.15         8.29 o                         
  10  -3   1          2.59          8.72        12.70 o                         
  11  -3   1        111.93        105.32        12.20 o                         
 -11  -2   1        618.38        510.31        30.77 o                         
 -10  -2   1         93.45         93.01        12.86 o                         
  -9  -2   1         31.01         27.57         9.67 o                         
  -8  -2   1        754.97        759.19        33.69 o                         
  -7  -2   1       3140.56       3132.92        77.26 o                         
  -6  -2   1        997.68       1011.49        34.07 o                         
  -5  -2   1       2586.46       2723.32        71.84 o                         
  -4  -2   1       3984.69       3700.40       123.34 o                         
  -3  -2   1       8374.60       7638.34       248.21 o                         
  -2  -2   1         76.34         87.80        12.51 o                         
  -1  -2   1       1709.31       2769.06        90.76 o                         
   0  -2   1       2440.55       3153.44        73.90 o                         
   1  -2   1          6.62         61.91        13.87 o                         
   2  -2   1       9691.19      11134.32       351.02 o                         
   3  -2   1       2251.51       2301.61       111.65 o                         
   4  -2   1        682.62        766.35        61.18 o                         
   5  -2   1          0.68         -0.14         6.07 o                         
   6  -2   1       1398.02       1431.33        49.57 o                         
   7  -2   1         27.92         28.52         8.48 o                         
   8  -2   1       1129.12        979.38        40.54 o                         
   9  -2   1        131.93         93.23        12.57 o                         
  10  -2   1        110.63         59.75        12.86 o                         
  11  -2   1          0.27         -1.10        10.04 o                         
 -11  -1   1          1.39          5.06         8.57 o                         
 -10  -1   1        283.80        337.99        24.73 o                         
  -9  -1   1       1353.19       1391.63        43.97 o                         
  -8  -1   1        501.08        534.06        26.00 o                         
  -7  -1   1         14.01         14.63         6.32 o                         
  -6  -1   1        528.58        551.64        26.69 o                         
  -5  -1   1        296.75        266.23        15.89 o                         
  -4  -1   1        119.75        104.86        12.94 o                         
  -3  -1   1      12758.99      14193.93       417.58 o                         
  -2  -1   1       4091.66       4297.63       141.89 o                         
  -1  -1   1       2923.53       5085.56       193.10 o                         
   0  -1   1       8904.11       6550.72       198.10 o                         
   1  -1   1        319.85          4.99        13.13 o                         
   2  -1   1        600.03        493.50        38.01 o                         
   3  -1   1        848.31        497.75        38.72 o                         
   4  -1   1       1484.67       1410.99       103.17 o                         
   5  -1   1          4.12          2.65         8.67 o                         
   6  -1   1        155.62        149.02        13.16 o                         
   7  -1   1        327.36        357.77        20.88 o                         
   8  -1   1       2948.05       2891.00        64.64 o                         
   9  -1   1        553.66        554.19        37.82 o                         
  10  -1   1        289.51        247.21        20.81 o                         
  11  -1   1        335.26        235.18        18.80 o                         
 -11   0   1         64.06         69.28        12.84 o                         
 -10   0   1        243.63        278.55        20.68 o                         
  -9   0   1        684.67        702.98        28.28 o                         
  -8   0   1       3679.02       4026.76       109.51 o                         
  -7   0   1        597.04        575.53        23.80 o                         
  -6   0   1         61.19         82.03         9.25 o                         
  -5   0   1         15.04          8.78         7.39 o                         
  -4   0   1       2860.85       3125.78       154.93 o                         
  -3   0   1        918.00        777.86        46.61 o                         
  -2   0   1       4561.30       3996.47       132.56 o                         
  -1   0   1       5104.05       3188.75        86.91 o                         
   0   0   1       4290.10       2571.87        86.60 o                         
   1   0   1          2.63        191.13        19.29 o                         
   2   0   1       7102.88       7023.27       346.34 o                         
   3   0   1       7473.83       6652.99       157.54 o                         
   4   0   1       4607.08       4372.49       123.16 o                         
   5   0   1        723.51        678.95        28.59 o                         
   6   0   1       2326.49       2192.38        56.94 o                         
   7   0   1        975.20        988.49        36.31 o                         
   8   0   1          8.07          4.66         6.77 o                         
   9   0   1        640.35        622.28        32.56 o                         
  10   0   1        137.44        118.94        14.62 o                         
  11   0   1        520.56        338.60        21.59 o                         
 -11   1   1         10.37        -10.04        10.80 o                         
 -10   1   1        432.33        521.20        35.96 o                         
  -9   1   1       1619.75       1713.46        52.79 o                         
  -8   1   1          1.41         -4.72         6.98 o                         
  -7   1   1        564.95        579.83        22.66 o                         
  -6   1   1       7741.72       7516.65       156.57 o                         
  -5   1   1        111.47         71.86        11.72 o                         
  -4   1   1        312.44        203.73        18.01 o                         
  -3   1   1      15745.89      16699.32       506.06 o                         
  -2   1   1       7698.42       6190.52       244.37 o                         
  -1   1   1       1092.45       1903.48        60.61 o                         
   0   1   1       2983.32       4391.36        98.60 o                         
   1   1   1        424.50        734.84        37.52 o                         
   2   1   1       4463.55       3961.14       143.66 o                         
   3   1   1        539.18        679.02        35.17 o                         
   4   1   1         11.54          6.85         4.96 o                         
   5   1   1        346.11        365.82        17.75 o                         
   6   1   1       4810.66       4933.66       113.81 o                         
   7   1   1        349.24        355.45        24.24 o                         
   8   1   1         16.60         21.82         8.82 o                         
   9   1   1        907.39        814.81        29.95 o                         
  10   1   1          5.30         13.65        11.15 o                         
 -12   2   1         53.73         29.84        10.68 o                         
 -11   2   1       1196.69       1252.58        54.17 o                         
 -10   2   1        138.40        148.54        20.58 o                         
  -9   2   1        329.80        329.51        20.21 o                         
  -8   2   1        153.76        196.68        21.92 o                         
  -7   2   1       1900.19       1823.41        52.26 o                         
  -6   2   1        750.03        672.49        26.77 o                         
  -5   2   1       2397.92       2134.12        81.09 o                         
  -4   2   1       6896.48       7508.19       169.59 o                         
  -3   2   1       2870.98       2734.31       121.39 o                         
  -2   2   1       2635.92       1887.86        80.45 o                         
  -1   2   1       7324.13       6947.13       212.82 o                         
   0   2   1       1754.93       2979.04        68.80 o                         
   1   2   1      19832.71      19653.43       405.80 o                         
   2   2   1         17.60         70.11         9.29 o                         
   3   2   1       1548.03       1342.75        46.08 o                         
   4   2   1       5758.23       5748.32       160.03 o                         
   5   2   1        475.27        420.17        19.66 o                         
   6   2   1        542.17        548.80        32.50 o                         
   7   2   1        148.26        181.42        19.99 o                         
   8   2   1       2561.37       2432.06        68.16 o                         
   9   2   1         48.03         65.36        10.90 o                         
  10   2   1         14.36         17.84         8.68 o                         
 -12   3   1        344.17        211.27        31.36 o                         
 -11   3   1        907.22        782.55        54.83 o                         
 -10   3   1        395.20        400.89        26.41 o                         
  -9   3   1       1404.41       1517.26        39.47 o                         
  -8   3   1       2767.12       2672.46        90.02 o                         
  -7   3   1        241.24        188.20        14.70 o                         
  -6   3   1       3407.67       3557.89        99.29 o                         
  -5   3   1       1914.26       1848.27        51.81 o                         
  -4   3   1       4024.96       3651.12       103.22 o                         
  -3   3   1       1038.16       1371.50        59.28 o                         
  -2   3   1       6483.77       5717.64       230.89 o                         
  -1   3   1      11129.78      11385.70       246.20 o                         
   0   3   1        257.88         67.94         7.34 o                         
   1   3   1       3947.83       4157.60        86.36 o                         
   2   3   1        447.80        806.49        35.41 o                         
   3   3   1       9297.26       9564.97       353.75 o                         
   4   3   1        386.17        369.23        25.28 o                         
   5   3   1         47.82         33.81         8.80 o                         
   6   3   1       1174.15       1042.84        54.23 o                         
   7   3   1        105.71        112.03        13.97 o                         
   8   3   1         71.39         91.73        12.25 o                         
   9   3   1         68.40         74.75        10.85 o                         
  10   3   1        173.04        115.66        11.94 o                         
 -12   4   1         33.34          6.11        10.71 o                         
 -11   4   1         40.16         27.25        10.88 o                         
 -10   4   1        387.62        426.75        27.34 o                         
  -9   4   1       1787.28       1701.65        42.64 o                         
  -8   4   1        551.86        431.24        23.03 o                         
  -7   4   1       1684.80       1608.92        51.42 o                         
  -6   4   1       7883.65       7922.03       196.56 o                         
  -5   4   1       3111.79       3255.41        66.64 o                         
  -4   4   1       3655.64       3786.26        97.54 o                         
  -3   4   1         74.84         20.47        10.35 o                         
  -2   4   1      10103.94      10774.48       218.95 o                         
  -1   4   1       3640.71       3620.66        82.24 o                         
   0   4   1        420.05        209.57        15.38 o                         
   1   4   1         13.68          7.90         4.68 o                         
   2   4   1       1702.87       2193.67        70.75 o                         
   3   4   1       1918.66       2012.55       119.89 o                         
   4   4   1       2653.67       2685.34        82.92 o                         
   5   4   1        608.26        650.13        35.80 o                         
   6   4   1        881.57        862.72        50.10 o                         
   7   4   1        889.45        915.37        34.86 o                         
   8   4   1        289.34        316.87        21.18 o                         
   9   4   1         38.15         42.90        12.91 o                         
 -12   5   1          1.34          1.37         9.74 o                         
 -11   5   1        850.47        913.72        35.41 o                         
 -10   5   1        126.32        119.96        15.92 o                         
  -9   5   1        142.78        103.28        14.06 o                         
  -8   5   1         75.40         71.31        11.70 o                         
  -7   5   1       2729.10       2824.66        67.75 o                         
  -6   5   1        345.14        287.83        18.19 o                         
  -5   5   1        565.01        579.42        22.57 o                         
  -4   5   1       3329.46       3123.66        84.05 o                         
  -3   5   1         97.32         43.58         6.98 o                         
  -2   5   1        595.85        669.88        27.13 o                         
  -1   5   1       3261.40       3380.51        82.00 o                         
   0   5   1       2356.67       1870.28        54.93 o                         
   1   5   1       1454.49       1376.48        40.27 o                         
   2   5   1       1834.54       1725.71        61.02 o                         
   3   5   1        925.79        906.19        35.89 o                         
   4   5   1        225.33        212.36        18.45 o                         
   5   5   1         31.21         42.22        11.40 o                         
   6   5   1        949.69        911.08        43.84 o                         
   7   5   1         33.36         23.79        11.85 o                         
   8   5   1        722.84        802.18        44.93 o                         
   9   5   1        314.40        277.00        18.88 o                         
 -12   6   1        570.43        544.26        47.77 o                         
 -11   6   1        299.27        352.75        17.30 o                         
 -10   6   1        559.73        644.87        36.75 o                         
  -9   6   1       2507.76       2857.58        61.08 o                         
  -8   6   1        207.07        209.19        20.10 o                         
  -7   6   1         47.23         34.77         9.42 o                         
  -6   6   1          0.54         11.72         7.16 o                         
  -5   6   1       1939.33       1930.04        68.52 o                         
  -4   6   1          4.21          4.27         5.76 o                         
  -3   6   1        794.99        811.92        27.88 o                         
  -2   6   1        498.99        328.16        17.53 o                         
  -1   6   1         34.55         16.83         7.97 o                         
   0   6   1       1111.80       1288.16        40.40 o                         
   1   6   1       2133.57       2020.81        58.30 o                         
   2   6   1        130.67        134.59        12.54 o                         
   3   6   1       1455.03       1285.61        43.91 o                         
   4   6   1       1209.94       1002.70        49.26 o                         
   5   6   1         14.52         19.18         9.16 o                         
   6   6   1        105.33        108.96        14.20 o                         
   7   6   1         67.33         50.44        10.35 o                         
   8   6   1        603.36        714.00        35.95 o                         
 -11   7   1        360.26        366.23        17.88 o                         
 -10   7   1        883.66       1103.54        39.10 o                         
  -9   7   1         19.38         40.84         8.74 o                         
  -8   7   1       5097.74       5398.05        88.36 o                         
  -7   7   1       3135.39       3402.22        99.86 o                         
  -6   7   1         26.14         30.28         9.65 o                         
  -5   7   1        921.00        870.16        31.32 o                         
  -4   7   1        706.14        675.11        27.89 o                         
  -3   7   1        603.03        543.59        23.99 o                         
  -2   7   1        450.35        509.97        25.01 o                         
  -1   7   1       4060.59       3896.86       106.37 o                         
   0   7   1        144.87        165.10        15.26 o                         
   1   7   1        933.18        819.90        34.49 o                         
   2   7   1         25.72         45.80        13.12 o                         
   3   7   1        155.84        110.14        15.98 o                         
   4   7   1       1587.90       1658.07        66.34 o                         
   5   7   1        807.77        790.39        35.55 o                         
   6   7   1        169.36        207.45        17.42 o                         
   7   7   1        403.21        390.58        22.50 o                         
   8   7   1        160.04        131.87        11.07 o                         
 -11   8   1          7.38         10.46         7.52 o                         
 -10   8   1        207.83        278.83        17.31 o                         
  -9   8   1        495.86        546.37        23.74 o                         
  -8   8   1          8.94          0.12         6.31 o                         
  -7   8   1        328.78        283.23        20.34 o                         
  -6   8   1       4882.47       4752.49       107.83 o                         
  -5   8   1          1.71         22.10         9.55 o                         
  -4   8   1          2.08         10.15        10.17 o                         
  -3   8   1        635.02        729.20        32.43 o                         
  -2   8   1        494.22        448.55        30.38 o                         
  -1   8   1        740.84        658.81        38.53 o                         
   0   8   1         87.68         76.05        15.12 o                         
   1   8   1       2330.48       2357.34       115.48 o                         
   2   8   1       1038.83        933.52        45.06 o                         
   3   8   1       1098.89       1102.80        58.51 o                         
   4   8   1          0.09         -0.70         7.56 o                         
   5   8   1         17.36         17.59         9.72 o                         
   6   8   1       2384.69       2503.06        83.55 o                         
   7   8   1          3.10          8.12        10.48 o                         
 -11   9   1       1504.72       1744.41        57.50 o                         
 -10   9   1          1.58          6.62         8.71 o                         
  -9   9   1          0.06          0.16         6.54 o                         
  -8   9   1        120.14        110.52        11.19 o                         
  -7   9   1       1396.07       1265.60        35.12 o                         
  -6   9   1        656.26        683.12        40.32 o                         
  -5   9   1        784.65        788.66        40.98 o                         
  -4   9   1       5678.43       5820.77       181.05 o                         
  -3   9   1        789.20        615.63        44.79 o                         
  -2   9   1        946.22        996.51        49.64 o                         
  -1   9   1       1316.22       1314.61        53.97 o                         
   0   9   1         14.03         45.97        13.08 o                         
   1   9   1       6156.21       6132.59       270.80 o                         
   2   9   1        213.04        138.93        36.15 o                         
   3   9   1         46.20         56.44        11.07 o                         
   4   9   1       1342.43       1628.21        62.18 o                         
   5   9   1        462.98        496.97        37.19 o                         
   6   9   1          0.36         -0.17        10.34 o                         
 -10  10   1        912.67       1094.33        41.41 o                         
  -9  10   1       1920.41       2054.46        61.79 o                         
  -8  10   1        711.04        830.97        36.61 o                         
  -7  10   1          3.22         -0.10         7.37 o                         
  -6  10   1        630.25        648.25        34.45 o                         
  -5  10   1        595.21        500.61        32.57 o                         
  -4  10   1       4107.10       4037.66       135.79 o                         
  -3  10   1        162.69         80.57        18.91 o                         
  -2  10   1       1141.39       1165.12        66.30 o                         
  -1  10   1       2730.51       2731.57       139.43 o                         
   0  10   1        276.22        260.92        28.20 o                         
   1  10   1       1567.48       1654.62        51.89 o                         
   2  10   1          1.20         -8.45         8.45 o                         
   3  10   1       2626.75       2879.33        92.35 o                         
   4  10   1        315.20        264.63        37.90 o                         
   5  10   1        116.84        129.81        32.54 o                         
   6  10   1         51.14         25.97        13.91 o                         
 -10  11   1        145.51        181.82        17.67 o                         
  -9  11   1        831.99        874.98        60.54 o                         
  -8  11   1        219.96        271.43        23.04 o                         
  -7  11   1        482.81        507.45        36.90 o                         
  -6  11   1       2263.12       2150.79        69.58 o                         
  -5  11   1         70.56         60.68        11.57 o                         
  -4  11   1        642.59        650.48        29.58 o                         
  -3  11   1          7.34          2.04         9.20 o                         
  -2  11   1       3900.96       3633.19        94.62 o                         
  -1  11   1        172.03        179.57        16.22 o                         
   0  11   1        272.59        244.04        21.11 o                         
   1  11   1        443.26        487.57        40.93 o                         
   2  11   1        174.47        185.94        19.34 o                         
   3  11   1        612.67        638.00        36.39 o                         
   4  11   1        729.36        691.39        39.97 o                         
   5  11   1        743.28        727.13        56.50 o                         
  -9  12   1         16.27         12.00         9.81 o                         
  -8  12   1          7.00         11.99         9.72 o                         
  -7  12   1       2366.33       2332.08        96.05 o                         
  -6  12   1        707.27        698.24        47.02 o                         
  -5  12   1          6.26         -5.03        13.12 o                         
  -4  12   1       1978.54       1784.26        64.47 o                         
  -3  12   1         57.63         45.17        16.69 o                         
  -2  12   1       1030.78       1008.40        42.42 o                         
  -1  12   1        468.31        481.56        34.74 o                         
   0  12   1        429.09        562.86        68.62 o                         
   1  12   1        222.26        222.53        21.71 o                         
   2  12   1        767.57        867.43        37.15 o                         
   3  12   1         73.81        119.66        16.15 o                         
   4  12   1        150.96        129.38        21.31 o                         
  -8  13   1         16.30         26.29         8.91 o                         
  -7  13   1         93.21        103.98        15.43 o                         
  -6  13   1        229.30        180.52        43.34 o                         
  -5  13   1        925.30        827.33        87.25 o                         
  -4  13   1        316.47        262.88        45.98 o                         
  -3  13   1        174.13        152.05        18.11 o                         
  -2  13   1         70.47         85.23        17.71 o                         
  -1  13   1        254.03        215.77        30.15 o                         
   0  13   1         75.52         81.17        28.68 o                         
   1  13   1        737.29        940.33        58.37 o                         
   2  13   1          6.76          6.66        11.12 o                         
  -7  14   1        145.54        100.56        22.89 o                         
  -6  14   1        180.24        164.99        29.25 o                         
  -5  14   1         51.40         15.66        16.16 o                         
  -4  14   1        318.21        289.58        21.79 o                         
  -3  14   1          4.00          8.34        11.03 o                         
  -2  14   1        429.54        385.76        49.85 o                         
  -1  14   1        128.39        160.41        20.90 o                         
   0  14   1         91.09        109.08        17.06 o                         
   1  14   1        114.93         55.99        10.77 o                         
   0 -15   2          1.97         -4.67         8.82 o                         
   1 -15   2         16.15         -3.58        13.09 o                         
   2 -15   2        846.36        795.71        88.75 o                         
   3 -15   2        709.10        609.13        52.49 o                         
   4 -15   2          0.11         -0.36        15.52 o                         
   5 -15   2        147.40         77.95        13.02 o                         
  -2 -14   2        698.79        710.31        32.27 o                         
  -1 -14   2        306.44        307.55        28.97 o                         
   0 -14   2         34.29         28.76        12.06 o                         
   1 -14   2        224.72        224.53        30.90 o                         
   2 -14   2         14.03          4.16        10.47 o                         
   3 -14   2        292.63        238.96        20.89 o                         
   4 -14   2        420.13        418.38        35.46 o                         
   5 -14   2        153.89        129.12        15.28 o                         
   6 -14   2        514.73        543.82        38.81 o                         
   7 -14   2        398.56        306.41        19.16 o                         
  -4 -13   2        878.86        892.51        45.94 o                         
  -3 -13   2         55.23         51.02        11.67 o                         
  -2 -13   2        218.68        258.90        42.98 o                         
  -1 -13   2        267.69        295.27        25.08 o                         
   0 -13   2        900.99        977.93        49.47 o                         
   1 -13   2        229.86        234.20        22.73 o                         
   2 -13   2          2.05          0.24        11.90 o                         
   3 -13   2        244.60        273.70        25.21 o                         
   4 -13   2         44.27         66.17        15.47 o                         
   5 -13   2       2156.41       2044.93        75.32 o                         
   6 -13   2         23.56         30.50        19.24 o                         
   7 -13   2          7.72        -10.58        12.64 o                         
   8 -13   2       1695.95       1940.95       176.90 o                         
  -5 -12   2        805.67        851.49        37.03 o                         
  -4 -12   2        542.50        743.33        41.16 o                         
  -3 -12   2       1396.55       1513.32        61.50 o                         
  -2 -12   2       1179.13       1250.03        58.46 o                         
  -1 -12   2        179.91        189.68        21.56 o                         
   0 -12   2       1311.34       1334.95        51.43 o                         
   1 -12   2         50.73         52.82        15.70 o                         
   2 -12   2         96.66         98.21        14.28 o                         
   3 -12   2       3666.12       3220.24        91.82 o                         
   4 -12   2        115.61        112.46        19.13 o                         
   5 -12   2        633.19        578.33        31.34 o                         
   6 -12   2        414.33        415.65        41.33 o                         
   7 -12   2       2398.22       2531.83       100.95 o                         
   8 -12   2         35.11         32.71         8.82 o                         
   9 -12   2        114.00        123.94        22.17 o                         
  -6 -11   2        293.20        353.25        56.86 o                         
  -5 -11   2        180.49        247.40        23.77 o                         
  -4 -11   2          3.18         -6.16         8.90 o                         
  -3 -11   2       1072.46       1043.47        39.37 o                         
  -2 -11   2       1240.27       1270.44        41.05 o                         
  -1 -11   2        283.81        264.72        19.34 o                         
   0 -11   2       3803.74       3584.87        94.33 o                         
   1 -11   2        188.69        162.69        16.74 o                         
   2 -11   2       1039.61        970.46        42.87 o                         
   3 -11   2       1818.79       1820.95        53.44 o                         
   4 -11   2        170.82        161.10        16.24 o                         
   5 -11   2       5935.33       5717.53       133.21 o                         
   6 -11   2        266.57        277.29        21.77 o                         
   7 -11   2        123.35        115.18        15.91 o                         
   8 -11   2          8.62          8.42         7.31 o                         
   9 -11   2        627.44        764.09        32.85 o                         
  -7 -10   2        965.65       1060.83        67.76 o                         
  -6 -10   2        458.55        450.90        45.15 o                         
  -5 -10   2        330.37        285.43        25.61 o                         
  -4 -10   2        128.22        126.03        16.24 o                         
  -3 -10   2       2581.90       2718.61        60.70 o                         
  -2 -10   2        657.86        701.87        32.81 o                         
  -1 -10   2         87.77         40.90        16.76 o                         
   0 -10   2       4087.65       4253.11       162.38 o                         
   1 -10   2         74.01         84.36        17.17 o                         
   2 -10   2       1990.83       1926.73        79.25 o                         
   3 -10   2        145.35        161.28        19.62 o                         
   4 -10   2        633.00        657.03        44.11 o                         
   5 -10   2       1924.27       2166.30        65.67 o                         
   6 -10   2       1091.17       1129.77        36.33 o                         
   7 -10   2       1523.42       1696.90        46.03 o                         
   8 -10   2        439.01        513.53        28.34 o                         
   9 -10   2          2.52          8.46         6.88 o                         
  10 -10   2         31.97         20.71         6.51 o                         
  -8  -9   2        772.43        848.59        45.26 o                         
  -7  -9   2         45.69        108.42        17.45 o                         
  -6  -9   2         42.44         56.25        14.30 o                         
  -5  -9   2       5266.58       5861.51       144.43 o                         
  -4  -9   2        246.55        237.25        15.21 o                         
  -3  -9   2       1374.54       1394.33        54.53 o                         
  -2  -9   2          7.00         22.67        11.32 o                         
  -1  -9   2        322.99        337.35        28.86 o                         
   0  -9   2       3637.61       3409.44       151.63 o                         
   1  -9   2       1991.95       1910.11        65.67 o                         
   2  -9   2       3206.54       3005.74       120.99 o                         
   3  -9   2        987.83        992.42        38.37 o                         
   4  -9   2        666.48        624.01        40.68 o                         
   5  -9   2       1904.80       1903.79        60.24 o                         
   6  -9   2         10.84         12.19         7.97 o                         
   7  -9   2       1163.14       1306.43        38.74 o                         
   8  -9   2        803.50        983.21        31.04 o                         
   9  -9   2          0.34          4.90         8.92 o                         
  10  -9   2        115.47        142.58        10.36 o                         
  -8  -8   2          0.20         -1.01         7.47 o                         
  -7  -8   2         14.82         10.85         7.55 o                         
  -6  -8   2        474.58        475.60        24.17 o                         
  -5  -8   2         34.70         32.57        13.60 o                         
  -4  -8   2         56.85         83.24        12.45 o                         
  -3  -8   2       1509.84       1394.89        48.61 o                         
  -2  -8   2        585.52        557.30        27.03 o                         
  -1  -8   2         54.28         34.35         8.81 o                         
   0  -8   2        291.54        250.80        20.27 o                         
   1  -8   2        841.30        841.74        57.76 o                         
   2  -8   2       5691.02       5346.95       181.37 o                         
   3  -8   2       6551.98       7003.78       201.02 o                         
   4  -8   2         27.09         17.33         9.35 o                         
   5  -8   2        706.34        752.12        33.95 o                         
   6  -8   2         17.47         17.33         8.40 o                         
   7  -8   2          4.39         11.50         6.77 o                         
   8  -8   2        297.24        291.00        16.09 o                         
   9  -8   2        931.44       1198.30        41.91 o                         
  10  -8   2        320.34        407.36        31.51 o                         
  -9  -7   2        270.69        301.15        22.30 o                         
  -8  -7   2       1005.07        971.63        35.58 o                         
  -7  -7   2         75.33        110.64        10.93 o                         
  -6  -7   2        485.22        414.65        21.55 o                         
  -5  -7   2        410.25        457.96        26.73 o                         
  -4  -7   2         17.83         44.93         9.20 o                         
  -3  -7   2       1519.87       1413.99        46.49 o                         
  -2  -7   2       2595.98       2556.96        66.21 o                         
  -1  -7   2         77.66         66.77        11.29 o                         
   0  -7   2        761.96        614.98        33.13 o                         
   1  -7   2         31.53         50.45        12.66 o                         
   2  -7   2        406.53        443.22        28.18 o                         
   3  -7   2       6678.98       7309.69       205.59 o                         
   4  -7   2       2519.25       2603.67        75.46 o                         
   5  -7   2       1109.24       1192.88        43.80 o                         
   6  -7   2       1625.63       1534.66        46.39 o                         
   7  -7   2        305.03        274.48        22.84 o                         
   8  -7   2         49.28         70.27         8.87 o                         
   9  -7   2          6.32          5.95         8.07 o                         
  10  -7   2        253.83        246.28        15.45 o                         
  11  -7   2         58.29         77.24        15.66 o                         
  -9  -6   2         61.81         72.98        12.01 o                         
  -8  -6   2        160.17        219.71        17.23 o                         
  -7  -6   2       1298.62       1315.59        42.83 o                         
  -6  -6   2       1469.38       1443.83        51.81 o                         
  -5  -6   2         71.10         28.02        10.32 o                         
  -4  -6   2        719.05        535.36        28.33 o                         
  -3  -6   2        190.11        193.57        15.94 o                         
  -2  -6   2       4838.58       4667.54       111.13 o                         
  -1  -6   2       1198.44       1059.34        50.48 o                         
   0  -6   2       4156.39       3543.60       166.32 o                         
   1  -6   2       3382.65       3021.94       105.78 o                         
   2  -6   2        268.59        281.31        23.46 o                         
   3  -6   2       3341.28       3968.33       119.56 o                         
   4  -6   2        261.85        266.34        25.02 o                         
   5  -6   2       6479.47       6278.90       138.71 o                         
   6  -6   2        529.68        475.41        23.12 o                         
   7  -6   2          0.73          3.68         8.34 o                         
   8  -6   2       2064.01       2082.53        57.65 o                         
   9  -6   2         51.15         70.22        13.59 o                         
  10  -6   2        116.22        136.49        13.74 o                         
  11  -6   2          9.15          3.75         6.88 o                         
 -10  -5   2        188.42        186.26        15.75 o                         
  -9  -5   2        353.39        370.83        22.55 o                         
  -8  -5   2         86.14         94.54        18.44 o                         
  -7  -5   2        577.50        564.49        24.03 o                         
  -6  -5   2         91.88        106.60        13.63 o                         
  -5  -5   2       2933.04       2784.41        81.29 o                         
  -4  -5   2        127.60        120.25        11.87 o                         
  -3  -5   2        345.19        437.85        22.19 o                         
  -2  -5   2       1302.13       1363.43        50.53 o                         
  -1  -5   2       2249.81       2513.01       118.64 o                         
   0  -5   2      22373.84      21492.67       900.27 o                         
   1  -5   2       1090.91       1051.72        47.77 o                         
   2  -5   2         61.99        125.76        18.51 o                         
   3  -5   2        934.18        839.20        36.65 o                         
   4  -5   2        318.94        305.07        20.29 o                         
   5  -5   2        798.33        990.58        42.59 o                         
   6  -5   2        749.25        776.93        36.57 o                         
   7  -5   2       3729.54       3776.20       130.48 o                         
   8  -5   2          4.15         10.85        11.08 o                         
   9  -5   2        301.49        280.96        22.64 o                         
  10  -5   2       3271.92       3276.06       105.84 o                         
  11  -5   2          1.67         -6.00         6.12 o                         
 -10  -4   2        814.70        756.33        36.76 o                         
  -9  -4   2        417.50        365.61        20.83 o                         
  -8  -4   2          0.91          3.95         8.30 o                         
  -7  -4   2        355.04        308.25        23.65 o                         
  -6  -4   2        163.33        121.70        13.46 o                         
  -5  -4   2       4084.45       4289.63       109.10 o                         
  -4  -4   2        612.65        553.67        41.37 o                         
  -3  -4   2         38.39         53.27        12.37 o                         
  -2  -4   2       6805.70       5971.44       194.29 o                         
  -1  -4   2        178.43        256.46        17.35 o                         
   0  -4   2       2590.34       2251.71        71.34 o                         
   1  -4   2       7790.19       8178.64       211.36 o                         
   2  -4   2      11706.27      10659.25       562.78 o                         
   3  -4   2       5940.90       5746.81       180.92 o                         
   4  -4   2        985.93       1116.00        42.40 o                         
   5  -4   2       8210.32       7485.63       210.38 o                         
   6  -4   2       1560.57       1653.65        57.29 o                         
   7  -4   2       1193.06       1218.18        49.95 o                         
   8  -4   2         12.83         20.63        12.04 o                         
   9  -4   2       1146.33       1117.29        57.35 o                         
  10  -4   2        222.90        212.93        21.28 o                         
  11  -4   2         93.00         57.29        10.21 o                         
 -11  -3   2        138.56         74.78        10.20 o                         
 -10  -3   2        646.42        632.22        32.59 o                         
  -9  -3   2        296.33        334.48        21.81 o                         
  -8  -3   2       2502.22       2427.82        67.54 o                         
  -7  -3   2       3621.26       3689.25       102.32 o                         
  -6  -3   2         55.44         60.66        12.22 o                         
  -5  -3   2       1832.86       1794.89        67.33 o                         
  -4  -3   2         98.52         87.39        16.54 o                         
  -3  -3   2      19969.75      18895.19       555.54 o                         
  -2  -3   2        551.83        547.22        33.34 o                         
  -1  -3   2         10.36         38.44         8.25 o                         
   0  -3   2      20007.27      19924.48       510.92 o                         
   1  -3   2      21993.09      20712.86       626.58 o                         
   2  -3   2       9139.57       9048.67       309.76 o                         
   3  -3   2       4029.01       4383.42       142.57 o                         
   4  -3   2       5677.82       5688.57       142.96 o                         
   5  -3   2       3822.08       4056.51       110.70 o                         
   6  -3   2       3703.53       3783.35       110.47 o                         
   7  -3   2       2952.69       3020.88        98.66 o                         
   8  -3   2        256.66        278.17        17.90 o                         
   9  -3   2        173.14        158.63        21.63 o                         
  10  -3   2        134.52        147.70        30.55 o                         
  11  -3   2         45.92         25.13         7.91 o                         
 -11  -2   2          8.01          4.52        10.63 o                         
 -10  -2   2        163.08        193.43        19.80 o                         
  -9  -2   2         71.16         69.92        14.24 o                         
  -8  -2   2       2217.37       2181.16        61.75 o                         
  -7  -2   2         21.15         23.52         8.82 o                         
  -6  -2   2        138.87        140.29        12.97 o                         
  -5  -2   2      21272.02      22532.87       506.02 o                         
  -4  -2   2         13.20         42.88         8.85 o                         
  -3  -2   2       2103.21       2356.71       120.34 o                         
  -2  -2   2        779.99        892.43        38.33 o                         
  -1  -2   2       2011.29       3206.19       114.44 o                         
   0  -2   2         90.66         18.95         9.75 o                         
   1  -2   2       2930.73       4708.72       250.83 o                         
   2  -2   2       6826.88       6652.22       291.57 o                         
   3  -2   2        166.14        218.32        20.91 o                         
   4  -2   2       5593.68       5668.16       214.80 o                         
   5  -2   2        361.11        346.44        19.96 o                         
   6  -2   2        545.41        589.85        33.74 o                         
   7  -2   2       3928.12       4027.62       116.11 o                         
   8  -2   2       1576.19       1565.85        48.19 o                         
   9  -2   2         17.22         18.99        10.06 o                         
  10  -2   2        209.66        214.07        19.92 o                         
  11  -2   2         30.69         45.56        10.52 o                         
 -11  -1   2          7.24          1.44         8.30 o                         
 -10  -1   2       1102.37       1046.37        43.16 o                         
  -9  -1   2          0.12         -2.66         7.48 o                         
  -8  -1   2         52.12         76.66        11.21 o                         
  -7  -1   2        295.91        311.30        18.56 o                         
  -6  -1   2       3825.30       3920.35       107.31 o                         
  -5  -1   2       3842.41       4064.93       106.42 o                         
  -4  -1   2       2261.20       2042.56        66.35 o                         
  -3  -1   2      10702.63      10624.96       332.15 o                         
  -2  -1   2         34.12         97.67        12.36 o                         
  -1  -1   2      16861.51      14475.60       509.31 o                         
   0  -1   2          4.45         80.70        12.06 o                         
   1  -1   2        172.32        619.77        50.60 o                         
   2  -1   2      13294.49      12536.24       345.19 o                         
   3  -1   2       1825.94       2117.08        77.76 o                         
   4  -1   2          3.44         -0.41        10.72 o                         
   5  -1   2        654.56        650.02        29.07 o                         
   6  -1   2       1221.21       1219.69        39.67 o                         
   7  -1   2        116.75        129.50        16.07 o                         
   8  -1   2        383.00        352.43        19.90 o                         
   9  -1   2        436.57        497.10        26.06 o                         
  10  -1   2        172.29        147.16        28.61 o                         
 -12   0   2          1.28          3.36        10.94 o                         
 -11   0   2        571.42        527.42        32.03 o                         
 -10   0   2         10.76         -2.29        10.56 o                         
  -9   0   2       1396.61       1323.13        44.80 o                         
  -8   0   2       2674.13       2731.91       114.60 o                         
  -7   0   2        117.00        110.74        10.74 o                         
  -6   0   2        393.52        372.80        28.12 o                         
  -5   0   2       1127.59       1416.30        46.45 o                         
  -4   0   2       2248.06       2056.81        62.02 o                         
  -3   0   2       7590.54       8026.62       280.63 o                         
  -2   0   2       2035.93       3217.88       172.51 o                         
  -1   0   2        156.54         21.41         9.95 o                         
   0   0   2       1551.52        695.45        37.39 o                         
   1   0   2       1582.34       2206.91       136.93 o                         
   2   0   2         37.77         51.73        23.90 o                         
   3   0   2       8777.77       8039.58       179.42 o                         
   4   0   2      12686.45      13122.06       302.13 o                         
   5   0   2       1816.41       1756.45        46.95 o                         
   6   0   2       1534.56       1417.62        44.09 o                         
   7   0   2        339.31        334.84        20.73 o                         
   8   0   2         35.43         33.75         8.34 o                         
   9   0   2         34.52         15.79        10.66 o                         
  10   0   2        345.84        279.33        18.04 o                         
 -12   1   2         48.75         29.52         9.32 o                         
 -11   1   2         20.61         33.27        12.22 o                         
 -10   1   2        121.88        119.47        16.31 o                         
  -9   1   2        399.21        391.56        42.08 o                         
  -8   1   2       1304.34       1465.71        47.02 o                         
  -7   1   2       3583.27       3732.77        98.91 o                         
  -6   1   2        426.84        441.27        29.83 o                         
  -5   1   2        341.35        271.70        17.35 o                         
  -4   1   2        282.53        481.52        23.93 o                         
  -3   1   2         34.89         43.85        12.62 o                         
  -2   1   2       4016.20       2696.87       183.45 o                         
  -1   1   2         84.80         10.71         6.57 o                         
   0   1   2       4624.46       2985.85        88.16 o                         
   1   1   2       4262.85       4582.87       140.88 o                         
   2   1   2         98.01        226.47        19.26 o                         
   3   1   2         36.81         21.09         6.42 o                         
   4   1   2          1.10          5.59         6.05 o                         
   5   1   2       6579.88       6453.30       129.57 o                         
   6   1   2       2214.60       2140.67        58.36 o                         
   7   1   2          7.32         18.24         9.68 o                         
   8   1   2        520.86        604.55        26.81 o                         
   9   1   2         22.77          7.19         7.37 o                         
  10   1   2         61.56         39.39         7.10 o                         
 -12   2   2        381.01        348.96        24.73 o                         
 -11   2   2         89.79         45.85        14.12 o                         
 -10   2   2          5.54         10.07        12.17 o                         
  -9   2   2          5.80         -4.66         7.46 o                         
  -8   2   2        249.87        277.01        18.29 o                         
  -7   2   2       3226.66       3397.70        92.64 o                         
  -6   2   2       3197.64       3378.75        95.07 o                         
  -5   2   2       2140.57       1996.53        67.26 o                         
  -4   2   2       1010.94       1185.79        38.90 o                         
  -3   2   2        138.06         73.43        17.18 o                         
  -2   2   2       1863.46       1218.87        47.31 o                         
  -1   2   2       3821.42       4288.67       117.81 o                         
   0   2   2      45973.25      48851.94      1082.58 o                         
   1   2   2      22747.27      22725.42       683.45 o                         
   2   2   2          0.43         29.58        11.50 o                         
   3   2   2       9054.37       8967.94       191.52 o                         
   4   2   2        390.12        390.48        18.72 o                         
   5   2   2        369.82        358.75        24.09 o                         
   6   2   2          9.60          1.55        10.87 o                         
   7   2   2       1926.21       1869.02        70.49 o                         
   8   2   2          0.15          4.33         7.71 o                         
   9   2   2          6.60          9.30         6.94 o                         
  10   2   2        412.96        422.33        25.63 o                         
 -12   3   2         10.03         15.19        10.06 o                         
 -11   3   2        766.71        862.06        47.12 o                         
 -10   3   2        538.15        537.34        30.86 o                         
  -9   3   2        432.10        440.39        21.42 o                         
  -8   3   2        441.17        552.39        27.48 o                         
  -7   3   2        253.17        242.25        16.82 o                         
  -6   3   2        741.39        838.92        34.08 o                         
  -5   3   2       6143.67       6139.89       151.13 o                         
  -4   3   2       1714.12       1935.19        51.40 o                         
  -3   3   2       3648.14       4063.82        80.89 o                         
  -2   3   2      12447.35      12204.96       378.80 o                         
  -1   3   2       1705.44       1603.29        49.49 o                         
   0   3   2       3120.04       2288.64        93.43 o                         
   1   3   2        277.57        267.57        14.97 o                         
   2   3   2      34960.55      34108.93       857.55 o                         
   3   3   2          1.60          9.60        10.24 o                         
   4   3   2          0.23         -3.62         7.91 o                         
   5   3   2       5538.94       5770.40       172.77 o                         
   6   3   2        911.49        985.67        48.29 o                         
   7   3   2        273.60        250.74        20.59 o                         
   8   3   2         20.00          3.03         8.51 o                         
   9   3   2        379.84        360.62        22.83 o                         
 -12   4   2         93.95        114.48        12.97 o                         
 -11   4   2        215.03        241.05        18.62 o                         
 -10   4   2        932.93        934.69        35.99 o                         
  -9   4   2        363.32        358.30        18.06 o                         
  -8   4   2       2145.95       2327.76        58.47 o                         
  -7   4   2        253.61        228.55        18.44 o                         
  -6   4   2        919.93        799.32        30.76 o                         
  -5   4   2       3088.17       3030.05        71.74 o                         
  -4   4   2          0.75          7.55         4.29 o                         
  -3   4   2      25208.69      24218.32       454.37 o                         
  -2   4   2        131.06        192.02        14.08 o                         
  -1   4   2        191.59        176.91        18.86 o                         
   0   4   2      10542.49      11603.44       274.68 o                         
   1   4   2        632.01        543.99        21.44 o                         
   2   4   2       2157.84       2303.47        68.76 o                         
   3   4   2       1016.46        980.71        46.51 o                         
   4   4   2       4395.63       4487.85       115.42 o                         
   5   4   2       3309.46       3262.15       114.15 o                         
   6   4   2        225.62        247.49        30.41 o                         
   7   4   2       1187.40       1215.27        54.10 o                         
   8   4   2        164.05        148.07        13.15 o                         
   9   4   2        146.74        135.70        13.91 o                         
 -12   5   2        424.37        355.22        26.27 o                         
 -11   5   2          0.72          1.95        11.94 o                         
 -10   5   2        868.99        938.61        42.71 o                         
  -9   5   2         12.15          5.44         6.69 o                         
  -8   5   2       3594.63       3596.51        83.59 o                         
  -7   5   2        191.56        202.55        15.77 o                         
  -6   5   2        278.11        274.67        16.81 o                         
  -5   5   2       1995.14       2037.83        54.33 o                         
  -4   5   2       3123.54       3170.48        78.63 o                         
  -3   5   2       3420.34       3816.08        99.29 o                         
  -2   5   2       2701.39       2574.89        80.41 o                         
  -1   5   2      17717.33      18341.98       421.79 o                         
   0   5   2       9562.85       9046.87       221.22 o                         
   1   5   2        799.91        606.17        26.76 o                         
   2   5   2       1464.49       1311.82        44.50 o                         
   3   5   2       1454.50       1579.49        59.43 o                         
   4   5   2       1170.28       1070.27        50.74 o                         
   5   5   2        185.90        239.77        23.18 o                         
   6   5   2        560.90        609.21        34.20 o                         
   7   5   2       1428.41       1648.06        67.79 o                         
   8   5   2        413.06        407.89        29.79 o                         
   9   5   2        152.79        127.99        22.39 o                         
 -12   6   2          0.54         -2.52         7.58 o                         
 -11   6   2          3.44          3.26         9.79 o                         
 -10   6   2       1358.10       1393.50        68.88 o                         
  -9   6   2         12.54         13.90         7.04 o                         
  -8   6   2        355.77        337.51        21.80 o                         
  -7   6   2        142.52        104.24        14.49 o                         
  -6   6   2       3094.17       3233.97        72.57 o                         
  -5   6   2       1897.79       1881.79        79.75 o                         
  -4   6   2          1.65          8.69         5.83 o                         
  -3   6   2       2120.37       1982.88        56.13 o                         
  -2   6   2       1052.03        937.44        37.15 o                         
  -1   6   2       6513.26       6201.71       162.28 o                         
   0   6   2       4075.51       4138.04       116.86 o                         
   1   6   2       1451.62       1413.78        60.22 o                         
   2   6   2       6576.80       6425.51       210.67 o                         
   3   6   2       2129.32       2350.44        88.93 o                         
   4   6   2         36.39         43.74        14.06 o                         
   5   6   2        121.43        137.57        16.95 o                         
   6   6   2        793.01        780.46        34.72 o                         
   7   6   2        111.55        126.27        14.25 o                         
   8   6   2         63.10         70.90        10.31 o                         
 -12   7   2         67.87         71.38        17.67 o                         
 -11   7   2        561.99        628.02        33.88 o                         
 -10   7   2        345.63        436.05        25.27 o                         
  -9   7   2        100.12         90.45        11.50 o                         
  -8   7   2       1159.03       1224.53        46.36 o                         
  -7   7   2         81.56         62.70        12.86 o                         
  -6   7   2       2216.75       2250.93        61.45 o                         
  -5   7   2       1280.80       1269.61        42.82 o                         
  -4   7   2        272.00        194.92        14.68 o                         
  -3   7   2       8499.42       8894.68       215.50 o                         
  -2   7   2       5313.80       5700.85       165.65 o                         
  -1   7   2        523.57        535.13        28.95 o                         
   0   7   2        284.37        280.30        24.38 o                         
   1   7   2        459.70        437.31        36.79 o                         
   2   7   2        814.32        863.42        38.21 o                         
   3   7   2       2011.75       1859.56        78.95 o                         
   4   7   2       1749.63       1767.28        68.46 o                         
   5   7   2        566.31        665.67        34.74 o                         
   6   7   2         26.61         24.37        11.44 o                         
   7   7   2         93.02        102.30        13.39 o                         
 -11   8   2         79.20         59.82        11.17 o                         
 -10   8   2         51.03         61.33        12.73 o                         
  -9   8   2         13.10         17.72        11.15 o                         
  -8   8   2       1476.97       1418.24        43.85 o                         
  -7   8   2        353.88        379.43        25.30 o                         
  -6   8   2         59.52         56.75        10.59 o                         
  -5   8   2          1.03         -3.16         7.30 o                         
  -4   8   2        489.53        569.75        29.08 o                         
  -3   8   2       1815.88       2237.47        67.84 o                         
  -2   8   2       1665.11       1510.63        65.43 o                         
  -1   8   2       2644.61       2638.19       111.62 o                         
   0   8   2        122.59        103.62        17.15 o                         
   1   8   2         20.78         21.98        10.05 o                         
   2   8   2         54.98         45.46        13.76 o                         
   3   8   2        660.82        736.28        34.68 o                         
   4   8   2        130.96        113.73        13.81 o                         
   5   8   2       1329.89       1355.88        97.95 o                         
   6   8   2        846.33        902.15        60.61 o                         
   7   8   2        120.25        116.04        12.25 o                         
 -11   9   2        220.16        251.77        25.69 o                         
 -10   9   2        124.87        163.63        17.09 o                         
  -9   9   2        102.64         88.84        13.17 o                         
  -8   9   2        106.19         88.02        11.95 o                         
  -7   9   2        995.20        915.99        35.00 o                         
  -6   9   2       1765.32       1681.03        67.61 o                         
  -5   9   2        724.59        700.40        42.92 o                         
  -4   9   2         12.15         29.58         9.85 o                         
  -3   9   2        109.30         72.57        13.28 o                         
  -2   9   2         11.51          2.56         8.97 o                         
  -1   9   2        108.33        126.33        30.47 o                         
   0   9   2       4771.42       5052.86       160.83 o                         
   1   9   2       1085.10       1232.98        55.52 o                         
   2   9   2         59.19         53.28        10.94 o                         
   3   9   2        306.45        376.82        25.61 o                         
   4   9   2        151.13        185.59        24.31 o                         
   5   9   2         37.10         37.60        13.90 o                         
   6   9   2         55.31         69.59         9.75 o                         
 -11  10   2         31.78         15.40         8.42 o                         
 -10  10   2        247.15        235.09        24.53 o                         
  -9  10   2         45.59         20.26        10.78 o                         
  -8  10   2        661.93        762.00        36.25 o                         
  -7  10   2          2.39         -8.94         8.94 o                         
  -6  10   2          0.66         -1.55         8.18 o                         
  -5  10   2       5596.14       5066.27       113.93 o                         
  -4  10   2        720.21        743.35        52.69 o                         
  -3  10   2        181.61        205.70        23.69 o                         
  -2  10   2        877.13        881.68        55.92 o                         
  -1  10   2        207.11        201.15        24.54 o                         
   0  10   2        201.68        219.16        16.54 o                         
   1  10   2        719.96        661.02        32.45 o                         
   2  10   2       2354.01       2769.61       110.43 o                         
   3  10   2          8.39          7.90        10.95 o                         
   4  10   2         85.20         51.80        14.34 o                         
   5  10   2        559.48        676.38        77.65 o                         
 -10  11   2       1140.92       1305.60        53.73 o                         
  -9  11   2         39.07         44.19        13.47 o                         
  -8  11   2        478.35        471.69        35.29 o                         
  -7  11   2        200.58        202.76        20.22 o                         
  -6  11   2        648.65        582.43        29.50 o                         
  -5  11   2        696.76        669.98        37.37 o                         
  -4  11   2       1237.53       1076.13        38.89 o                         
  -3  11   2       5569.35       5295.88       125.22 o                         
  -2  11   2        807.48        799.71        33.58 o                         
  -1  11   2         21.04         13.19         9.99 o                         
   0  11   2       1124.84       1256.00        49.23 o                         
   1  11   2       1432.38       1556.52        60.42 o                         
   2  11   2        146.32        121.51        16.20 o                         
   3  11   2        162.55        226.65        20.83 o                         
   4  11   2       1832.67       2099.11       263.69 o                         
  -9  12   2         83.63         84.84        13.91 o                         
  -8  12   2       2407.04       2497.40       133.04 o                         
  -7  12   2        396.25        328.74        25.53 o                         
  -6  12   2         15.36          0.12         9.56 o                         
  -5  12   2        355.58        294.58        26.27 o                         
  -4  12   2       1051.78       1029.01        58.19 o                         
  -3  12   2        909.53        962.88        49.55 o                         
  -2  12   2        988.62        975.80        44.25 o                         
  -1  12   2       3347.55       3579.16       119.04 o                         
   0  12   2       1678.82       1797.11        63.48 o                         
   1  12   2         24.35         20.61        12.13 o                         
   2  12   2       1075.46       1325.01        59.68 o                         
   3  12   2        366.00        406.00        30.66 o                         
  -8  13   2        811.09        725.57        34.73 o                         
  -7  13   2        388.85        369.00        31.89 o                         
  -6  13   2       1705.14       1614.42        67.64 o                         
  -5  13   2       1778.50       1762.29        92.87 o                         
  -4  13   2         98.08         80.27        14.04 o                         
  -3  13   2        168.02        207.14        23.22 o                         
  -2  13   2        737.83        762.37        38.51 o                         
  -1  13   2       1960.31       2291.05       112.14 o                         
   0  13   2        128.43        134.48        18.94 o                         
   1  13   2        502.87        528.81        70.27 o                         
   2  13   2        807.41        831.76        63.01 o                         
  -7  14   2          0.25         -9.01        12.16 o                         
  -6  14   2       1960.94       1798.20       117.58 o                         
  -5  14   2        202.55        164.49        30.75 o                         
  -4  14   2         41.41         31.23        11.66 o                         
  -3  14   2       1806.15       1701.26        64.21 o                         
  -2  14   2         57.01         77.12        11.56 o                         
  -1  14   2         28.25          0.25         8.77 o                         
   0  14   2        166.64         97.51        22.85 o                         
   0 -15   3          4.31          2.78         7.72 o                         
   1 -15   3       1628.94       1436.51        55.67 o                         
   2 -15   3        189.37        149.91        18.85 o                         
   3 -15   3          6.98         10.36         9.25 o                         
   4 -15   3        834.76        716.56        37.43 o                         
   5 -15   3         41.14         25.60        13.66 o                         
  -3 -14   3         53.29         41.25        11.66 o                         
  -2 -14   3         17.19         32.27         9.36 o                         
  -1 -14   3        737.86        669.24        32.19 o                         
   0 -14   3         12.63          9.82         9.72 o                         
   1 -14   3        152.72        137.35        17.79 o                         
   2 -14   3       1111.79        952.39        50.20 o                         
   3 -14   3       1507.42       1515.51        57.51 o                         
   4 -14   3         53.92         60.37        13.93 o                         
   5 -14   3        715.92        723.77        37.59 o                         
   6 -14   3        122.73        113.82        14.49 o                         
  -4 -13   3        289.48        320.50        20.42 o                         
  -3 -13   3         20.81          6.94         9.26 o                         
  -2 -13   3        942.14        906.01        48.33 o                         
  -1 -13   3         54.99         48.51        13.03 o                         
   0 -13   3       1505.33       1408.53        54.98 o                         
   1 -13   3        336.75        367.29        25.57 o                         
   2 -13   3         38.86         29.05        12.41 o                         
   3 -13   3         81.79         62.21        11.80 o                         
   4 -13   3       1505.85       1498.76        49.65 o                         
   5 -13   3        999.46        820.14        49.87 o                         
   6 -13   3        255.87        260.95        20.52 o                         
   7 -13   3       1248.41       1377.48        59.02 o                         
  -5 -12   3        387.56        370.46        21.16 o                         
  -4 -12   3        369.40        317.89        26.22 o                         
  -3 -12   3        120.38        139.12        18.64 o                         
  -2 -12   3        386.53        391.84        27.22 o                         
  -1 -12   3       2164.72       2183.03        69.54 o                         
   0 -12   3        498.94        473.36        23.18 o                         
   1 -12   3       1131.90       1079.78        41.44 o                         
   2 -12   3       4130.20       4139.13       105.92 o                         
   3 -12   3         52.82         66.15        15.67 o                         
   4 -12   3          0.29          2.51         8.62 o                         
   5 -12   3         22.49         12.85         7.01 o                         
   6 -12   3         16.40         33.81        16.20 o                         
   7 -12   3        103.60        129.99        19.46 o                         
   8 -12   3        257.73        376.72        17.57 o                         
  -6 -11   3        301.65        343.47        24.51 o                         
  -5 -11   3        169.51        124.34        14.41 o                         
  -4 -11   3        493.11        530.13        39.98 o                         
  -3 -11   3       4752.77       5064.05       146.92 o                         
  -2 -11   3        103.64         79.63        15.95 o                         
  -1 -11   3         10.97         14.40         9.06 o                         
   0 -11   3        411.37        393.48        20.54 o                         
   1 -11   3       1295.75       1072.92        38.91 o                         
   2 -11   3         54.57         24.57        10.08 o                         
   3 -11   3        535.69        518.84        24.69 o                         
   4 -11   3        383.32        408.71        19.86 o                         
   5 -11   3         75.81         72.04         9.97 o                         
   6 -11   3         14.13          4.96         8.65 o                         
   7 -11   3          1.78          8.00        14.64 o                         
   8 -11   3        262.67        369.74        24.10 o                         
   9 -11   3        489.84        586.07        25.98 o                         
  -7 -10   3         35.70         69.63         9.62 o                         
  -6 -10   3        622.06        678.58        42.61 o                         
  -5 -10   3          5.34          7.01         8.54 o                         
  -4 -10   3       1825.65       1868.43        58.49 o                         
  -3 -10   3        347.49        329.36        18.68 o                         
  -2 -10   3       2549.15       2700.35       146.17 o                         
  -1 -10   3       3164.68       3062.61        90.06 o                         
   0 -10   3        634.09        578.05        32.02 o                         
   1 -10   3         59.49         94.76        13.93 o                         
   2 -10   3          0.80         -3.90         9.02 o                         
   3 -10   3       2938.30       2925.07        97.21 o                         
   4 -10   3       1476.70       1389.15        59.26 o                         
   5 -10   3       1540.02       1547.96        46.70 o                         
   6 -10   3       1136.62       1304.78        57.66 o                         
   7 -10   3        344.70        379.49        21.74 o                         
   8 -10   3        106.84        142.32        14.73 o                         
   9 -10   3         60.53         60.77         9.69 o                         
  -8  -9   3         19.42         21.99        10.26 o                         
  -7  -9   3        200.00        143.29        19.91 o                         
  -6  -9   3       2067.56       2035.87        89.33 o                         
  -5  -9   3        455.76        501.34        33.84 o                         
  -4  -9   3       2042.89       2027.58        52.26 o                         
  -3  -9   3         15.90          2.84        10.45 o                         
  -2  -9   3       1452.27       1209.22        60.89 o                         
  -1  -9   3       7491.30       7490.07       198.48 o                         
   0  -9   3       2436.21       2487.09        74.58 o                         
   1  -9   3       1382.25       1177.42        45.70 o                         
   2  -9   3       3677.23       3360.36       114.85 o                         
   3  -9   3          2.93         22.60        10.23 o                         
   4  -9   3       3436.28       3607.06       143.99 o                         
   5  -9   3        515.94        530.05        34.43 o                         
   6  -9   3       3672.40       3982.60        89.71 o                         
   7  -9   3        164.43        215.17        15.46 o                         
   8  -9   3        191.64        205.82        18.96 o                         
   9  -9   3        308.14        324.82        19.95 o                         
  10  -9   3         55.31         69.60         8.89 o                         
  -9  -8   3        219.72        213.27        28.25 o                         
  -8  -8   3         93.55        129.20        13.83 o                         
  -7  -8   3        406.64        375.26        20.54 o                         
  -6  -8   3       2783.92       2838.15        82.52 o                         
  -5  -8   3       1699.37       1763.52        59.86 o                         
  -4  -8   3        462.87        489.44        25.45 o                         
  -3  -8   3       3148.88       2909.10        91.93 o                         
  -2  -8   3       1809.98       1867.58        61.18 o                         
  -1  -8   3        139.38        175.19        18.21 o                         
   0  -8   3        291.19        365.86        24.85 o                         
   1  -8   3       9752.46      10064.68       315.99 o                         
   2  -8   3        686.16        650.01        38.56 o                         
   3  -8   3         25.89         29.42         9.54 o                         
   4  -8   3       4803.31       4918.48       154.93 o                         
   5  -8   3        808.26        915.63        37.83 o                         
   6  -8   3        389.76        356.40        25.09 o                         
   7  -8   3        175.83        187.89        15.35 o                         
   8  -8   3       2255.05       2656.39        69.37 o                         
   9  -8   3         87.60        125.27        18.96 o                         
  10  -8   3          7.69         15.70         8.82 o                         
  -9  -7   3        509.33        482.68        26.75 o                         
  -8  -7   3         65.58         55.58        11.43 o                         
  -7  -7   3        228.88        276.60        18.04 o                         
  -6  -7   3        115.67        121.09        11.15 o                         
  -5  -7   3        322.90        247.65        22.70 o                         
  -4  -7   3      13280.97      12691.77       266.17 o                         
  -3  -7   3        754.62        669.60        31.65 o                         
  -2  -7   3          1.56         10.43         7.82 o                         
  -1  -7   3      13934.60      14992.95       348.47 o                         
   0  -7   3        879.09        668.41        35.28 o                         
   1  -7   3          0.71          7.20         9.31 o                         
   2  -7   3         97.20        121.15        18.69 o                         
   3  -7   3      20233.43      20380.68       467.49 o                         
   4  -7   3        164.87        130.54        15.73 o                         
   5  -7   3        261.23        338.01        21.43 o                         
   6  -7   3       1304.90       1399.51        46.79 o                         
   7  -7   3          5.31          1.05         7.73 o                         
   8  -7   3         53.89         49.00        10.66 o                         
   9  -7   3        100.68        134.01        16.16 o                         
  10  -7   3         13.11         14.68         9.85 o                         
 -10  -6   3          9.95         -0.04         8.92 o                         
  -9  -6   3       1313.10       1426.72        43.16 o                         
  -8  -6   3        203.10        173.02        15.05 o                         
  -7  -6   3          2.10         -8.14         8.14 o                         
  -6  -6   3        272.64        293.71        27.92 o                         
  -5  -6   3        734.29        585.99        27.52 o                         
  -4  -6   3        446.17        463.01        24.37 o                         
  -3  -6   3        684.43        688.22        33.68 o                         
  -2  -6   3      13572.34      13689.18       317.16 o                         
  -1  -6   3        585.13        680.52        34.05 o                         
   0  -6   3       1150.68        860.72        53.10 o                         
   1  -6   3       4911.72       5339.42       213.63 o                         
   2  -6   3       1666.38       1711.23        71.60 o                         
   3  -6   3         72.04        130.27        15.29 o                         
   4  -6   3       3333.51       3632.44        95.46 o                         
   5  -6   3       2578.90       3069.48        87.48 o                         
   6  -6   3        394.42        379.04        26.73 o                         
   7  -6   3        686.25        719.01        27.72 o                         
   8  -6   3        174.22        208.46        15.60 o                         
   9  -6   3          1.16          2.55        12.47 o                         
  10  -6   3          4.22          8.62        11.64 o                         
 -10  -5   3         23.50         21.35         8.75 o                         
  -9  -5   3        558.37        496.51        27.22 o                         
  -8  -5   3        811.78        810.22        30.55 o                         
  -7  -5   3       3425.72       3609.21        95.68 o                         
  -6  -5   3          0.70          5.96         9.15 o                         
  -5  -5   3       1613.39       1495.53        49.29 o                         
  -4  -5   3        681.32        614.93        28.79 o                         
  -3  -5   3          3.80          6.32         7.77 o                         
  -2  -5   3         40.82         53.83        11.41 o                         
  -1  -5   3       3424.69       2661.20       101.16 o                         
   0  -5   3       8263.08       8021.38       206.06 o                         
   1  -5   3       2463.27       2462.96       238.26 o                         
   2  -5   3       7834.93       7627.37       234.79 o                         
   3  -5   3        104.88        100.71        13.12 o                         
   4  -5   3        209.30        183.44        18.86 o                         
   5  -5   3        892.22        813.84        40.23 o                         
   6  -5   3       1701.37       1584.79        63.89 o                         
   7  -5   3        173.75        168.84        25.63 o                         
   8  -5   3        330.03        296.02        23.80 o                         
   9  -5   3        272.82        271.06        26.52 o                         
  10  -5   3        153.98        152.45        16.88 o                         
 -11  -4   3        119.28        115.27        15.21 o                         
 -10  -4   3         20.69         29.78        10.74 o                         
  -9  -4   3         98.25         67.43        11.13 o                         
  -8  -4   3         89.81        106.49        12.55 o                         
  -7  -4   3        798.44        876.34        50.19 o                         
  -6  -4   3       1875.46       1811.20        61.60 o                         
  -5  -4   3        886.09        806.61        37.65 o                         
  -4  -4   3        798.79        714.07        33.56 o                         
  -3  -4   3       9612.88      10526.94       278.55 o                         
  -2  -4   3        265.94        301.04        23.97 o                         
  -1  -4   3        657.21        494.73        25.71 o                         
   0  -4   3        446.23        372.07        50.83 o                         
   1  -4   3      14983.50      15604.83       383.31 o                         
   2  -4   3          9.00         16.29        10.57 o                         
   3  -4   3       3922.31       3923.86       135.23 o                         
   4  -4   3       4024.51       3993.65       109.59 o                         
   5  -4   3        321.96        253.30        24.04 o                         
   6  -4   3         92.21        101.68        13.91 o                         
   7  -4   3         52.44         72.92        19.79 o                         
   8  -4   3        437.10        443.95        28.99 o                         
   9  -4   3        674.29        787.48        39.16 o                         
  10  -4   3        212.06        145.20        16.70 o                         
 -11  -3   3        605.45        463.60        27.74 o                         
 -10  -3   3        187.77        181.61        18.20 o                         
  -9  -3   3        212.51        236.21        17.17 o                         
  -8  -3   3        503.17        568.59        27.00 o                         
  -7  -3   3        173.94        176.00        25.88 o                         
  -6  -3   3        267.06        249.76        21.33 o                         
  -5  -3   3        267.45        275.25        17.91 o                         
  -4  -3   3       5406.10       5250.82       129.51 o                         
  -3  -3   3       1465.30       1030.29        46.88 o                         
  -2  -3   3       2616.06       2593.35       104.79 o                         
  -1  -3   3      15352.34      14095.18       508.32 o                         
   0  -3   3       2370.25       2343.33        82.71 o                         
   1  -3   3       5354.39       4403.42       131.04 o                         
   2  -3   3       1335.81       1583.80        77.92 o                         
   3  -3   3      12299.70      12014.70       311.35 o                         
   4  -3   3       4325.26       3933.73       120.54 o                         
   5  -3   3        898.16        705.23        85.68 o                         
   6  -3   3       2642.07       2388.69        95.45 o                         
   7  -3   3        698.46        748.00        63.31 o                         
   8  -3   3        130.66        130.22        14.60 o                         
   9  -3   3        206.45        179.18        20.57 o                         
  10  -3   3         39.91         16.64        10.38 o                         
 -11  -2   3        686.61        554.94        29.49 o                         
 -10  -2   3         83.39         66.79        12.93 o                         
  -9  -2   3       1297.74       1469.77        43.07 o                         
  -8  -2   3       1549.79       1555.32        98.27 o                         
  -7  -2   3       1287.65       1327.89        61.23 o                         
  -6  -2   3       8427.37       8804.32       197.05 o                         
  -5  -2   3       2519.47       2424.56        65.24 o                         
  -4  -2   3         27.98          4.48         6.37 o                         
  -3  -2   3         40.57         16.19        13.01 o                         
  -2  -2   3      17314.37      17631.80       655.01 o                         
  -1  -2   3      18524.56      21131.66       543.58 o                         
   0  -2   3      12884.48      14535.52       451.92 o                         
   1  -2   3       4941.33       5688.79       147.06 o                         
   2  -2   3       4332.05       4436.81       288.21 o                         
   3  -2   3        504.89        630.80        36.61 o                         
   4  -2   3        449.41        580.19        38.37 o                         
   5  -2   3        276.13        249.32        25.77 o                         
   6  -2   3       2985.77       3108.28        90.21 o                         
   7  -2   3         17.85         30.58        11.25 o                         
   8  -2   3        804.98        743.42        30.69 o                         
   9  -2   3        161.75        155.69        15.81 o                         
  10  -2   3        352.78        374.66        28.24 o                         
 -12  -1   3          0.07         -4.14         8.12 o                         
 -11  -1   3        590.00        577.59        42.08 o                         
 -10  -1   3         50.37         36.52         9.29 o                         
  -9  -1   3       1302.67       1319.68        36.93 o                         
  -8  -1   3         25.07         16.34         9.05 o                         
  -7  -1   3       1561.45       1589.42        85.17 o                         
  -6  -1   3       5319.77       5174.16       135.55 o                         
  -5  -1   3       3351.88       3462.79        93.38 o                         
  -4  -1   3       6347.75       7176.13       194.06 o                         
  -3  -1   3      10866.02      11722.19       373.09 o                         
  -2  -1   3       4037.21       5112.54       157.59 o                         
  -1  -1   3         28.58         12.26        13.51 o                         
   0  -1   3       6797.82       8847.23       278.97 o                         
   1  -1   3      32868.05      28527.96       737.41 o                         
   2  -1   3        510.76        440.00        34.42 o                         
   3  -1   3       3391.38       2901.79       100.01 o                         
   4  -1   3       9326.51       9254.75       249.77 o                         
   5  -1   3         95.53         66.00        12.79 o                         
   6  -1   3        708.83        695.85        31.41 o                         
   7  -1   3         39.92         38.32        10.90 o                         
   8  -1   3       2748.87       2515.63       119.79 o                         
   9  -1   3         36.16         44.01         9.72 o                         
  10  -1   3         43.19         34.86         8.36 o                         
 -12   0   3        149.53        124.59        25.82 o                         
 -11   0   3       1517.09       1470.15        87.10 o                         
 -10   0   3         91.89         65.22        11.66 o                         
  -9   0   3       2490.79       2809.67        92.78 o                         
  -8   0   3       1131.63       1084.01        45.10 o                         
  -7   0   3       2519.37       2493.12        63.10 o                         
  -6   0   3        445.90        435.12        19.68 o                         
  -5   0   3         51.60         29.85         9.39 o                         
  -4   0   3      32437.73      30794.54      1076.13 o                         
  -3   0   3       2290.70       2205.81       103.03 o                         
  -2   0   3       1495.33        809.04        42.28 o                         
  -1   0   3      25547.25      28336.76       827.61 o                         
   0   0   3        105.73         29.28        11.45 o                         
   1   0   3        717.53        818.11        36.29 o                         
   2   0   3        324.52        322.97        19.77 o                         
   3   0   3       6757.73       6580.38       145.71 o                         
   4   0   3        391.31        349.89        19.74 o                         
   5   0   3          4.86          8.38         8.78 o                         
   6   0   3        348.93        323.11        33.16 o                         
   7   0   3         20.14         25.17         8.49 o                         
   8   0   3        470.75        533.71        28.43 o                         
   9   0   3        124.42        180.72        15.91 o                         
  10   0   3        202.75        136.74        21.78 o                         
 -12   1   3        222.06        240.94        21.23 o                         
 -11   1   3        144.43        226.87        27.39 o                         
 -10   1   3         26.83         26.49        10.88 o                         
  -9   1   3       4469.84       4585.06       100.61 o                         
  -8   1   3         21.76         11.95         6.57 o                         
  -7   1   3        469.74        426.22        25.37 o                         
  -6   1   3       3497.23       3756.58        87.43 o                         
  -5   1   3       5951.17       6203.80       151.00 o                         
  -4   1   3       1625.59       2036.75        73.95 o                         
  -3   1   3       6441.71       6846.37       158.59 o                         
  -2   1   3      29251.65      33489.96       841.20 o                         
  -1   1   3       1737.85       2008.66        92.93 o                         
   0   1   3        151.72         10.99        12.80 o                         
   1   1   3       3473.83       3261.88        99.76 o                         
   2   1   3          1.18         11.94         6.20 o                         
   3   1   3       1480.07       1592.36        51.16 o                         
   4   1   3        361.17        344.24        18.52 o                         
   5   1   3        944.87        967.49        39.10 o                         
   6   1   3         35.82         34.74        10.91 o                         
   7   1   3          0.72         -7.41         9.44 o                         
   8   1   3         93.43        122.55        13.35 o                         
   9   1   3          1.14         -5.05         7.73 o                         
  10   1   3        284.73        262.13        22.75 o                         
 -12   2   3        148.92        138.51        22.21 o                         
 -11   2   3         24.85          7.46        19.49 o                         
 -10   2   3        457.35        506.79        30.24 o                         
  -9   2   3        675.09        750.19        35.87 o                         
  -8   2   3       2835.00       3127.77        79.15 o                         
  -7   2   3       4488.28       4939.04       117.46 o                         
  -6   2   3          0.46          9.18         6.13 o                         
  -5   2   3        223.80        142.89        12.94 o                         
  -4   2   3        111.46        183.97        15.73 o                         
  -3   2   3       2270.01       2558.89        71.78 o                         
  -2   2   3       9713.53       9582.89       198.24 o                         
  -1   2   3      30754.38      28767.32       897.53 o                         
   0   2   3      14193.79      12159.84       320.59 o                         
   1   2   3        411.66        395.03        19.34 o                         
   2   2   3      10374.09      12141.04       254.27 o                         
   3   2   3       2132.84       2248.28        65.74 o                         
   4   2   3         96.21         97.81        11.76 o                         
   5   2   3        357.90        328.92        42.20 o                         
   6   2   3        560.05        616.28        48.52 o                         
   7   2   3          9.50         15.38        10.30 o                         
   8   2   3         26.99         61.34        13.17 o                         
   9   2   3          7.69         15.44        16.66 o                         
 -12   3   3        469.20        527.56        33.66 o                         
 -11   3   3        100.58         94.76        14.82 o                         
 -10   3   3          3.66          3.22         8.27 o                         
  -9   3   3          0.92         -2.44         7.87 o                         
  -8   3   3        407.69        480.70        26.14 o                         
  -7   3   3       3753.30       3964.73        80.82 o                         
  -6   3   3       9877.79      10179.36       192.92 o                         
  -5   3   3       2600.07       2339.60        75.69 o                         
  -4   3   3       4208.73       4663.74       135.15 o                         
  -3   3   3      11028.29      12360.58       227.33 o                         
  -2   3   3        103.72         89.25         9.33 o                         
  -1   3   3       2133.15       2202.90        63.12 o                         
   0   3   3        486.55        350.28        18.95 o                         
   1   3   3       2346.33       2120.10        62.27 o                         
   2   3   3         20.68         38.34         8.24 o                         
   3   3   3         83.25         64.10         9.48 o                         
   4   3   3       1441.60       1415.58        61.20 o                         
   5   3   3         10.86          2.34         9.94 o                         
   6   3   3        497.33        562.77        36.50 o                         
   7   3   3          0.26         10.80         8.88 o                         
   8   3   3        115.39        150.25        15.41 o                         
   9   3   3        185.93        150.74        17.26 o                         
 -12   4   3        215.10        206.04        15.07 o                         
 -11   4   3       1041.73       1036.65        48.02 o                         
 -10   4   3         25.90         28.40         9.27 o                         
  -9   4   3         28.92         22.09         7.19 o                         
  -8   4   3        504.29        561.90        26.45 o                         
  -7   4   3       3216.12       3152.40        81.93 o                         
  -6   4   3        907.75       1012.47        38.73 o                         
  -5   4   3       4955.76       5295.08       115.11 o                         
  -4   4   3      16308.21      16649.00       280.49 o                         
  -3   4   3        748.33        583.13        23.80 o                         
  -2   4   3       1915.17       2282.66        95.39 o                         
  -1   4   3      10188.86       8952.63       295.41 o                         
   0   4   3        458.42        540.85        37.63 o                         
   1   4   3       1715.06       1546.83        81.31 o                         
   2   4   3          3.87         23.30         8.50 o                         
   3   4   3        567.49        516.63        30.69 o                         
   4   4   3        478.08        549.89        37.59 o                         
   5   4   3        781.65        707.37        51.41 o                         
   6   4   3        568.69        471.32        32.95 o                         
   7   4   3          6.28         -7.66         9.20 o                         
   8   4   3        519.74        498.26        27.18 o                         
   9   4   3        127.50         61.43        15.59 o                         
 -12   5   3         98.31         72.95        11.26 o                         
 -11   5   3        295.20        337.29        21.84 o                         
 -10   5   3        443.46        420.88        20.03 o                         
  -9   5   3       1675.12       1699.85        44.12 o                         
  -8   5   3       1753.29       1821.62        55.97 o                         
  -7   5   3        270.67        259.70        17.20 o                         
  -6   5   3       3017.97       3156.95        73.89 o                         
  -5   5   3       3294.94       3360.82        80.85 o                         
  -4   5   3       6354.34       5933.28       166.73 o                         
  -3   5   3       4194.26       4086.33       107.40 o                         
  -2   5   3       2485.90       2491.72       106.61 o                         
  -1   5   3       5837.45       6098.06       339.64 o                         
   0   5   3       4197.25       4988.03       177.20 o                         
   1   5   3       6054.98       6133.03       184.28 o                         
   2   5   3       1453.56       1482.15        71.58 o                         
   3   5   3       3518.07       3877.82       168.02 o                         
   4   5   3        464.92        449.01        34.70 o                         
   5   5   3        149.56        136.55        15.55 o                         
   6   5   3       1411.58       1575.02        71.88 o                         
   7   5   3         49.94         56.01        14.55 o                         
   8   5   3        274.71        235.23        20.32 o                         
 -12   6   3         24.37         29.26         8.76 o                         
 -11   6   3        915.12        963.65        38.94 o                         
 -10   6   3        775.77        826.29        30.17 o                         
  -9   6   3       1759.90       2027.14        51.63 o                         
  -8   6   3        685.47        706.28        32.56 o                         
  -7   6   3       1483.48       1418.50        43.74 o                         
  -6   6   3       8981.89       9712.91       241.09 o                         
  -5   6   3       1485.98       1570.69        52.61 o                         
  -4   6   3       5558.37       6186.62       133.45 o                         
  -3   6   3       2503.47       2425.37        73.17 o                         
  -2   6   3       8358.73       8329.36       227.68 o                         
  -1   6   3        715.80        688.30        35.21 o                         
   0   6   3        132.24        153.88        19.04 o                         
   1   6   3       6534.65       6502.56       251.29 o                         
   2   6   3        120.17        139.61        18.05 o                         
   3   6   3       2265.25       2252.39       104.22 o                         
   4   6   3        230.77        248.60        18.94 o                         
   5   6   3       1831.94       1964.60        54.53 o                         
   6   6   3        444.22        523.66        31.17 o                         
   7   6   3          3.13         -7.03        14.80 o                         
   8   6   3        632.03        594.82        49.42 o                         
 -12   7   3         72.62         72.19        13.28 o                         
 -11   7   3       1368.68       1462.72        58.26 o                         
 -10   7   3         71.65         50.43        12.28 o                         
  -9   7   3        648.09        611.90        28.27 o                         
  -8   7   3        320.42        393.81        28.03 o                         
  -7   7   3       6196.44       6803.47       178.20 o                         
  -6   7   3         12.37         19.25         8.70 o                         
  -5   7   3          0.86          9.42         7.10 o                         
  -4   7   3      12717.05      12441.80       295.44 o                         
  -3   7   3         52.26        126.07        19.78 o                         
  -2   7   3        829.91        895.37        40.07 o                         
  -1   7   3       1479.95       1558.46        64.55 o                         
   0   7   3       6059.20       6411.68       188.00 o                         
   1   7   3       1357.39       1422.92        67.52 o                         
   2   7   3          0.59         15.88        15.76 o                         
   3   7   3       6210.27       6514.21       198.84 o                         
   4   7   3         64.65         65.67        13.57 o                         
   5   7   3        200.99        199.10        20.68 o                         
   6   7   3         29.44         37.79        12.71 o                         
   7   7   3          2.85          6.89         7.98 o                         
 -11   8   3         32.11         39.16         8.84 o                         
 -10   8   3         37.94         16.02         9.36 o                         
  -9   8   3       3754.05       4109.81        87.54 o                         
  -8   8   3        590.51        689.86        29.26 o                         
  -7   8   3         12.81         15.68         7.17 o                         
  -6   8   3         63.46         73.93        10.71 o                         
  -5   8   3       6083.74       5884.94       247.14 o                         
  -4   8   3        264.95        304.75        22.20 o                         
  -3   8   3        370.79        461.61        33.32 o                         
  -2   8   3       7519.80       7769.81       234.93 o                         
  -1   8   3        116.99        105.83        19.91 o                         
   0   8   3         43.55         50.41        15.71 o                         
   1   8   3          4.58         18.86        11.81 o                         
   2   8   3        721.96        765.75        38.38 o                         
   3   8   3       1424.03       1505.11        48.98 o                         
   4   8   3        199.45        139.92        23.36 o                         
   5   8   3        340.64        340.20        31.03 o                         
   6   8   3         13.57         14.64        12.17 o                         
 -11   9   3          8.20         18.55         8.02 o                         
 -10   9   3       1192.06       1176.59        42.90 o                         
  -9   9   3         27.51         15.89         7.41 o                         
  -8   9   3       1840.88       1845.22        49.93 o                         
  -7   9   3       4997.45       4976.91       126.74 o                         
  -6   9   3        184.80        157.11        25.54 o                         
  -5   9   3        218.49        217.87        24.89 o                         
  -4   9   3        349.70        256.51        25.80 o                         
  -3   9   3        999.15       1151.39        51.63 o                         
  -2   9   3       1718.67       1765.15        75.34 o                         
  -1   9   3       1416.17       1502.44        61.68 o                         
   0   9   3       2332.95       2195.94       103.60 o                         
   1   9   3         12.78         13.64        10.37 o                         
   2   9   3        174.39        146.64        17.59 o                         
   3   9   3        148.51        100.83        15.34 o                         
   4   9   3        262.17        373.34        27.96 o                         
   5   9   3        301.66        417.84        29.15 o                         
 -11  10   3          4.51          5.23         6.48 o                         
 -10  10   3         18.82         12.01        11.91 o                         
  -9  10   3         41.01         22.48        10.64 o                         
  -8  10   3        235.21        205.68        20.11 o                         
  -7  10   3        557.26        532.57        28.55 o                         
  -6  10   3       2067.13       1877.22        60.43 o                         
  -5  10   3        571.81        519.11        26.76 o                         
  -4  10   3         26.12         11.94         9.82 o                         
  -3  10   3       1854.91       1931.08        48.44 o                         
  -2  10   3        182.68        179.70        16.29 o                         
  -1  10   3        184.61        226.20        18.01 o                         
   0  10   3        152.38        150.87        14.06 o                         
   1  10   3       2181.61       2563.40        86.41 o                         
   2  10   3          4.65         20.67         9.75 o                         
   3  10   3         97.11         90.63        17.35 o                         
   4  10   3          5.66          8.94         9.07 o                         
   5  10   3          4.21          6.58        10.23 o                         
 -10  11   3        818.40        654.31       140.71 o                         
  -9  11   3         21.80         17.43        11.03 o                         
  -8  11   3         89.99        121.05        15.01 o                         
  -7  11   3        246.79        280.09        19.92 o                         
  -6  11   3        155.80        124.79        17.76 o                         
  -5  11   3        608.80        507.72        27.83 o                         
  -4  11   3       3144.22       3227.45        75.98 o                         
  -3  11   3        157.52        109.90        16.84 o                         
  -2  11   3        259.49        216.00        19.70 o                         
  -1  11   3        526.55        589.25        39.54 o                         
   0  11   3        368.48        409.87        32.71 o                         
   1  11   3       1676.39       1821.89        72.52 o                         
   2  11   3          1.76        -12.13        14.82 o                         
   3  11   3         74.10         63.64        12.95 o                         
  -9  12   3       1371.86       1390.77       263.48 o                         
  -8  12   3          0.48          1.31        11.14 o                         
  -7  12   3        231.04        289.54        23.61 o                         
  -6  12   3       1132.45       1118.66        51.82 o                         
  -5  12   3        862.66        771.40        41.99 o                         
  -4  12   3       1052.83        980.71        47.90 o                         
  -3  12   3        349.16        389.87        29.22 o                         
  -2  12   3       2270.43       2161.93        72.37 o                         
  -1  12   3        877.06        890.27        64.21 o                         
   0  12   3        293.19        274.52        23.77 o                         
   1  12   3        412.65        483.72        33.50 o                         
   2  12   3         17.55         10.48         9.63 o                         
  -8  13   3        171.58        199.94        16.13 o                         
  -7  13   3        672.37        702.56        35.76 o                         
  -6  13   3       1008.61        866.60        44.06 o                         
  -5  13   3        465.71        415.63        29.87 o                         
  -4  13   3        830.28        834.96        44.80 o                         
  -3  13   3        157.11        144.27        16.66 o                         
  -2  13   3       1938.25       1926.63        77.77 o                         
  -1  13   3         64.57         50.83        17.13 o                         
   0  13   3        210.90        249.46        32.22 o                         
   1  13   3        696.92        648.95        53.00 o                         
  -6  14   3        170.36        140.32        23.74 o                         
  -5  14   3          3.14         17.67        10.37 o                         
  -4  14   3       2893.80       2678.81       157.41 o                         
  -3  14   3        265.28        273.99        32.11 o                         
  -2  14   3        317.06        301.74        34.62 o                         
  -1 -15   4        228.80        135.17        20.45 o                         
   0 -15   4       1668.86       1438.59        65.92 o                         
   1 -15   4        275.17        273.78        19.48 o                         
   2 -15   4         71.39         40.29        11.95 o                         
   3 -15   4       1171.39        977.85        35.24 o                         
   4 -15   4          4.70          3.39         6.50 o                         
  -3 -14   4        235.96        205.73        15.34 o                         
  -2 -14   4       1139.46       1023.37        38.53 o                         
  -1 -14   4         50.40         39.60        10.66 o                         
   0 -14   4        278.79        222.40        24.38 o                         
   1 -14   4         21.49          9.51        14.19 o                         
   2 -14   4       2791.17       2816.97       105.67 o                         
   3 -14   4         16.41         16.43         9.26 o                         
   4 -14   4          9.55          2.25         6.30 o                         
   5 -14   4       1476.71       1494.99        52.20 o                         
   6 -14   4         41.61         37.23         8.72 o                         
  -4 -13   4        164.88        143.08        15.72 o                         
  -3 -13   4       1006.91        984.78        61.15 o                         
  -2 -13   4        451.94        395.16        26.92 o                         
  -1 -13   4        226.00        217.34        22.05 o                         
   0 -13   4       2696.84       2658.48        75.50 o                         
   1 -13   4        494.18        502.68        28.50 o                         
   2 -13   4        757.90        699.29        39.87 o                         
   3 -13   4        166.26        161.87        16.56 o                         
   4 -13   4       1068.34       1074.68        43.05 o                         
   5 -13   4        330.46        358.94        22.23 o                         
   6 -13   4         82.21         73.03        11.71 o                         
   7 -13   4        291.21        309.72        19.92 o                         
  -5 -12   4        887.05        990.08        45.96 o                         
  -4 -12   4        205.33        169.02        20.36 o                         
  -3 -12   4          2.58         -8.33         9.81 o                         
  -2 -12   4        569.80        602.36        28.67 o                         
  -1 -12   4       2092.59       2087.11        62.51 o                         
   0 -12   4       1126.99       1193.96        40.70 o                         
   1 -12   4       1258.29       1369.63        51.83 o                         
   2 -12   4       1306.48       1204.01        52.36 o                         
   3 -12   4        195.18        212.34        17.64 o                         
   4 -12   4        608.07        595.96        27.74 o                         
   5 -12   4        404.63        416.11        24.59 o                         
   6 -12   4        176.02        186.33        16.62 o                         
   7 -12   4        446.68        530.03        23.71 o                         
   8 -12   4         41.48         21.79         8.67 o                         
  -6 -11   4        442.17        542.00        24.53 o                         
  -5 -11   4        480.93        468.40        29.61 o                         
  -4 -11   4        929.74        959.39        40.76 o                         
  -3 -11   4        919.79        958.90        38.90 o                         
  -2 -11   4        867.68        827.68        46.56 o                         
  -1 -11   4         25.42         14.80         7.86 o                         
   0 -11   4       1646.54       1636.10        58.78 o                         
   1 -11   4        507.34        501.40        29.50 o                         
   2 -11   4       1005.39       1088.60        38.96 o                         
   3 -11   4        571.49        573.80        25.78 o                         
   4 -11   4        266.02        263.55        16.00 o                         
   5 -11   4         20.41         26.88         8.58 o                         
   6 -11   4          2.59         -2.09         7.11 o                         
   7 -11   4         92.70        115.54        14.06 o                         
   8 -11   4        583.19        628.12        40.86 o                         
  -7 -10   4         21.25         44.40        10.20 o                         
  -6 -10   4        641.76        624.85        30.03 o                         
  -5 -10   4        504.01        518.17        35.63 o                         
  -4 -10   4        128.59        119.17        12.83 o                         
  -3 -10   4       5419.32       5585.84       122.24 o                         
  -2 -10   4       3277.49       3372.26       107.15 o                         
  -1 -10   4        149.73        107.51        15.04 o                         
   0 -10   4        254.18        229.67        21.78 o                         
   1 -10   4          2.80          5.60         7.94 o                         
   2 -10   4        410.02        378.72        31.38 o                         
   3 -10   4        824.12        785.37        41.85 o                         
   4 -10   4         54.66         69.93        10.95 o                         
   5 -10   4       1105.33       1252.55        38.73 o                         
   6 -10   4         61.23         71.40        10.07 o                         
   7 -10   4        117.56        130.41        13.27 o                         
   8 -10   4         10.16         29.70         8.63 o                         
   9 -10   4        121.64        110.59        17.85 o                         
  -8  -9   4        538.34        644.05        34.38 o                         
  -7  -9   4        607.52        743.19        41.92 o                         
  -6  -9   4        182.31        171.68        15.35 o                         
  -5  -9   4       1334.40       1397.44        41.45 o                         
  -4  -9   4         63.33         65.82        12.40 o                         
  -3  -9   4       1315.46       1303.23        73.04 o                         
  -2  -9   4       2732.84       2811.08        83.61 o                         
  -1  -9   4       3295.77       3439.61        96.03 o                         
   0  -9   4       4323.78       4241.09       102.72 o                         
   1  -9   4        951.74        953.30        44.37 o                         
   2  -9   4          7.27          7.73         7.53 o                         
   3  -9   4        506.00        486.14        34.20 o                         
   4  -9   4        234.13        198.00        27.94 o                         
   5  -9   4       2418.85       2316.28        72.96 o                         
   6  -9   4          7.07          4.85         7.92 o                         
   7  -9   4        123.88        162.87        13.50 o                         
   8  -9   4        141.07        148.64        17.73 o                         
   9  -9   4        287.37        273.93        20.16 o                         
  -9  -8   4         44.95         41.99         8.30 o                         
  -8  -8   4        132.99        191.87        15.41 o                         
  -7  -8   4       2269.49       2251.92        60.58 o                         
  -6  -8   4        894.30        868.06        41.58 o                         
  -5  -8   4       1362.96       1388.98        42.12 o                         
  -4  -8   4       1673.34       1710.09        66.67 o                         
  -3  -8   4        417.63        327.09        27.81 o                         
  -2  -8   4          0.32          0.71         9.49 o                         
  -1  -8   4        102.41         92.60        11.60 o                         
   0  -8   4       6983.65       7111.38       180.65 o                         
   1  -8   4        258.32        214.46        18.99 o                         
   2  -8   4       2600.65       2470.09        80.77 o                         
   3  -8   4       1440.87       1430.96        74.19 o                         
   4  -8   4         34.24         21.45         9.78 o                         
   5  -8   4       1170.93       1384.12       106.11 o                         
   6  -8   4        153.19        162.09        16.03 o                         
   7  -8   4       1789.03       1932.09        50.51 o                         
   8  -8   4        164.01        229.36        17.58 o                         
   9  -8   4          0.05         -3.74         8.61 o                         
  10  -8   4         46.00         24.69         8.21 o                         
  -9  -7   4        285.31        308.97        17.58 o                         
  -8  -7   4        559.68        556.36        27.21 o                         
  -7  -7   4         15.91         20.80         7.85 o                         
  -6  -7   4        226.17        218.15        15.54 o                         
  -5  -7   4      12725.54      12893.26       313.95 o                         
  -4  -7   4        565.57        611.07        29.94 o                         
  -3  -7   4        275.75        243.94        20.92 o                         
  -2  -7   4       1682.97       1457.88        57.58 o                         
  -1  -7   4       3155.54       3262.54       103.64 o                         
   0  -7   4       1384.98       1217.71        51.21 o                         
   1  -7   4         97.75        122.75        15.69 o                         
   2  -7   4       9302.99       9582.18       233.97 o                         
   3  -7   4        593.02        499.15        33.12 o                         
   4  -7   4         25.93         29.16         9.15 o                         
   5  -7   4       3099.46       2926.03       111.00 o                         
   6  -7   4        673.61        725.30        37.56 o                         
   7  -7   4       1271.25       1469.56        39.45 o                         
   8  -7   4         29.91         46.76        10.07 o                         
   9  -7   4        172.47        188.81        21.91 o                         
  10  -7   4        234.95        273.56        22.96 o                         
 -10  -6   4       1366.11       1322.17        58.71 o                         
  -9  -6   4          6.21          7.08         9.63 o                         
  -8  -6   4         50.03         54.76         8.80 o                         
  -7  -6   4       3265.49       3152.27        72.68 o                         
  -6  -6   4       3392.98       3295.76       103.84 o                         
  -5  -6   4        495.43        386.01        25.35 o                         
  -4  -6   4          1.11          5.35         7.39 o                         
  -3  -6   4      17325.02      16624.73       352.00 o                         
  -2  -6   4        279.85        234.20        17.50 o                         
  -1  -6   4        548.68        448.53        26.65 o                         
   0  -6   4       5454.14       5418.15       135.74 o                         
   1  -6   4       1279.20       1422.78        65.00 o                         
   2  -6   4       3026.50       2796.68       102.34 o                         
   3  -6   4        940.05        817.07        50.24 o                         
   4  -6   4       2165.39       2068.52        91.85 o                         
   5  -6   4       1495.08       1674.94        65.55 o                         
   6  -6   4         55.86         78.72        15.52 o                         
   7  -6   4        157.09        200.96        15.60 o                         
   8  -6   4          0.00         -3.79        10.76 o                         
   9  -6   4        675.70        780.84        44.22 o                         
  10  -6   4         28.18         17.41        11.40 o                         
 -10  -5   4        275.79        197.58        17.23 o                         
  -9  -5   4        406.80        384.62        28.51 o                         
  -8  -5   4       3788.22       3739.23        77.75 o                         
  -7  -5   4        684.24        685.65        38.24 o                         
  -6  -5   4         59.09         83.01        13.72 o                         
  -5  -5   4        947.93        981.78        51.75 o                         
  -4  -5   4       1715.80       1731.90        58.49 o                         
  -3  -5   4       2709.04       2991.76        78.44 o                         
  -2  -5   4        518.87        438.61        29.22 o                         
  -1  -5   4       3729.14       3858.99       137.04 o                         
   0  -5   4       2801.75       2948.66       107.80 o                         
   1  -5   4       2374.85       2493.80       111.43 o                         
   2  -5   4       5577.51       6256.24       173.91 o                         
   3  -5   4         78.84         55.04        15.67 o                         
   4  -5   4       2145.50       2313.73        95.58 o                         
   5  -5   4         86.45        100.97        16.91 o                         
   6  -5   4         58.94         59.36        14.95 o                         
   7  -5   4       1246.26       1224.51        41.01 o                         
   8  -5   4          0.06         -3.01        10.82 o                         
   9  -5   4          1.51          3.62        10.29 o                         
  10  -5   4         45.43         10.75        16.09 o                         
 -11  -4   4        195.49        193.51        21.41 o                         
 -10  -4   4        167.90        195.87        19.39 o                         
  -9  -4   4        738.78        743.30        28.24 o                         
  -8  -4   4        440.17        522.07        27.12 o                         
  -7  -4   4        974.33        958.26        55.60 o                         
  -6  -4   4       2216.37       2237.85        70.26 o                         
  -5  -4   4       1504.55       1480.19        54.66 o                         
  -4  -4   4         47.44         83.06        10.28 o                         
  -3  -4   4        446.85        314.23        20.37 o                         
  -2  -4   4          1.38         -3.34         8.97 o                         
  -1  -4   4       7870.99       7227.98       213.26 o                         
   0  -4   4       1209.75       1395.74       154.87 o                         
   1  -4   4          1.95          0.41         8.25 o                         
   2  -4   4       5589.19       5298.60       172.73 o                         
   3  -4   4        775.87        855.55        40.63 o                         
   4  -4   4         63.43         34.17        10.34 o                         
   5  -4   4        890.10        833.14        46.77 o                         
   6  -4   4        651.99        537.82        34.86 o                         
   7  -4   4         87.60         78.98        12.56 o                         
   8  -4   4        525.41        473.41        29.24 o                         
   9  -4   4         63.86         45.88        12.94 o                         
  10  -4   4         15.39         25.56        11.69 o                         
 -11  -3   4        212.31        214.27        20.44 o                         
 -10  -3   4       1005.19        991.86        52.93 o                         
  -9  -3   4       1150.47       1044.28        35.31 o                         
  -8  -3   4          2.28         -7.96        12.65 o                         
  -7  -3   4        126.75        103.98        27.72 o                         
  -6  -3   4       1658.24       1610.22        54.34 o                         
  -5  -3   4       1952.48       2040.90        55.57 o                         
  -4  -3   4        207.44        198.03        23.43 o                         
  -3  -3   4       2376.48       2468.24        72.70 o                         
  -2  -3   4        936.16        966.70        44.77 o                         
  -1  -3   4       1563.87       1881.00        76.97 o                         
   0  -3   4       6941.26       7797.84       280.58 o                         
   1  -3   4       4123.98       5068.89       197.98 o                         
   2  -3   4        125.37         96.21        14.10 o                         
   3  -3   4       5546.28       5421.19       137.70 o                         
   4  -3   4        568.54        650.65        36.67 o                         
   5  -3   4         55.99         79.92        14.54 o                         
   6  -3   4         16.22         35.59        12.53 o                         
   7  -3   4        598.16        555.12        26.09 o                         
   8  -3   4         48.31         38.89        12.76 o                         
   9  -3   4        269.54        204.61        18.91 o                         
  10  -3   4        834.10        580.13        41.98 o                         
 -11  -2   4        708.30        658.10        42.14 o                         
 -10  -2   4        648.53        735.56        30.86 o                         
  -9  -2   4        334.47        373.52        19.20 o                         
  -8  -2   4       2243.89       2446.45        71.54 o                         
  -7  -2   4       1461.11       1277.68        52.55 o                         
  -6  -2   4        438.24        415.49        23.17 o                         
  -5  -2   4       2685.01       2693.92        71.54 o                         
  -4  -2   4        179.72        165.97        17.50 o                         
  -3  -2   4        941.69        904.72        56.89 o                         
  -2  -2   4      18774.55      20100.68      1391.79 o                         
  -1  -2   4       2036.06       1635.78        66.74 o                         
   0  -2   4        132.07         41.52        22.12 o                         
   1  -2   4        549.24        595.68        33.76 o                         
   2  -2   4       2021.20       2055.58        62.15 o                         
   3  -2   4          0.29          5.53         6.49 o                         
   4  -2   4        199.48        129.27        13.89 o                         
   5  -2   4       3289.04       3121.20        96.11 o                         
   6  -2   4         15.28         16.15        11.78 o                         
   7  -2   4          5.43          2.06         7.59 o                         
   8  -2   4         70.02         67.06        11.11 o                         
   9  -2   4        287.94        212.79        20.40 o                         
  10  -2   4        121.67         86.71        11.38 o                         
 -12  -1   4        260.11        213.69        21.64 o                         
 -11  -1   4        387.39        452.30        29.82 o                         
 -10  -1   4        200.59        204.23        15.69 o                         
  -9  -1   4        147.75        176.38        13.30 o                         
  -8  -1   4       1588.08       1650.11        59.03 o                         
  -7  -1   4       2761.53       2857.46        81.72 o                         
  -6  -1   4       1041.73        967.49        48.20 o                         
  -5  -1   4          7.65          4.57         7.41 o                         
  -4  -1   4        934.17       1087.00        35.14 o                         
  -3  -1   4       9053.67       9800.35       219.39 o                         
  -2  -1   4        812.33        519.89        30.40 o                         
  -1  -1   4        131.67        245.77        32.60 o                         
   0  -1   4      19741.77      23235.47       458.70 o                         
   1  -1   4         44.77         63.08         8.11 o                         
   2  -1   4        455.73        435.88        34.02 o                         
   3  -1   4        310.70        385.05        25.40 o                         
   4  -1   4       3895.82       3622.04        93.25 o                         
   5  -1   4       3373.43       3469.44        94.66 o                         
   6  -1   4        590.67        545.74        29.09 o                         
   7  -1   4       3066.51       3131.65        80.88 o                         
   8  -1   4        292.03        295.82        28.34 o                         
   9  -1   4         14.86         25.68         9.42 o                         
  10  -1   4        108.67         62.47        11.50 o                         
 -12   0   4       1038.85        745.27        46.08 o                         
 -11   0   4        689.46        794.54        41.94 o                         
 -10   0   4         61.40         74.03        12.96 o                         
  -9   0   4       1139.67       1271.01        36.39 o                         
  -8   0   4       2387.35       2197.58        70.73 o                         
  -7   0   4         37.65         35.73         7.93 o                         
  -6   0   4        646.01        635.71        24.53 o                         
  -5   0   4      26880.57      27905.32       691.62 o                         
  -4   0   4       1144.05       1413.78        62.37 o                         
  -3   0   4       3868.27       4068.10       151.74 o                         
  -2   0   4       7843.35       6748.79       156.77 o                         
  -1   0   4       8167.88       8931.91       231.13 o                         
   0   0   4       7806.64       6402.55       137.75 o                         
   1   0   4        100.26         98.68        10.45 o                         
   2   0   4       9327.33       8794.75       231.33 o                         
   3   0   4       2627.47       2621.12        75.26 o                         
   4   0   4       1867.28       1870.55        76.58 o                         
   5   0   4         32.35         15.71         8.98 o                         
   6   0   4       1167.26       1233.68        49.22 o                         
   7   0   4       2209.64       2061.01        56.57 o                         
   8   0   4        241.43        219.06        29.15 o                         
   9   0   4        163.02        119.93        12.23 o                         
 -12   1   4          1.32          4.83        10.11 o                         
 -11   1   4         28.38         65.87        14.30 o                         
 -10   1   4       4417.52       4712.44       108.97 o                         
  -9   1   4        156.64        182.50        14.81 o                         
  -8   1   4        370.90        490.60        27.16 o                         
  -7   1   4       1309.69       1229.77        39.70 o                         
  -6   1   4       1899.28       1685.56        48.26 o                         
  -5   1   4       1466.64       1321.51        51.48 o                         
  -4   1   4        816.73        730.53        57.63 o                         
  -3   1   4      22296.22      22567.47       473.17 o                         
  -2   1   4       2814.49       3500.44        89.37 o                         
  -1   1   4       2358.46       2065.30        56.96 o                         
   0   1   4        271.80        463.92        24.22 o                         
   1   1   4       2308.58       2460.28        55.15 o                         
   2   1   4       6044.03       6482.75       157.79 o                         
   3   1   4        106.55         74.87        10.81 o                         
   4   1   4        971.64        881.03        36.65 o                         
   5   1   4       2963.35       3060.97        87.76 o                         
   6   1   4       2408.61       2345.63       109.02 o                         
   7   1   4         63.63         75.81        11.56 o                         
   8   1   4         46.07         17.82        10.31 o                         
   9   1   4        994.78        806.48        31.69 o                         
 -12   2   4        161.80        126.12        18.14 o                         
 -11   2   4        607.68        612.97        38.40 o                         
 -10   2   4        186.48        183.96        17.27 o                         
  -9   2   4        290.04        276.89        21.72 o                         
  -8   2   4       8776.23       8665.13       175.95 o                         
  -7   2   4        460.65        550.82        27.34 o                         
  -6   2   4         45.11         69.45         8.40 o                         
  -5   2   4        133.55        136.19        11.89 o                         
  -4   2   4        987.22        897.77        31.63 o                         
  -3   2   4       3225.46       3649.29        74.37 o                         
  -2   2   4        780.03        810.96        28.30 o                         
  -1   2   4       4605.17       4988.69       105.72 o                         
   0   2   4      14550.42      14788.50       292.86 o                         
   1   2   4       5415.52       5867.40       130.85 o                         
   2   2   4        162.65        137.77        11.55 o                         
   3   2   4        106.55         95.33        12.72 o                         
   4   2   4       6577.58       6490.00       155.10 o                         
   5   2   4        404.67        426.99        33.90 o                         
   6   2   4        102.55         73.15        15.04 o                         
   7   2   4       1537.50       1532.10        51.53 o                         
   8   2   4          2.30         -3.07         8.06 o                         
   9   2   4          4.15          6.47         6.19 o                         
 -12   3   4        116.45        125.95        14.51 o                         
 -11   3   4        145.26        181.67        17.66 o                         
 -10   3   4        145.57        135.09        12.39 o                         
  -9   3   4        786.35        818.27        31.48 o                         
  -8   3   4        383.93        384.60        23.03 o                         
  -7   3   4       2365.87       2558.80        61.85 o                         
  -6   3   4       7136.26       7281.55       144.30 o                         
  -5   3   4       2934.49       2670.56        70.46 o                         
  -4   3   4        446.67        413.07        22.69 o                         
  -3   3   4       1270.12        929.40        25.93 o                         
  -2   3   4         69.23         50.51         8.13 o                         
  -1   3   4       3182.05       2950.86       125.81 o                         
   0   3   4         92.36         39.96        10.68 o                         
   1   3   4        485.68        622.19        31.65 o                         
   2   3   4       3928.19       4185.04       103.44 o                         
   3   3   4        232.38        257.82        23.03 o                         
   4   3   4          1.37          8.43         9.67 o                         
   5   3   4       1009.06        966.75        47.51 o                         
   6   3   4        621.51        533.30        34.28 o                         
   7   3   4          0.00         -2.32         8.01 o                         
   8   3   4        427.54        432.73        21.88 o                         
 -12   4   4        297.54        323.70        24.48 o                         
 -11   4   4        851.11        936.17        32.21 o                         
 -10   4   4        236.01        265.75        21.87 o                         
  -9   4   4         75.55         95.34        11.40 o                         
  -8   4   4        100.44         89.29        11.53 o                         
  -7   4   4         12.78         25.33         8.62 o                         
  -6   4   4       3019.12       2933.06        80.55 o                         
  -5   4   4       3772.77       3581.02        78.44 o                         
  -4   4   4        329.08        480.73        22.70 o                         
  -3   4   4       4814.03       5349.38       132.43 o                         
  -2   4   4        449.03        383.32        23.13 o                         
  -1   4   4          7.50         31.70        16.43 o                         
   0   4   4       6909.97       7842.66       365.84 o                         
   1   4   4       3774.94       3670.86       158.45 o                         
   2   4   4        639.82        700.95        58.30 o                         
   3   4   4       5064.24       5088.15       129.51 o                         
   4   4   4          7.22         11.29         9.64 o                         
   5   4   4        117.22        132.95        14.34 o                         
   6   4   4          0.08          7.11         9.13 o                         
   7   4   4        526.55        544.83        27.64 o                         
   8   4   4        103.89         90.06        13.57 o                         
 -12   5   4         10.04         12.85         7.32 o                         
 -11   5   4        382.62        374.38        20.29 o                         
 -10   5   4       1257.77       1415.25        38.99 o                         
  -9   5   4         83.84         71.23         9.96 o                         
  -8   5   4       2996.00       3159.70        86.10 o                         
  -7   5   4        974.59       1046.83        44.74 o                         
  -6   5   4        270.74        305.52        19.29 o                         
  -5   5   4         14.47         10.80         6.99 o                         
  -4   5   4        719.22        736.14        33.60 o                         
  -3   5   4       1979.83       2185.38        74.31 o                         
  -2   5   4       4618.74       5182.50       158.28 o                         
  -1   5   4        159.48         80.03        21.44 o                         
   0   5   4        392.79        355.29        28.25 o                         
   1   5   4        411.96        490.36        37.62 o                         
   2   5   4       3544.48       3874.02       126.63 o                         
   3   5   4        461.57        521.41        33.24 o                         
   4   5   4          6.86          6.17        11.34 o                         
   5   5   4       3225.82       3286.45       101.46 o                         
   6   5   4         12.01         22.26         9.31 o                         
   7   5   4          3.65         11.10         8.15 o                         
   8   5   4         11.58          4.55        10.33 o                         
 -12   6   4          3.86          6.96         7.71 o                         
 -11   6   4          0.71         -7.28         9.10 o                         
 -10   6   4         13.95         18.25         8.97 o                         
  -9   6   4        649.55        684.12        27.03 o                         
  -8   6   4       1998.99       1961.04        64.85 o                         
  -7   6   4        359.10        345.06        31.42 o                         
  -6   6   4       2064.16       2025.21        71.92 o                         
  -5   6   4       1975.03       1853.32        65.78 o                         
  -4   6   4        689.11        667.54        45.67 o                         
  -3   6   4       3652.27       3427.01       133.05 o                         
  -2   6   4        164.34        148.28        16.57 o                         
  -1   6   4        414.70        423.34        33.27 o                         
   0   6   4       6450.76       6303.20       213.10 o                         
   1   6   4        771.78        846.10        54.70 o                         
   2   6   4        966.33        903.15        72.85 o                         
   3   6   4         29.07         50.62        14.37 o                         
   4   6   4        763.69        942.83        36.89 o                         
   5   6   4        413.36        540.89        32.04 o                         
   6   6   4        384.59        468.74        30.88 o                         
   7   6   4        471.31        469.47        45.95 o                         
 -12   7   4        185.61        188.99        20.15 o                         
 -11   7   4        867.88        905.66        38.15 o                         
 -10   7   4        261.34        234.67        14.91 o                         
  -9   7   4        183.38        177.73        17.42 o                         
  -8   7   4        481.41        558.15        25.48 o                         
  -7   7   4          1.05          7.58        10.17 o                         
  -6   7   4        445.22        457.38        30.45 o                         
  -5   7   4       3403.01       3575.03        97.45 o                         
  -4   7   4        567.54        481.12        29.74 o                         
  -3   7   4       1649.08       1584.57        66.34 o                         
  -2   7   4        969.62       1009.51        45.10 o                         
  -1   7   4       3573.62       3638.45       165.61 o                         
   0   7   4       1372.21       1251.60        83.46 o                         
   1   7   4       1130.06       1225.47        71.18 o                         
   2   7   4       1941.21       1913.15       117.61 o                         
   3   7   4        639.57        663.55        39.21 o                         
   4   7   4         47.10         32.66        13.95 o                         
   5   7   4         17.03          7.64        11.78 o                         
   6   7   4        395.98        348.73        43.34 o                         
 -11   8   4         76.55         55.53        10.19 o                         
 -10   8   4       2407.06       2898.49        67.28 o                         
  -9   8   4         67.50         52.64        10.68 o                         
  -8   8   4        878.35        859.65        33.55 o                         
  -7   8   4       1466.64       1317.31        35.68 o                         
  -6   8   4        833.81        880.57        45.19 o                         
  -5   8   4        647.27        562.35        33.36 o                         
  -4   8   4         51.68         50.60        14.61 o                         
  -3   8   4       1623.11       1405.86        65.23 o                         
  -2   8   4        504.40        483.16        42.75 o                         
  -1   8   4       2427.43       2292.91        89.97 o                         
   0   8   4         30.03         21.44        10.86 o                         
   1   8   4        845.83        819.04        93.55 o                         
   2   8   4       1912.71       1863.40        56.65 o                         
   3   8   4       1397.32       1558.88        61.56 o                         
   4   8   4        521.26        591.52        37.02 o                         
   5   8   4        699.87        733.76        44.05 o                         
   6   8   4        148.47        134.97        16.20 o                         
 -11   9   4        383.34        457.69        26.91 o                         
 -10   9   4         85.52         59.93        11.49 o                         
  -9   9   4         48.80         74.44        10.84 o                         
  -8   9   4       4197.86       4123.60       102.61 o                         
  -7   9   4        209.44        225.43        16.05 o                         
  -6   9   4       1103.89        990.55        38.51 o                         
  -5   9   4        266.67        195.27        27.62 o                         
  -4   9   4         90.02         59.17        25.43 o                         
  -3   9   4       2215.71       2282.63        92.70 o                         
  -2   9   4        375.65        350.33        42.66 o                         
  -1   9   4        801.93        956.43        62.42 o                         
   0   9   4        605.33        595.84        27.50 o                         
   1   9   4        583.19        632.46        28.13 o                         
   2   9   4        302.06        417.54        26.77 o                         
   3   9   4          0.13         -2.52        11.33 o                         
   4   9   4       1880.44       2038.85       102.45 o                         
   5   9   4         62.32         51.80        11.75 o                         
 -11  10   4         32.31         45.70        14.09 o                         
 -10  10   4        560.43        683.11        46.79 o                         
  -9  10   4        405.74        496.41        26.15 o                         
  -8  10   4        847.81        791.37        39.55 o                         
  -7  10   4         89.85         67.46        13.22 o                         
  -6  10   4       1272.94       1111.62        46.92 o                         
  -5  10   4        306.66        371.14        26.25 o                         
  -4  10   4        849.31        952.86        37.43 o                         
  -3  10   4        237.03        252.52        16.89 o                         
  -2  10   4          6.55         12.04         8.10 o                         
  -1  10   4       1211.73       1246.71        40.71 o                         
   0  10   4         67.10         64.60        19.92 o                         
   1  10   4          4.42          7.37        10.07 o                         
   2  10   4        229.58        185.97        23.84 o                         
   3  10   4        249.98        261.65        24.67 o                         
   4  10   4          0.12         -1.78         8.51 o                         
 -10  11   4         33.17         27.70         8.55 o                         
  -9  11   4         11.49         15.15        12.14 o                         
  -8  11   4        120.19        114.82        13.09 o                         
  -7  11   4          2.07         -0.38        10.65 o                         
  -6  11   4        534.55        536.16        31.65 o                         
  -5  11   4        239.68        252.99        23.35 o                         
  -4  11   4        581.66        530.15        39.92 o                         
  -3  11   4        110.07        117.51        14.04 o                         
  -2  11   4         26.88         49.64        12.56 o                         
  -1  11   4        736.18        748.34        43.45 o                         
   0  11   4        349.33        369.96        28.77 o                         
   1  11   4       1159.68       1338.50        55.47 o                         
   2  11   4         63.48         74.33        12.57 o                         
   3  11   4        368.92        314.25        32.90 o                         
  -9  12   4          9.82          0.84         9.51 o                         
  -8  12   4        102.64         76.61        14.25 o                         
  -7  12   4         42.02         46.49        13.19 o                         
  -6  12   4        278.71        286.00        33.55 o                         
  -5  12   4        136.96        123.35        20.71 o                         
  -4  12   4        177.70        213.88        21.81 o                         
  -3  12   4         19.27         16.49        10.14 o                         
  -2  12   4        213.92        208.37        21.05 o                         
  -1  12   4         25.19         39.70        13.92 o                         
   0  12   4         95.29         59.03        17.24 o                         
   1  12   4        247.60        231.54        21.05 o                         
   2  12   4        842.63        691.73        52.71 o                         
  -8  13   4        151.86        127.80        21.67 o                         
  -7  13   4         60.37         54.91        11.42 o                         
  -6  13   4         37.06         63.84        13.12 o                         
  -5  13   4        295.94        290.93        23.88 o                         
  -4  13   4        197.16        174.69        20.36 o                         
  -3  13   4        842.84        879.68        55.13 o                         
  -2  13   4         55.66         53.24        14.79 o                         
  -1  13   4        225.33        176.22        30.11 o                         
   0  13   4        344.80        469.56        37.73 o                         
   0 -15   5         62.71         58.63         7.98 o                         
   1 -15   5          0.36          1.19         7.08 o                         
   2 -15   5        231.15        199.99        15.53 o                         
   3 -15   5         31.27         12.57         5.79 o                         
  -3 -14   5        231.80        230.00        20.09 o                         
  -2 -14   5        154.82        134.01        14.11 o                         
  -1 -14   5        491.08        413.67        21.41 o                         
   0 -14   5        214.42        231.57        15.46 o                         
   1 -14   5        788.20        757.74        36.39 o                         
   2 -14   5        236.39        224.09        19.40 o                         
   3 -14   5         77.63         87.83         9.68 o                         
   4 -14   5        644.85        610.48        21.29 o                         
   5 -14   5         11.82         14.79         7.40 o                         
  -4 -13   5       1177.24       1264.30        65.43 o                         
  -3 -13   5         58.03         51.34        10.88 o                         
  -2 -13   5        146.41        119.93        17.08 o                         
  -1 -13   5        492.24        529.32        24.60 o                         
   0 -13   5         62.13         61.65         9.95 o                         
   1 -13   5       1486.79       1494.61        55.91 o                         
   2 -13   5        165.07        132.16        15.99 o                         
   3 -13   5        245.73        230.19        25.42 o                         
   4 -13   5       2577.61       2648.36        78.62 o                         
   5 -13   5        184.62        168.73        16.46 o                         
   6 -13   5          0.65         -5.27         6.26 o                         
  -6 -12   5        743.95        840.35        61.08 o                         
  -5 -12   5         70.34         71.14         9.66 o                         
  -4 -12   5       2197.06       2634.31       126.42 o                         
  -3 -12   5        150.49        130.06        14.23 o                         
  -2 -12   5        654.01        646.40        24.46 o                         
  -1 -12   5       1370.17       1368.55        43.75 o                         
   0 -12   5         72.42         84.71        11.67 o                         
   1 -12   5        650.42        614.95        75.40 o                         
   2 -12   5          2.20          5.90        11.54 o                         
   3 -12   5       2560.07       2614.76        71.85 o                         
   4 -12   5          9.41         16.76         7.91 o                         
   5 -12   5         54.11         71.58        10.65 o                         
   6 -12   5       1888.56       2205.94        60.71 o                         
   7 -12   5          5.44          9.68         7.99 o                         
  -7 -11   5        264.93        289.63        21.89 o                         
  -6 -11   5       1034.46       1187.93        66.76 o                         
  -5 -11   5         38.03         56.90        10.53 o                         
  -4 -11   5        363.92        353.59        19.64 o                         
  -3 -11   5        131.60        156.99        16.75 o                         
  -2 -11   5       1315.38       1346.64        42.35 o                         
  -1 -11   5        256.58        208.63        21.04 o                         
   0 -11   5        277.03        310.28        19.61 o                         
   1 -11   5       3781.80       3797.94        90.09 o                         
   2 -11   5        121.02        135.57        14.32 o                         
   3 -11   5         76.01         80.01        10.99 o                         
   4 -11   5        552.71        581.09        25.80 o                         
   5 -11   5       2639.98       3079.62        94.01 o                         
   6 -11   5        368.73        509.02        23.46 o                         
   7 -11   5        560.54        726.79        26.67 o                         
   8 -11   5        677.19        772.20        45.03 o                         
  -7 -10   5        571.45        748.98        28.30 o                         
  -6 -10   5          8.68         13.42         7.17 o                         
  -5 -10   5          0.10          6.31         7.47 o                         
  -4 -10   5       2899.79       3089.66        69.26 o                         
  -3 -10   5         78.07         69.33         9.96 o                         
  -2 -10   5        436.01        451.78        28.22 o                         
  -1 -10   5         25.34          9.81         8.76 o                         
   0 -10   5       2295.63       2391.35        75.46 o                         
   1 -10   5       1853.28       1838.11        68.12 o                         
   2 -10   5       4245.62       4424.02       128.07 o                         
   3 -10   5       3482.69       3405.46        83.63 o                         
   4 -10   5        376.28        448.52        28.69 o                         
   5 -10   5         22.78         31.97         9.38 o                         
   6 -10   5        278.63        337.72        19.31 o                         
   7 -10   5        160.49        207.91        14.42 o                         
   8 -10   5        126.42        147.80        17.33 o                         
  -8  -9   5        149.51        131.80        13.45 o                         
  -7  -9   5          0.78          2.74        10.82 o                         
  -6  -9   5         40.00         44.53        11.37 o                         
  -5  -9   5        103.76        110.73        13.05 o                         
  -4  -9   5          0.85         19.42         7.64 o                         
  -3  -9   5       1429.93       1459.61        51.37 o                         
  -2  -9   5       1897.46       1887.49        83.71 o                         
  -1  -9   5        248.13        276.89        23.81 o                         
   0  -9   5        119.91        149.67        15.99 o                         
   1  -9   5       1092.69       1044.23        46.94 o                         
   2  -9   5         20.02         20.87         9.70 o                         
   3  -9   5       1515.35       1521.41        70.08 o                         
   4  -9   5       1462.05       1444.68        79.76 o                         
   5  -9   5          8.58          6.57         9.42 o                         
   6  -9   5        171.23        183.65        17.52 o                         
   7  -9   5         13.34         29.72         8.54 o                         
   8  -9   5         47.14         27.90         7.59 o                         
   9  -9   5          6.13          7.53         7.67 o                         
  -9  -8   5         15.20         21.68         6.54 o                         
  -8  -8   5        638.17        781.25        31.88 o                         
  -7  -8   5       1693.80       1929.06        59.44 o                         
  -6  -8   5        790.78        777.67        32.90 o                         
  -5  -8   5          2.01          4.67         8.04 o                         
  -4  -8   5        267.71        286.53        25.19 o                         
  -3  -8   5         57.07         66.14        13.03 o                         
  -2  -8   5       2768.48       2820.14        89.53 o                         
  -1  -8   5       6775.75       6721.70       163.67 o                         
   0  -8   5        114.33        155.50        23.36 o                         
   1  -8   5        333.51        292.21        20.41 o                         
   2  -8   5        615.91        664.48        35.94 o                         
   3  -8   5       2453.99       2526.64        95.84 o                         
   4  -8   5        333.43        336.13        44.03 o                         
   5  -8   5       1428.14       1443.74        55.11 o                         
   6  -8   5        803.00        800.12        28.94 o                         
   7  -8   5        431.11        401.62        21.27 o                         
   8  -8   5         12.67         19.42         8.23 o                         
   9  -8   5         25.16         48.08        11.63 o                         
  -9  -7   5         58.26         67.33        10.04 o                         
  -8  -7   5         25.49         35.30         8.85 o                         
  -7  -7   5        104.86        107.01        10.97 o                         
  -6  -7   5       3968.27       3733.84        77.66 o                         
  -5  -7   5        406.60        371.02        28.01 o                         
  -4  -7   5         41.38         31.22         8.10 o                         
  -3  -7   5        285.02        311.33        20.04 o                         
  -2  -7   5        700.70        713.31        45.35 o                         
  -1  -7   5       4669.07       5051.94       148.72 o                         
   0  -7   5       5811.78       5996.44       197.94 o                         
   1  -7   5       2722.49       2470.88        87.01 o                         
   2  -7   5       5957.77       6241.87       235.92 o                         
   3  -7   5        613.70        712.77        47.30 o                         
   4  -7   5         84.50        124.48        14.77 o                         
   5  -7   5        904.49        733.97        40.82 o                         
   6  -7   5       1075.14       1190.79        36.64 o                         
   7  -7   5        516.50        547.20        21.64 o                         
   8  -7   5        537.36        587.31        25.01 o                         
   9  -7   5        493.32        516.52        23.52 o                         
 -10  -6   5         82.16         59.89         9.28 o                         
  -9  -6   5          1.29          0.15         8.27 o                         
  -8  -6   5        456.94        475.68        21.29 o                         
  -7  -6   5        151.49        144.32        13.94 o                         
  -6  -6   5        161.51        135.58        15.84 o                         
  -5  -6   5        294.57        364.23        24.87 o                         
  -4  -6   5       3691.50       3442.09        86.90 o                         
  -3  -6   5       2996.41       2823.53        78.31 o                         
  -2  -6   5        627.91        619.68        30.48 o                         
  -1  -6   5        408.49        340.07        27.13 o                         
   0  -6   5       2414.31       2280.25        76.89 o                         
   1  -6   5      13298.60      13595.60       352.91 o                         
   2  -6   5       1369.00       1389.87       110.96 o                         
   3  -6   5        581.83        567.79        35.91 o                         
   4  -6   5       6017.48       6150.52       185.52 o                         
   5  -6   5         42.06         29.39        13.13 o                         
   6  -6   5        298.83        262.06        16.83 o                         
   7  -6   5         81.94         81.26        10.63 o                         
   8  -6   5       2043.97       2127.56        79.86 o                         
   9  -6   5          1.61         12.37         7.19 o                         
 -10  -5   5          0.79         -3.73        10.33 o                         
  -9  -5   5       2326.17       2453.18        55.95 o                         
  -8  -5   5         71.44         58.36        10.15 o                         
  -7  -5   5        274.74        291.22        25.62 o                         
  -6  -5   5       1427.39       1391.64        83.74 o                         
  -5  -5   5        144.28        154.14        15.35 o                         
  -4  -5   5      12466.68      12405.66       248.32 o                         
  -3  -5   5       7324.44       7321.89       181.26 o                         
  -2  -5   5          2.39         19.16         7.52 o                         
  -1  -5   5      15964.82      16155.46       576.38 o                         
   0  -5   5        146.26        156.27        17.69 o                         
   1  -5   5        170.74        156.59        37.62 o                         
   2  -5   5       1219.58       1444.80        66.88 o                         
   3  -5   5       9605.82       9880.99       312.33 o                         
   4  -5   5          3.95         -3.13        10.47 o                         
   5  -5   5         81.87        115.86        19.21 o                         
   6  -5   5       3480.03       3750.14       118.95 o                         
   7  -5   5        137.03        119.71        13.44 o                         
   8  -5   5        175.33        177.29        19.81 o                         
   9  -5   5        142.97        141.68        13.80 o                         
 -11  -4   5        511.24        546.07        35.81 o                         
 -10  -4   5        200.48        186.35        20.98 o                         
  -9  -4   5        478.83        467.98        23.57 o                         
  -8  -4   5        883.14        839.19        33.32 o                         
  -7  -4   5       1249.97       1282.08        63.60 o                         
  -6  -4   5       2155.17       2222.81        70.36 o                         
  -5  -4   5         49.67         38.21         9.10 o                         
  -4  -4   5       4297.45       4364.24        98.26 o                         
  -3  -4   5          0.63          0.75         6.39 o                         
  -2  -4   5      14506.57      15108.34       382.52 o                         
  -1  -4   5        103.80        169.73        14.40 o                         
   0  -4   5        147.44        157.14        21.82 o                         
   1  -4   5      12545.02      13023.01       336.88 o                         
   2  -4   5       1831.90       1727.84        73.55 o                         
   3  -4   5        536.76        560.67        34.02 o                         
   4  -4   5        109.07        100.12        15.86 o                         
   5  -4   5       7063.32       7779.99       202.55 o                         
   6  -4   5         75.88         69.16        16.72 o                         
   7  -4   5        521.34        538.83        29.14 o                         
   8  -4   5        836.47        849.83        39.90 o                         
   9  -4   5         59.07         47.50        10.08 o                         
 -11  -3   5        519.49        512.53        31.81 o                         
 -10  -3   5        199.61        175.92        15.74 o                         
  -9  -3   5       1714.37       1792.04        47.11 o                         
  -8  -3   5        102.18         48.54        15.15 o                         
  -7  -3   5       1855.58       1933.86        91.79 o                         
  -6  -3   5        118.57        128.49        15.44 o                         
  -5  -3   5          5.29         16.84         6.89 o                         
  -4  -3   5       3386.99       2916.63        91.92 o                         
  -3  -3   5          6.24          5.08         6.64 o                         
  -2  -3   5       2733.32       2214.34        67.83 o                         
  -1  -3   5       1714.53       1595.57        66.27 o                         
   0  -3   5       9172.50       8910.33       270.12 o                         
   1  -3   5       1514.78       1479.51        55.42 o                         
   2  -3   5       4461.59       4431.95       116.34 o                         
   3  -3   5       3780.93       3979.59       122.11 o                         
   4  -3   5         59.96         75.88        12.77 o                         
   5  -3   5        153.78        112.34        15.58 o                         
   6  -3   5        781.72        784.16        57.81 o                         
   7  -3   5        238.01        232.87        20.81 o                         
   8  -3   5        333.85        281.26        19.00 o                         
   9  -3   5        404.90        341.43        20.80 o                         
 -11  -2   5        264.78        247.03        22.91 o                         
 -10  -2   5        144.36        120.17        13.66 o                         
  -9  -2   5        688.04        657.85        25.03 o                         
  -8  -2   5        180.15        158.31        19.46 o                         
  -7  -2   5       1365.75       1390.75        62.87 o                         
  -6  -2   5        200.30        185.96        18.63 o                         
  -5  -2   5       3814.82       3978.84       107.98 o                         
  -4  -2   5       2529.84       2768.07        86.73 o                         
  -3  -2   5       2724.92       2606.74        88.89 o                         
  -2  -2   5        836.24        949.48        53.98 o                         
  -1  -2   5         60.44        101.19        14.16 o                         
   0  -2   5        303.96        473.02        29.13 o                         
   1  -2   5       3522.63       3583.12       105.03 o                         
   2  -2   5        268.41        247.47        14.15 o                         
   3  -2   5       6292.19       6385.58       137.07 o                         
   4  -2   5       4338.98       4427.17       103.38 o                         
   5  -2   5         50.67         29.51        10.07 o                         
   6  -2   5        140.25        175.76        25.56 o                         
   7  -2   5        286.88        247.68        17.80 o                         
   8  -2   5        580.56        496.26        21.88 o                         
   9  -2   5         15.80         14.59         7.95 o                         
 -12  -1   5         27.94         28.83         7.27 o                         
 -11  -1   5         18.55         41.02        10.46 o                         
 -10  -1   5       1025.98       1044.32        38.48 o                         
  -9  -1   5         12.79          7.48         7.23 o                         
  -8  -1   5       1170.07       1237.51        60.43 o                         
  -7  -1   5       1287.85       1285.31        44.47 o                         
  -6  -1   5       1575.36       1643.20        67.47 o                         
  -5  -1   5        878.98        905.08        40.53 o                         
  -4  -1   5         27.46          9.99         6.68 o                         
  -3  -1   5       1011.58        959.71        51.75 o                         
  -2  -1   5       9053.87       8736.10       236.38 o                         
  -1  -1   5       1512.85       1180.91        46.81 o                         
   0  -1   5        694.94       1145.42        38.82 o                         
   1  -1   5         65.91        123.62        13.31 o                         
   2  -1   5        247.23        173.17        11.83 o                         
   3  -1   5       8645.97       9458.67       192.14 o                         
   4  -1   5         59.96         39.51         8.05 o                         
   5  -1   5       3313.69       2932.44       108.08 o                         
   6  -1   5       2186.41       2109.18        50.05 o                         
   7  -1   5        132.72        184.30        20.17 o                         
   8  -1   5         30.38         29.25         7.39 o                         
   9  -1   5         77.46         50.20        13.27 o                         
 -12   0   5        507.32        449.32        24.37 o                         
 -11   0   5        257.10        235.40        21.13 o                         
 -10   0   5        120.92        102.51        12.44 o                         
  -9   0   5        156.41        103.86        11.47 o                         
  -8   0   5        511.96        644.20        36.94 o                         
  -7   0   5       4609.41       4707.20        92.22 o                         
  -6   0   5       4973.52       5242.83       108.39 o                         
  -5   0   5       1152.82       1206.69        42.93 o                         
  -4   0   5          0.78          9.80         7.52 o                         
  -3   0   5         24.92         47.67         9.75 o                         
  -2   0   5       2287.46       1962.52        67.89 o                         
  -1   0   5       1164.72       1359.59        61.13 o                         
   0   0   5       2766.12       3144.58        70.42 o                         
   1   0   5       5913.86       5608.33       202.68 o                         
   2   0   5       1630.17       1419.94        44.13 o                         
   3   0   5        245.74        219.00        16.23 o                         
   4   0   5        163.57        195.81        15.85 o                         
   5   0   5       1139.71       1105.08        37.22 o                         
   6   0   5       1167.62       1087.59        34.06 o                         
   7   0   5        369.10        361.47        26.96 o                         
   8   0   5        151.19        177.55        13.47 o                         
   9   0   5        159.60         89.46        12.31 o                         
 -12   1   5         30.40         23.23         9.91 o                         
 -11   1   5        639.83        734.54        42.20 o                         
 -10   1   5        175.80        195.28        18.68 o                         
  -9   1   5        163.17        144.87        14.03 o                         
  -8   1   5         18.41          9.62         8.59 o                         
  -7   1   5        545.75        491.96        22.27 o                         
  -6   1   5       1889.64       1718.82        44.19 o                         
  -5   1   5        995.68       1011.96        35.60 o                         
  -4   1   5       2921.86       2820.17        95.63 o                         
  -3   1   5          9.78         19.99        10.18 o                         
  -2   1   5       2205.69       2412.74        53.28 o                         
  -1   1   5        886.88        886.47        23.49 o                         
   0   1   5        254.84        257.13        24.03 o                         
   1   1   5       8510.51       8288.01       180.36 o                         
   2   1   5       2593.24       2735.31        72.33 o                         
   3   1   5        333.75        284.89        17.80 o                         
   4   1   5       1729.45       1554.29        67.74 o                         
   5   1   5        349.93        339.28        24.27 o                         
   6   1   5          3.36         -5.33         7.69 o                         
   7   1   5         20.82         15.97         7.46 o                         
   8   1   5        797.55        621.74        31.59 o                         
   9   1   5          1.61         -3.65        11.80 o                         
 -12   2   5        233.79        223.35        22.99 o                         
 -11   2   5        225.90        218.79        23.64 o                         
 -10   2   5       1484.02       1562.74        50.38 o                         
  -9   2   5       2146.85       2152.97        62.66 o                         
  -8   2   5         28.98         10.14        10.01 o                         
  -7   2   5        172.21        219.14        16.21 o                         
  -6   2   5       2493.47       2586.20        62.97 o                         
  -5   2   5       1259.26       1399.78        62.59 o                         
  -4   2   5       9995.99       9553.17       224.46 o                         
  -3   2   5         12.99         86.04         7.56 o                         
  -2   2   5          4.41         17.36         4.24 o                         
  -1   2   5       3560.65       3657.56       120.30 o                         
   0   2   5         13.75         16.87         6.71 o                         
   1   2   5        398.56        373.14        16.77 o                         
   2   2   5        174.00        201.45        17.24 o                         
   3   2   5       9787.37       9892.16       204.26 o                         
   4   2   5          9.51         19.46         9.86 o                         
   5   2   5         26.11         15.54         9.21 o                         
   6   2   5        896.78       1009.25        43.97 o                         
   7   2   5          0.31          6.96         8.57 o                         
   8   2   5        187.71        215.68        15.28 o                         
 -12   3   5        107.75        130.05        15.32 o                         
 -11   3   5        787.77        750.26        38.94 o                         
 -10   3   5        573.25        508.08        22.79 o                         
  -9   3   5       4723.31       4886.32       107.49 o                         
  -8   3   5        896.83        891.33        38.38 o                         
  -7   3   5       1903.83       1852.73        57.47 o                         
  -6   3   5       2783.49       3051.11        72.20 o                         
  -5   3   5       1106.85        994.58        43.21 o                         
  -4   3   5       5971.08       6501.13       134.51 o                         
  -3   3   5        499.85        463.09        17.89 o                         
  -2   3   5      13929.77      13058.96       250.42 o                         
  -1   3   5         56.57         27.70        11.44 o                         
   0   3   5         12.90         10.22         4.65 o                         
   1   3   5       2707.58       2591.66        70.86 o                         
   2   3   5         52.65          7.92         9.66 o                         
   3   3   5        212.80        183.64        14.93 o                         
   4   3   5         32.19         21.96        10.41 o                         
   5   3   5       2283.92       2283.94        70.15 o                         
   6   3   5        143.20        133.81        15.05 o                         
   7   3   5         43.16         39.84         8.20 o                         
   8   3   5        178.77        116.26         9.76 o                         
 -12   4   5        440.39        421.94        20.40 o                         
 -11   4   5        716.61        787.63        36.08 o                         
 -10   4   5        654.86        708.20        34.47 o                         
  -9   4   5       3252.12       3296.37        79.39 o                         
  -8   4   5        215.96        207.54        20.38 o                         
  -7   4   5       9367.58      10189.44       213.75 o                         
  -6   4   5        625.87        660.14        27.07 o                         
  -5   4   5        482.03        660.79        31.91 o                         
  -4   4   5       2215.59       1751.73        57.67 o                         
  -3   4   5        525.55        470.89        21.00 o                         
  -2   4   5       4284.97       5110.79       138.91 o                         
  -1   4   5       3781.00       3520.16       156.57 o                         
   0   4   5      16209.95      16706.91       496.40 o                         
   1   4   5       1013.27        974.61        41.86 o                         
   2   4   5       1014.60       1031.95        45.95 o                         
   3   4   5       2754.97       2936.43        86.77 o                         
   4   4   5        370.95        335.66        27.91 o                         
   5   4   5         66.31         53.47        11.73 o                         
   6   4   5          4.47         11.14         9.17 o                         
   7   4   5        138.70        133.80        13.19 o                         
 -12   5   5       1905.55       1982.31        53.60 o                         
 -11   5   5          2.18         -2.37         6.69 o                         
 -10   5   5         46.21         50.63         9.86 o                         
  -9   5   5       1130.42       1361.61        46.94 o                         
  -8   5   5        219.40        230.03        19.61 o                         
  -7   5   5        508.22        456.04        24.47 o                         
  -6   5   5       1811.97       1654.17        51.14 o                         
  -5   5   5       5938.44       5542.16       147.62 o                         
  -4   5   5       1715.86       1932.32        80.13 o                         
  -3   5   5       2532.96       2740.87        74.82 o                         
  -2   5   5       3629.55       3764.65       118.36 o                         
  -1   5   5       1209.76       1145.85        59.94 o                         
   0   5   5        333.21        282.43        28.45 o                         
   1   5   5       1185.77       1168.48        56.05 o                         
   2   5   5       1286.85       1347.16        62.76 o                         
   3   5   5       1310.60       1379.25        65.66 o                         
   4   5   5          9.82          1.51         8.50 o                         
   5   5   5        361.93        479.77        28.17 o                         
   6   5   5          6.38          8.28         8.94 o                         
   7   5   5          1.36         -1.82        10.97 o                         
 -12   6   5        107.26         86.24        11.26 o                         
 -11   6   5        294.50        305.94        17.92 o                         
 -10   6   5       1834.19       1940.98        52.10 o                         
  -9   6   5          1.67          4.84         7.07 o                         
  -8   6   5         67.79         72.95        11.76 o                         
  -7   6   5         41.09         50.08        12.88 o                         
  -6   6   5          2.73          8.72         7.12 o                         
  -5   6   5        862.79        838.54        46.12 o                         
  -4   6   5       2883.28       3000.25       123.52 o                         
  -3   6   5       2782.70       2923.99        99.33 o                         
  -2   6   5       5055.95       4855.50       189.94 o                         
  -1   6   5       2262.99       2180.54        82.33 o                         
   0   6   5       1124.54       1259.31        68.65 o                         
   1   6   5        187.33        179.49        22.10 o                         
   2   6   5         32.51         25.31         9.99 o                         
   3   6   5        218.47        211.91        17.60 o                         
   4   6   5        207.17        271.70        25.42 o                         
   5   6   5        205.02        205.34        17.13 o                         
   6   6   5        300.68        305.86        31.21 o                         
 -12   7   5          8.61         13.87        10.66 o                         
 -11   7   5        527.28        613.11        31.21 o                         
 -10   7   5        594.07        720.69        30.20 o                         
  -9   7   5        492.04        444.73        26.32 o                         
  -8   7   5         61.47         66.63        10.04 o                         
  -7   7   5        936.61        933.94        47.33 o                         
  -6   7   5       1112.72       1120.12        76.51 o                         
  -5   7   5         13.24         17.67         8.80 o                         
  -4   7   5         51.82         15.40         9.74 o                         
  -3   7   5        877.86        732.47        38.94 o                         
  -2   7   5       2582.63       2780.36       114.44 o                         
  -1   7   5       1219.46       1095.65       145.18 o                         
   0   7   5       2554.86       2797.69       109.73 o                         
   1   7   5        773.97        871.42        51.50 o                         
   2   7   5         43.31         70.15        10.06 o                         
   3   7   5          9.10          0.94         9.56 o                         
   4   7   5         20.38         -0.27        12.76 o                         
   5   7   5         52.05         47.89        18.74 o                         
   6   7   5        135.93        141.14        31.90 o                         
 -11   8   5        418.41        424.25        23.09 o                         
 -10   8   5         43.58         68.47        11.37 o                         
  -9   8   5         10.06          6.34         8.02 o                         
  -8   8   5        207.17        208.74        15.31 o                         
  -7   8   5       1048.12       1015.45        31.85 o                         
  -6   8   5       1572.30       1638.34        73.25 o                         
  -5   8   5       3823.90       3938.55       117.92 o                         
  -4   8   5       1922.70       2230.06        79.51 o                         
  -3   8   5        251.63        222.99        24.43 o                         
  -2   8   5       1539.20       1565.40        81.30 o                         
  -1   8   5        538.91        524.46        44.07 o                         
   0   8   5        213.23        270.89        16.83 o                         
   1   8   5       3409.74       3789.85        75.31 o                         
   2   8   5         99.02        241.43        19.51 o                         
   3   8   5        548.91        586.62        29.67 o                         
   4   8   5        162.99        210.17        23.68 o                         
   5   8   5         22.46          1.60         8.97 o                         
 -11   9   5        168.37        235.74        22.56 o                         
 -10   9   5          6.97          7.87         8.28 o                         
  -9   9   5        412.27        435.61        24.06 o                         
  -8   9   5        101.12        100.51        12.91 o                         
  -7   9   5        541.61        548.80        24.26 o                         
  -6   9   5        341.72        355.54        26.04 o                         
  -5   9   5        392.57        376.10        22.59 o                         
  -4   9   5       8631.31       8183.15       158.19 o                         
  -3   9   5       1450.27       1393.95        36.66 o                         
  -2   9   5        766.60        723.91        24.85 o                         
  -1   9   5       1703.59       1861.74        45.80 o                         
   0   9   5        552.88        538.27        37.89 o                         
   1   9   5         89.47         88.68        18.38 o                         
   2   9   5         24.86         44.56        15.09 o                         
   3   9   5       1959.52       2149.45       131.02 o                         
   4   9   5         45.94         52.66        14.55 o                         
 -10  10   5          9.14         34.01        10.07 o                         
  -9  10   5       2351.08       2287.20       100.84 o                         
  -8  10   5        389.60        354.95        27.58 o                         
  -7  10   5        278.90        310.12        23.08 o                         
  -6  10   5       1386.51       1381.36        58.07 o                         
  -5  10   5       2205.27       2207.79        88.02 o                         
  -4  10   5          5.39         13.91         7.64 o                         
  -3  10   5         56.62         56.42         9.69 o                         
  -2  10   5       3973.46       4219.20        91.98 o                         
  -1  10   5        387.79        381.55        25.45 o                         
   0  10   5        263.51        304.78        25.33 o                         
   1  10   5       1150.22       1453.82        61.96 o                         
   2  10   5        440.39        452.11        32.32 o                         
   3  10   5        158.56        177.55        23.81 o                         
 -10  11   5        393.91        356.03        25.81 o                         
  -9  11   5         22.17         13.03        11.26 o                         
  -8  11   5         97.90         79.16        12.58 o                         
  -7  11   5       6161.30       5847.81       202.01 o                         
  -6  11   5          6.04         11.62         9.55 o                         
  -5  11   5         37.49         32.99        12.02 o                         
  -4  11   5        514.34        531.86        42.51 o                         
  -3  11   5       1206.97       1289.98        51.98 o                         
  -2  11   5        455.97        465.28        28.50 o                         
  -1  11   5        170.53        220.63        21.42 o                         
   0  11   5       1975.30       2283.55       104.27 o                         
   1  11   5        105.11        109.58        14.27 o                         
   2  11   5          2.90         15.88        14.52 o                         
  -9  12   5        514.05        469.13        29.46 o                         
  -8  12   5        603.84        533.93        29.95 o                         
  -7  12   5        431.49        408.40        29.34 o                         
  -6  12   5        504.86        486.17        41.14 o                         
  -5  12   5       3070.37       3037.31       113.32 o                         
  -4  12   5        290.40        285.36        22.55 o                         
  -3  12   5        129.11        121.36        18.84 o                         
  -2  12   5        788.12        786.58        43.47 o                         
  -1  12   5        267.79        295.95        30.24 o                         
   0  12   5        232.29        278.35        33.51 o                         
   1  12   5        197.19        240.30        29.11 o                         
  -7  13   5         25.33         14.79        10.23 o                         
  -6  13   5         65.60         74.44        19.06 o                         
  -5  13   5        675.17        617.99        59.00 o                         
  -4  13   5        180.66        177.94        32.68 o                         
  -3  13   5         39.64         52.42        19.17 o                         
  -2  13   5        333.66        339.00        38.05 o                         
   0 -15   6        586.91        430.40        27.53 o                         
   1 -15   6          6.43          8.67         6.11 o                         
   2 -15   6         49.86         30.57         8.70 o                         
  -3 -14   6         55.63         55.16        10.72 o                         
  -2 -14   6        339.46        344.65        22.59 o                         
  -1 -14   6       2366.91       2280.19        64.07 o                         
   0 -14   6        564.96        499.17        26.34 o                         
   1 -14   6        587.56        544.91        26.22 o                         
   2 -14   6        894.95        924.15        29.58 o                         
   3 -14   6         44.41         36.82         6.78 o                         
   4 -14   6         46.33         29.58         6.66 o                         
   5 -14   6         55.77         54.01         8.50 o                         
  -4 -13   6        263.29        264.57        15.17 o                         
  -3 -13   6        120.94        127.27        20.43 o                         
  -2 -13   6          0.16          7.17         7.08 o                         
  -1 -13   6         15.28         17.49         8.19 o                         
   0 -13   6       2006.88       1882.77        58.86 o                         
   1 -13   6        677.92        647.81        43.37 o                         
   2 -13   6          2.88          6.91         9.65 o                         
   3 -13   6       2368.11       2522.57        83.27 o                         
   4 -13   6        317.59        328.50        22.23 o                         
   5 -13   6         46.97         54.41        10.25 o                         
   6 -13   6         43.28         54.49        12.24 o                         
  -6 -12   6          0.33         -5.96         7.07 o                         
  -5 -12   6        888.90       1127.88        64.89 o                         
  -4 -12   6        979.29       1025.04        46.42 o                         
  -3 -12   6         37.44         35.58        12.24 o                         
  -2 -12   6       1785.84       1872.97        48.87 o                         
  -1 -12   6        159.55        129.51        11.36 o                         
   0 -12   6        122.71        131.13        14.03 o                         
   1 -12   6          0.00          4.96         8.41 o                         
   2 -12   6       2484.10       2491.49        88.68 o                         
   3 -12   6          4.27          4.81         9.45 o                         
   4 -12   6        413.65        432.45        21.08 o                         
   5 -12   6       3090.84       3506.72        90.75 o                         
   6 -12   6         17.60         44.48         8.62 o                         
   7 -12   6         96.01        121.11        15.65 o                         
  -7 -11   6        872.06        874.69       104.45 o                         
  -6 -11   6          4.50         -4.89         7.12 o                         
  -5 -11   6        179.53        151.62        13.36 o                         
  -4 -11   6         35.85         42.02         8.73 o                         
  -3 -11   6       2264.01       2321.71        77.10 o                         
  -2 -11   6        137.38        116.54        11.94 o                         
  -1 -11   6        380.81        321.17        19.88 o                         
   0 -11   6       3084.53       3039.36        76.69 o                         
   1 -11   6          7.92         14.75         7.11 o                         
   2 -11   6        126.68        131.30        14.51 o                         
   3 -11   6         28.40         19.98         8.20 o                         
   4 -11   6       2580.18       2742.86        69.40 o                         
   5 -11   6        329.84        367.87        21.58 o                         
   6 -11   6        352.34        400.82        19.85 o                         
   7 -11   6       1176.41       1512.95        56.29 o                         
  -8 -10   6        869.36        807.93        41.79 o                         
  -7 -10   6          7.11         18.22         7.03 o                         
  -6 -10   6        145.00        201.64        15.08 o                         
  -5 -10   6       1741.87       1754.97        44.51 o                         
  -4 -10   6          1.39          6.57         7.65 o                         
  -3 -10   6        579.55        603.22        26.82 o                         
  -2 -10   6        209.30        182.73        15.90 o                         
  -1 -10   6       2999.24       2862.97        69.23 o                         
   0 -10   6       2297.71       2301.32        80.52 o                         
   1 -10   6       2381.84       2371.04       107.29 o                         
   2 -10   6       4589.46       4686.46        99.52 o                         
   3 -10   6        971.27        957.66        34.57 o                         
   4 -10   6        109.29        109.64        12.89 o                         
   5 -10   6          6.20          2.69         7.41 o                         
   6 -10   6        611.84        778.90        33.25 o                         
   7 -10   6        908.62       1105.54        45.47 o                         
   8 -10   6         38.30         47.60         9.05 o                         
  -8  -9   6        292.23        355.57        19.28 o                         
  -7  -9   6          4.02          9.21         9.10 o                         
  -6  -9   6       1730.13       1816.53        49.26 o                         
  -5  -9   6       1584.29       1649.77        45.94 o                         
  -4  -9   6       1003.83       1007.09        31.06 o                         
  -3  -9   6       3557.57       3707.66        96.00 o                         
  -2  -9   6       1318.88       1302.44        61.41 o                         
  -1  -9   6         29.79         52.10        10.99 o                         
   0  -9   6         42.16         52.40        18.62 o                         
   1  -9   6       1475.67       1458.93        65.82 o                         
   2  -9   6       1024.76       1001.35        53.20 o                         
   3  -9   6        946.65       1070.92        64.70 o                         
   4  -9   6        667.02        707.21        32.21 o                         
   5  -9   6        238.93        302.41        22.96 o                         
   6  -9   6        139.76        152.05        13.53 o                         
   7  -9   6         38.56         15.84         9.10 o                         
   8  -9   6        106.52         99.88        12.01 o                         
  -9  -8   6        212.81        194.59        13.93 o                         
  -8  -8   6        570.85        580.88        27.33 o                         
  -7  -8   6         39.14         47.33        10.51 o                         
  -6  -8   6        424.45        406.92        24.68 o                         
  -5  -8   6        363.70        337.74        26.65 o                         
  -4  -8   6         64.44         49.28        11.35 o                         
  -3  -8   6       3864.71       3875.86        97.92 o                         
  -2  -8   6       1879.27       1864.37        62.02 o                         
  -1  -8   6       2267.30       2355.44        65.25 o                         
   0  -8   6       2395.47       2359.81        87.48 o                         
   1  -8   6         31.94         52.93        11.17 o                         
   2  -8   6          7.31          7.35        10.90 o                         
   3  -8   6         56.18         41.20        31.79 o                         
   4  -8   6       2502.34       2902.47       154.01 o                         
   5  -8   6        605.29        783.09        36.44 o                         
   6  -8   6          6.62         10.89         7.18 o                         
   7  -8   6        270.25        332.65        21.34 o                         
   8  -8   6         17.31          8.89         6.39 o                         
 -10  -7   6         64.53         61.63        11.19 o                         
  -9  -7   6         10.19          8.87         7.89 o                         
  -8  -7   6       1611.59       1724.11        44.50 o                         
  -7  -7   6        427.15        444.47        24.73 o                         
  -6  -7   6        590.67        576.57        23.18 o                         
  -5  -7   6       1604.63       1491.24        58.79 o                         
  -4  -7   6          6.56         -2.93         6.97 o                         
  -3  -7   6          0.25          3.94         6.96 o                         
  -2  -7   6        530.83        489.73        26.36 o                         
  -1  -7   6       7647.34       7675.89       247.81 o                         
   0  -7   6       1261.01       1258.06        49.55 o                         
   1  -7   6          0.07         14.49         9.83 o                         
   2  -7   6       1787.48       1553.14        76.54 o                         
   3  -7   6        444.54        454.88        46.24 o                         
   4  -7   6         81.07         48.64        15.88 o                         
   5  -7   6       1501.52       1459.60        41.02 o                         
   6  -7   6         82.61         78.61         9.92 o                         
   7  -7   6         45.81         41.43         9.41 o                         
   8  -7   6        132.33        151.96        11.96 o                         
   9  -7   6          3.37          4.81         5.41 o                         
 -10  -6   6          1.92          3.31         7.84 o                         
  -9  -6   6        136.48        173.29        13.97 o                         
  -8  -6   6          3.93          6.43         8.09 o                         
  -7  -6   6       1324.28       1299.87        40.59 o                         
  -6  -6   6       6132.76       6249.90       156.64 o                         
  -5  -6   6        150.92        126.83        13.02 o                         
  -4  -6   6        347.25        332.03        20.49 o                         
  -3  -6   6       3476.66       4047.51       130.38 o                         
  -2  -6   6          3.46          4.27         7.85 o                         
  -1  -6   6         36.95         61.36        13.76 o                         
   0  -6   6       1953.42       1668.50        56.00 o                         
   1  -6   6       1120.47       1030.62        54.95 o                         
   2  -6   6        890.90        749.32        58.08 o                         
   3  -6   6        597.04        626.94        45.04 o                         
   4  -6   6          1.14          4.60        10.10 o                         
   5  -6   6        295.95        321.70        43.90 o                         
   6  -6   6        192.73        215.32        15.11 o                         
   7  -6   6        780.91        820.47        46.29 o                         
   8  -6   6          5.91         17.52         7.92 o                         
   9  -6   6         18.95         11.42         7.20 o                         
 -10  -5   6          8.89          6.31         8.59 o                         
  -9  -5   6         30.05         34.81         8.77 o                         
  -8  -5   6         10.72         14.33         8.01 o                         
  -7  -5   6        121.15        100.31        19.73 o                         
  -6  -5   6        686.78        658.65        34.65 o                         
  -5  -5   6      10764.98      10316.89       200.53 o                         
  -4  -5   6       3735.17       3756.25        98.18 o                         
  -3  -5   6        464.95        477.04        23.96 o                         
  -2  -5   6       7445.01       7120.93       177.37 o                         
  -1  -5   6        311.18        343.90        18.66 o                         
   0  -5   6         90.45         90.60        15.54 o                         
   1  -5   6        540.98        579.53        47.41 o                         
   2  -5   6       5542.73       5926.79       201.00 o                         
   3  -5   6        345.89        429.96        36.94 o                         
   4  -5   6         17.70         22.29        12.16 o                         
   5  -5   6       2367.87       2412.46        97.73 o                         
   6  -5   6         29.76         14.94         7.57 o                         
   7  -5   6        145.51        167.13        17.37 o                         
   8  -5   6         56.32         76.64        10.84 o                         
   9  -5   6          1.38         -1.94         5.89 o                         
 -11  -4   6         58.02         46.78         9.99 o                         
 -10  -4   6       1520.24       1557.90        51.55 o                         
  -9  -4   6        407.36        464.16        26.53 o                         
  -8  -4   6         24.13         23.89         8.36 o                         
  -7  -4   6       1582.74       1700.75        74.78 o                         
  -6  -4   6         27.02         36.10        10.26 o                         
  -5  -4   6        865.47        776.44        31.65 o                         
  -4  -4   6        421.13        353.48        22.47 o                         
  -3  -4   6      16713.48      17115.36       355.47 o                         
  -2  -4   6        735.71        721.33        28.09 o                         
  -1  -4   6        603.42        692.84        36.80 o                         
   0  -4   6      13653.15      14318.90       366.57 o                         
   1  -4   6         51.80         78.50        13.12 o                         
   2  -4   6       1292.22       1086.91        48.92 o                         
   3  -4   6        214.11        219.28        20.37 o                         
   4  -4   6       1009.53        825.54        39.14 o                         
   5  -4   6        791.67        959.30        47.95 o                         
   6  -4   6         15.67         17.79        10.42 o                         
   7  -4   6        846.25        818.93        37.59 o                         
   8  -4   6         23.13         26.10         8.00 o                         
   9  -4   6        162.87        146.69        26.07 o                         
 -11  -3   6          9.19         12.02        10.44 o                         
 -10  -3   6        222.85        226.94        17.90 o                         
  -9  -3   6        721.95        570.91        25.27 o                         
  -8  -3   6       9231.60       9136.78       212.33 o                         
  -7  -3   6       1163.20       1044.04        48.41 o                         
  -6  -3   6          2.91          1.78         7.04 o                         
  -5  -3   6      11850.81      11628.63       253.13 o                         
  -4  -3   6       2351.00       2377.82        79.20 o                         
  -3  -3   6       1213.80       1051.90        49.09 o                         
  -2  -3   6        453.23        424.45        25.56 o                         
  -1  -3   6       9804.44       9824.89       194.81 o                         
   0  -3   6       2780.73       2485.47        66.51 o                         
   1  -3   6        178.48        198.57        24.92 o                         
   2  -3   6       7091.57       7228.78       235.86 o                         
   3  -3   6         25.19          6.86         7.35 o                         
   4  -3   6        869.72        843.63        47.37 o                         
   5  -3   6          0.90          5.35        10.45 o                         
   6  -3   6         23.40         19.65         9.74 o                         
   7  -3   6        551.30        545.46        29.92 o                         
   8  -3   6         15.20          6.44         7.39 o                         
   9  -3   6        191.20        128.90        12.52 o                         
 -12  -2   6        192.76        138.17        22.17 o                         
 -11  -2   6          0.77         14.72         9.11 o                         
 -10  -2   6       1258.18       1382.86        44.80 o                         
  -9  -2   6       1122.94       1025.81        31.88 o                         
  -8  -2   6       1226.54       1427.50        59.82 o                         
  -7  -2   6         31.23         29.97         9.09 o                         
  -6  -2   6       8428.75       7985.75       182.41 o                         
  -5  -2   6       3548.21       3714.52        94.50 o                         
  -4  -2   6        555.08        445.26        25.93 o                         
  -3  -2   6       9701.54       9803.89       397.67 o                         
  -2  -2   6       4496.91       5071.41       122.64 o                         
  -1  -2   6       4970.93       5168.29       144.43 o                         
   0  -2   6       1326.96       1203.14        48.37 o                         
   1  -2   6        909.40       1036.21        36.83 o                         
   2  -2   6       5428.13       5316.12       117.01 o                         
   3  -2   6        401.85        343.17        20.60 o                         
   4  -2   6       1879.04       1760.01        59.31 o                         
   5  -2   6        458.73        467.35        41.26 o                         
   6  -2   6        779.74        766.58        29.81 o                         
   7  -2   6        781.90        696.09        29.68 o                         
   8  -2   6          2.19         -6.41         6.41 o                         
   9  -2   6        258.56        142.32        20.95 o                         
 -12  -1   6         26.74         23.74         8.48 o                         
 -11  -1   6       1092.94        959.95        37.67 o                         
 -10  -1   6       1676.52       1913.97        56.01 o                         
  -9  -1   6        140.49        119.16        12.82 o                         
  -8  -1   6       3453.20       3495.60       108.70 o                         
  -7  -1   6       3719.44       3927.92        90.42 o                         
  -6  -1   6       1996.24       2121.07        70.51 o                         
  -5  -1   6       1385.81       1381.81        45.36 o                         
  -4  -1   6       1318.78       1284.28        68.38 o                         
  -3  -1   6       5662.76       5492.61       160.24 o                         
  -2  -1   6       3325.10       3555.97       112.08 o                         
  -1  -1   6       7023.88       7688.68       174.89 o                         
   0  -1   6        653.72        487.32        24.78 o                         
   1  -1   6       7801.07       8082.65       179.54 o                         
   2  -1   6        397.25        434.84        23.02 o                         
   3  -1   6         97.72        100.91        14.04 o                         
   4  -1   6       2904.72       3032.83        76.04 o                         
   5  -1   6        136.22        129.66        15.18 o                         
   6  -1   6         89.97         79.24        10.68 o                         
   7  -1   6        195.32        190.93        14.34 o                         
   8  -1   6         78.75         82.51        10.49 o                         
 -12   0   6         72.96         57.50        10.20 o                         
 -11   0   6        869.97       1007.22        39.26 o                         
 -10   0   6        562.64        647.84        36.40 o                         
  -9   0   6         72.43         87.90        11.83 o                         
  -8   0   6       5183.71       5547.07       154.14 o                         
  -7   0   6        970.43       1090.62        37.57 o                         
  -6   0   6        489.64        443.99        22.37 o                         
  -5   0   6       4415.62       4272.41       113.52 o                         
  -4   0   6       3507.69       3223.86       114.72 o                         
  -3   0   6        882.52       1059.06        40.64 o                         
  -2   0   6       1828.45       2062.40        53.80 o                         
  -1   0   6      12342.55      11556.66       245.75 o                         
   0   0   6       1375.25       1226.42        37.08 o                         
   1   0   6        161.30        204.51        14.87 o                         
   2   0   6       1373.60       1489.68        39.40 o                         
   3   0   6        166.66        181.74        18.50 o                         
   4   0   6       1062.79        983.14        36.70 o                         
   5   0   6        316.66        311.77        16.84 o                         
   6   0   6        336.63        313.93        19.58 o                         
   7   0   6         31.21         26.98         8.90 o                         
   8   0   6          0.07         -3.87         6.49 o                         
 -12   1   6        136.06        144.19        19.51 o                         
 -11   1   6        122.41         89.17        16.81 o                         
 -10   1   6        217.51        228.76        20.78 o                         
  -9   1   6        195.86        193.71        22.54 o                         
  -8   1   6       1677.72       1688.34        57.00 o                         
  -7   1   6       1264.69       1246.63        36.52 o                         
  -6   1   6       6488.55       6236.60       127.29 o                         
  -5   1   6       2165.26       2009.96        70.92 o                         
  -4   1   6       3243.98       3816.40       114.37 o                         
  -3   1   6         23.13         26.48         8.17 o                         
  -2   1   6       4342.78       5057.31       121.84 o                         
  -1   1   6          3.66         11.48         4.85 o                         
   0   1   6       5442.14       5497.01       110.01 o                         
   1   1   6       2772.85       2717.17        80.26 o                         
   2   1   6        555.18        558.85        33.25 o                         
   3   1   6        250.70        213.90        16.49 o                         
   4   1   6          0.37         -0.89         6.89 o                         
   5   1   6        325.08        327.08        16.95 o                         
   6   1   6        899.93        958.75        42.54 o                         
   7   1   6        762.83        631.07        33.03 o                         
   8   1   6          4.68         -4.42        10.15 o                         
 -12   2   6        679.16        674.28        34.47 o                         
 -11   2   6       1334.98       1435.43        56.26 o                         
 -10   2   6        895.36        962.43        41.59 o                         
  -9   2   6       1626.29       1691.73        57.62 o                         
  -8   2   6        158.18        155.46        17.39 o                         
  -7   2   6        656.55        657.91        28.86 o                         
  -6   2   6          8.47         17.21         6.36 o                         
  -5   2   6       8171.03       8760.04       237.31 o                         
  -4   2   6      11309.37      12171.35       318.18 o                         
  -3   2   6       1104.06       1263.21        32.29 o                         
  -2   2   6       2693.02       2845.23        55.30 o                         
  -1   2   6        575.15        569.55        19.14 o                         
   0   2   6         73.05        101.50         9.92 o                         
   1   2   6         11.94         12.05         8.33 o                         
   2   2   6       1564.36       1623.96        67.42 o                         
   3   2   6        101.32         79.09        14.10 o                         
   4   2   6        261.61        250.56        21.43 o                         
   5   2   6        539.25        442.33        24.59 o                         
   6   2   6        392.10        420.89        21.01 o                         
   7   2   6        468.15        439.46        23.05 o                         
   8   2   6        156.77         75.38        16.95 o                         
 -12   3   6         62.33         40.88         9.68 o                         
 -11   3   6         96.14        115.38        13.21 o                         
 -10   3   6       2607.09       2553.13       103.27 o                         
  -9   3   6       1028.63       1048.75        40.84 o                         
  -8   3   6          7.52          5.14         7.98 o                         
  -7   3   6       4177.76       4138.72        95.74 o                         
  -6   3   6        533.11        607.00        27.90 o                         
  -5   3   6        336.73        418.18        28.72 o                         
  -4   3   6        938.30        834.20        27.46 o                         
  -3   3   6      13904.04      13621.88       240.58 o                         
  -2   3   6        567.66        706.75        23.44 o                         
  -1   3   6       2445.62       2686.96        78.91 o                         
   0   3   6       5111.67       5621.72       132.15 o                         
   1   3   6        358.40        451.77        35.48 o                         
   2   3   6       3303.55       3206.63        99.04 o                         
   3   3   6          2.88         12.95         8.29 o                         
   4   3   6        878.04        957.16        39.89 o                         
   5   3   6        349.17        471.63        23.26 o                         
   6   3   6        143.15        130.36        14.73 o                         
   7   3   6          0.71         -3.48         7.92 o                         
 -12   4   6        282.65        211.83        13.15 o                         
 -11   4   6          4.26         21.89         9.09 o                         
 -10   4   6         37.26         34.68         8.69 o                         
  -9   4   6        870.47       1059.78        54.03 o                         
  -8   4   6      11344.47      12111.22       254.34 o                         
  -7   4   6         42.11         24.95         8.16 o                         
  -6   4   6        382.97        431.53        27.92 o                         
  -5   4   6       3771.58       3724.75       127.94 o                         
  -4   4   6       3923.08       3860.16        98.32 o                         
  -3   4   6       1734.83       1681.54        48.74 o                         
  -2   4   6        418.39        322.84        18.34 o                         
  -1   4   6       5517.19       5562.20       189.25 o                         
   0   4   6       2234.15       2276.58        83.92 o                         
   1   4   6         88.88        107.90        14.76 o                         
   2   4   6       2240.70       2154.27        85.76 o                         
   3   4   6        664.39        734.03        45.58 o                         
   4   4   6       3026.68       2959.22        93.65 o                         
   5   4   6          8.21          4.15         8.38 o                         
   6   4   6         55.60         80.59        12.95 o                         
   7   4   6        784.77        470.99        34.53 o                         
 -12   5   6         24.08         27.24         7.11 o                         
 -11   5   6         63.54         99.93        10.99 o                         
 -10   5   6        758.41        769.00        28.91 o                         
  -9   5   6       1366.96       1636.04        50.09 o                         
  -8   5   6       1623.08       1618.54        99.92 o                         
  -7   5   6       1585.00       1798.98        67.65 o                         
  -6   5   6      10561.98      10918.35       300.99 o                         
  -5   5   6       2505.38       2346.66       140.28 o                         
  -4   5   6       1251.59        998.94        44.30 o                         
  -3   5   6       8019.65       8170.67       187.03 o                         
  -2   5   6       5149.53       5399.60       143.88 o                         
  -1   5   6         91.56         70.47        18.17 o                         
   0   5   6        397.63        316.53        32.31 o                         
   1   5   6       1701.66       1788.14        67.94 o                         
   2   5   6       2240.60       2252.07        90.17 o                         
   3   5   6          1.01          1.58         9.31 o                         
   4   5   6        307.29        366.14        27.88 o                         
   5   5   6         17.66         46.30        12.73 o                         
   6   5   6       1021.32        973.04        45.51 o                         
 -12   6   6         56.80         65.20         9.81 o                         
 -11   6   6       1119.96       1196.76        34.49 o                         
 -10   6   6       1082.26       1069.31        41.80 o                         
  -9   6   6         74.43        106.89        16.52 o                         
  -8   6   6        325.28        349.87        20.05 o                         
  -7   6   6       2509.57       2657.16        90.63 o                         
  -6   6   6       4855.18       4861.73       156.88 o                         
  -5   6   6       1149.32       1070.42        58.93 o                         
  -4   6   6       3927.29       3801.74       125.69 o                         
  -3   6   6       7302.68       7470.20       176.36 o                         
  -2   6   6       1537.46       1581.80        61.05 o                         
  -1   6   6       3478.15       3548.15       121.35 o                         
   0   6   6        273.31        358.88        40.27 o                         
   1   6   6       2092.23       2069.13        85.36 o                         
   2   6   6         99.34        171.20        14.38 o                         
   3   6   6         11.71          8.33        11.73 o                         
   4   6   6        832.47        965.96        48.20 o                         
   5   6   6         43.54         34.84        11.38 o                         
   6   6   6        178.27        178.80        26.10 o                         
 -12   7   6        451.26        403.15        41.55 o                         
 -11   7   6       1556.93       1670.34        72.15 o                         
 -10   7   6        402.27        379.82        22.03 o                         
  -9   7   6        488.61        500.19        25.15 o                         
  -8   7   6       5188.09       5177.36       109.24 o                         
  -7   7   6        514.80        504.18        28.44 o                         
  -6   7   6        695.64        727.67        46.43 o                         
  -5   7   6       1271.42       1332.00        63.11 o                         
  -4   7   6       1320.59       1336.72        56.23 o                         
  -3   7   6        301.46        303.61        24.93 o                         
  -2   7   6         95.83        144.91        17.75 o                         
  -1   7   6       7004.05       7589.98       224.94 o                         
   0   7   6        896.70        846.21        50.22 o                         
   1   7   6         19.60         21.78         9.32 o                         
   2   7   6        226.96        383.64        35.12 o                         
   3   7   6        290.83        321.34        27.09 o                         
   4   7   6        104.43        147.63        16.49 o                         
   5   7   6        170.98        161.66        19.38 o                         
 -11   8   6        152.68        180.62        19.20 o                         
 -10   8   6         71.20         90.21        15.63 o                         
  -9   8   6       1324.27       1191.73        43.07 o                         
  -8   8   6        337.92        364.25        21.79 o                         
  -7   8   6          8.57         16.04         8.57 o                         
  -6   8   6       4828.65       4510.60        98.60 o                         
  -5   8   6       2352.58       2471.17        73.05 o                         
  -4   8   6          5.12         14.76        12.07 o                         
  -3   8   6        556.60        627.96        48.64 o                         
  -2   8   6        390.28        376.32        21.96 o                         
  -1   8   6          0.91          7.53         8.15 o                         
   0   8   6        607.09        802.89        31.60 o                         
   1   8   6        643.68        600.35        36.64 o                         
   2   8   6         85.31         41.29        12.90 o                         
   3   8   6         10.30         14.50        11.68 o                         
   4   8   6        129.38        199.25        31.83 o                         
 -11   9   6        814.97        707.75        42.99 o                         
 -10   9   6         35.55         29.36        12.69 o                         
  -9   9   6          0.49         -4.66        11.51 o                         
  -8   9   6        139.54        115.08        13.48 o                         
  -7   9   6        384.17        370.64        23.43 o                         
  -6   9   6         32.45         18.30        10.24 o                         
  -5   9   6       1878.79       1857.99        52.83 o                         
  -4   9   6        904.13        960.18        33.36 o                         
  -3   9   6        301.42        300.29        15.55 o                         
  -2   9   6          0.71          0.52         8.63 o                         
  -1   9   6        835.38        994.54        37.41 o                         
   0   9   6         41.36         34.06        14.50 o                         
   1   9   6        194.68        301.14        33.05 o                         
   2   9   6        952.00       1136.83        58.67 o                         
   3   9   6         20.86          7.79        12.79 o                         
 -10  10   6        771.03        797.27        61.38 o                         
  -9  10   6        515.81        583.73        32.14 o                         
  -8  10   6        136.47        101.07        13.52 o                         
  -7  10   6        378.71        436.37        32.18 o                         
  -6  10   6         71.38         64.94        16.00 o                         
  -5  10   6          5.76          1.32        15.63 o                         
  -4  10   6         52.25         35.33        10.60 o                         
  -3  10   6       4293.17       4688.14        93.47 o                         
  -2  10   6         13.21         16.44         9.15 o                         
  -1  10   6         67.10         66.79        16.15 o                         
   0  10   6          9.88         21.97        14.03 o                         
   1  10   6        194.68        225.89        30.26 o                         
   2  10   6        407.18        361.49        24.82 o                         
  -9  11   6          5.35        -13.76        14.37 o                         
  -8  11   6       2752.74       2799.77       102.21 o                         
  -7  11   6         23.87         16.71        10.69 o                         
  -6  11   6          3.72         -2.04        14.45 o                         
  -5  11   6       1374.04       1323.89        57.40 o                         
  -4  11   6        301.95        264.01        23.48 o                         
  -3  11   6        866.36        869.21        43.92 o                         
  -2  11   6          0.92         21.94        10.83 o                         
  -1  11   6       1472.35       1600.08        70.25 o                         
   0  11   6         54.69         37.19        10.76 o                         
   1  11   6         85.77         85.09        11.49 o                         
  -8  12   6        515.53        415.77        33.51 o                         
  -7  12   6         35.91         24.91        13.25 o                         
  -6  12   6       1308.66       1276.67        69.25 o                         
  -5  12   6        443.54        421.70        36.07 o                         
  -4  12   6        419.39        383.13        43.63 o                         
  -3  12   6        364.82        354.73        45.27 o                         
  -2  12   6        157.34        106.77        26.57 o                         
  -1  12   6        608.55        738.15        63.08 o                         
  -6  13   6       1034.18        827.97        60.22 o                         
  -5  13   6         98.10         59.58        16.88 o                         
  -2 -14   7       1895.45       1596.67        53.42 o                         
  -1 -14   7         54.66         53.21         6.44 o                         
   0 -14   7        145.88        120.93         9.95 o                         
   1 -14   7        944.90        899.07        42.32 o                         
   2 -14   7        123.46        119.14         9.13 o                         
   3 -14   7        182.76        157.28         9.28 o                         
   4 -14   7          3.30          8.88         6.18 o                         
  -4 -13   7       1272.94       1202.22        48.63 o                         
  -3 -13   7        132.88         99.73        11.03 o                         
  -2 -13   7        283.88        248.99        15.24 o                         
  -1 -13   7        372.97        329.86        19.32 o                         
   0 -13   7       1759.77       1685.39        42.06 o                         
   1 -13   7         30.57         31.98         7.89 o                         
   2 -13   7        129.77        123.96        13.16 o                         
   3 -13   7        407.03        385.86        20.08 o                         
   4 -13   7         34.23         23.87        11.38 o                         
   5 -13   7        148.25        142.30        13.90 o                         
  -6 -12   7        444.82        383.99        25.79 o                         
  -5 -12   7       1130.24       1140.89        51.21 o                         
  -4 -12   7        132.91         92.41        14.36 o                         
  -3 -12   7       1288.93       1303.62        44.92 o                         
  -2 -12   7       1215.96       1137.13        39.76 o                         
  -1 -12   7         55.90         41.57         8.53 o                         
   0 -12   7        258.69        219.10        16.84 o                         
   1 -12   7        102.95         90.05        11.58 o                         
   2 -12   7         55.15         78.42        13.33 o                         
   3 -12   7        362.53        347.40        23.90 o                         
   4 -12   7        236.44        270.62        21.39 o                         
   5 -12   7        119.67        163.47        13.19 o                         
   6 -12   7        155.36        140.86        12.40 o                         
  -7 -11   7        289.75        322.34        33.97 o                         
  -6 -11   7         13.90         20.75         8.05 o                         
  -5 -11   7        164.91        130.42        13.64 o                         
  -4 -11   7        387.14        349.90        19.38 o                         
  -3 -11   7        138.97        150.47        13.67 o                         
  -2 -11   7       1187.62       1214.50        47.97 o                         
  -1 -11   7       1018.55        990.54        36.97 o                         
   0 -11   7         24.65         19.82         7.47 o                         
   1 -11   7        301.33        291.19        17.36 o                         
   2 -11   7         34.33         28.42         8.91 o                         
   3 -11   7         23.04         28.58         7.60 o                         
   4 -11   7        533.35        618.96        30.05 o                         
   5 -11   7        193.72        234.44        19.12 o                         
   6 -11   7         25.05         20.35         7.79 o                         
   7 -11   7         40.04         42.96         9.43 o                         
  -8 -10   7         50.79         44.41        16.02 o                         
  -7 -10   7        840.84        893.02        33.50 o                         
  -6 -10   7       1732.33       1770.45        43.86 o                         
  -5 -10   7        122.71         86.76        11.87 o                         
  -4 -10   7         56.30         42.47         8.67 o                         
  -3 -10   7        273.31        264.60        17.04 o                         
  -2 -10   7        933.60        862.15        44.27 o                         
  -1 -10   7        326.21        297.83        20.11 o                         
   0 -10   7        299.62        293.81        18.49 o                         
   1 -10   7       1517.93       1558.88        46.11 o                         
   2 -10   7        161.37        197.19        16.35 o                         
   3 -10   7        871.20        951.51        48.15 o                         
   4 -10   7         82.99         91.15        11.99 o                         
   5 -10   7        143.94        193.58        18.50 o                         
   6 -10   7       1388.66       1748.79        61.20 o                         
   7 -10   7        107.65         73.40        10.64 o                         
  -8  -9   7         95.20         94.18        11.12 o                         
  -7  -9   7        854.28       1020.15        83.27 o                         
  -6  -9   7       1230.15       1183.72        37.45 o                         
  -5  -9   7        955.69        977.43        36.59 o                         
  -4  -9   7       3351.82       3566.78        77.95 o                         
  -3  -9   7       2546.77       2366.29        57.18 o                         
  -2  -9   7        755.26        774.73        42.43 o                         
  -1  -9   7        573.42        517.34        69.23 o                         
   0  -9   7        887.52        835.90        54.89 o                         
   1  -9   7       4124.81       4449.34       143.94 o                         
   2  -9   7          0.87          2.35         8.08 o                         
   3  -9   7        379.93        353.64        22.09 o                         
   4  -9   7         96.09         83.26        13.96 o                         
   5  -9   7        554.99        680.82        31.14 o                         
   6  -9   7        236.65        308.93        18.56 o                         
   7  -9   7        206.19        246.80        13.08 o                         
   8  -9   7        584.09        426.47        40.91 o                         
  -9  -8   7       1103.53       1303.63        54.16 o                         
  -8  -8   7        989.75       1046.81        54.13 o                         
  -7  -8   7        501.30        494.18        21.09 o                         
  -6  -8   7        219.20        241.34        16.94 o                         
  -5  -8   7        570.36        604.15        22.60 o                         
  -4  -8   7       9360.88       9622.57       222.81 o                         
  -3  -8   7       1182.28       1109.78        50.54 o                         
  -2  -8   7        304.37        318.62        27.71 o                         
  -1  -8   7       2390.41       2405.51       101.89 o                         
   0  -8   7        370.18        402.56        56.26 o                         
   1  -8   7       1904.52       1821.39        75.53 o                         
   2  -8   7         45.90         61.82        16.47 o                         
   3  -8   7       4323.93       4907.44       224.63 o                         
   4  -8   7        207.39        262.15        19.20 o                         
   5  -8   7         65.62         67.75        11.54 o                         
   6  -8   7         22.81         34.92         9.92 o                         
   7  -8   7        468.21        531.24        20.95 o                         
   8  -8   7        317.89        299.07        14.86 o                         
 -10  -7   7         73.55         77.97        10.46 o                         
  -9  -7   7       4096.41       4393.21       115.57 o                         
  -8  -7   7        787.78        813.26        30.63 o                         
  -7  -7   7          1.32          8.48         6.40 o                         
  -6  -7   7       6056.86       6189.89       108.67 o                         
  -5  -7   7        940.93        836.05        39.73 o                         
  -4  -7   7        828.05        916.40        43.70 o                         
  -3  -7   7       1342.23       1388.17        50.76 o                         
  -2  -7   7       9098.17       9257.46       256.36 o                         
  -1  -7   7        354.46        373.92        29.48 o                         
   0  -7   7        490.53        400.63        37.60 o                         
   1  -7   7        812.74        851.07        53.46 o                         
   2  -7   7        107.61        135.50        21.18 o                         
   3  -7   7       3168.76       3565.65       172.95 o                         
   4  -7   7        141.93        214.56        18.31 o                         
   5  -7   7       1169.57       1229.22        39.86 o                         
   6  -7   7        888.10        976.81        34.85 o                         
   7  -7   7          0.22          3.83         6.90 o                         
   8  -7   7          0.55          0.81         5.11 o                         
 -10  -6   7        617.00        645.05        35.53 o                         
  -9  -6   7        177.80        236.82        17.02 o                         
  -8  -6   7         40.68         52.92        10.08 o                         
  -7  -6   7       7341.60       7516.36       136.67 o                         
  -6  -6   7       1351.79       1291.55        47.83 o                         
  -5  -6   7        222.30        182.69        16.76 o                         
  -4  -6   7       2078.91       2041.70        71.40 o                         
  -3  -6   7        221.97        205.75        18.83 o                         
  -2  -6   7        968.69        827.61        48.81 o                         
  -1  -6   7        795.54        815.90        37.51 o                         
   0  -6   7       2048.40       2307.08        95.64 o                         
   1  -6   7        334.38        311.57        25.40 o                         
   2  -6   7          0.13         26.75        17.49 o                         
   3  -6   7          3.06         10.54        14.37 o                         
   4  -6   7         30.87         37.93        15.89 o                         
   5  -6   7       1387.12       1381.06        46.50 o                         
   6  -6   7         52.03         50.80        10.87 o                         
   7  -6   7          0.32         -2.07         7.07 o                         
   8  -6   7        539.25        473.37        26.60 o                         
 -11  -5   7         46.60         54.50        10.89 o                         
 -10  -5   7        123.44        103.87        32.71 o                         
  -9  -5   7        532.68        431.36        21.18 o                         
  -8  -5   7        165.82        218.85        15.55 o                         
  -7  -5   7        462.55        466.77        25.06 o                         
  -6  -5   7       4978.61       4653.61       153.90 o                         
  -5  -5   7       3940.07       4059.24       100.03 o                         
  -4  -5   7        248.67        241.79        17.20 o                         
  -3  -5   7       1647.43       1608.06        51.84 o                         
  -2  -5   7         80.44         48.47         8.44 o                         
  -1  -5   7        389.18        389.19        25.93 o                         
   0  -5   7       1028.23       1000.13        47.10 o                         
   1  -5   7        708.16        541.35        38.99 o                         
   2  -5   7          2.47         15.38        13.25 o                         
   3  -5   7       2678.18       2970.51       128.64 o                         
   4  -5   7         47.75         35.86        17.62 o                         
   5  -5   7        109.75         86.53        18.93 o                         
   6  -5   7         30.19         49.72        10.07 o                         
   7  -5   7        243.46        267.76        21.21 o                         
   8  -5   7        193.80        185.84        18.64 o                         
 -11  -4   7       1170.56       1052.34       150.55 o                         
 -10  -4   7       1123.97       1091.30        51.05 o                         
  -9  -4   7        283.40        364.56        23.33 o                         
  -8  -4   7       3249.52       3206.51        69.46 o                         
  -7  -4   7         80.93         68.89        22.59 o                         
  -6  -4   7          2.05         16.22        10.16 o                         
  -5  -4   7        120.81        117.68        12.59 o                         
  -4  -4   7       3633.77       3677.33        95.20 o                         
  -3  -4   7        865.39        789.19        35.03 o                         
  -2  -4   7       5485.46       5359.32       126.98 o                         
  -1  -4   7       1227.41       1242.87        43.13 o                         
   0  -4   7          0.15          1.75         6.40 o                         
   1  -4   7        605.60        603.32        42.34 o                         
   2  -4   7        462.77        417.60        27.60 o                         
   3  -4   7        815.46        950.67        51.75 o                         
   4  -4   7       2063.11       1981.06       106.11 o                         
   5  -4   7        419.10        325.60        21.38 o                         
   6  -4   7          7.18         16.54         9.56 o                         
   7  -4   7         61.37         58.09        11.38 o                         
   8  -4   7        521.05        435.09        25.66 o                         
 -11  -3   7          7.52         -2.97         9.40 o                         
 -10  -3   7        122.33        123.89        14.75 o                         
  -9  -3   7       1678.63       1768.74        69.00 o                         
  -8  -3   7        823.83        876.31        33.60 o                         
  -7  -3   7       1910.66       1993.25        72.79 o                         
  -6  -3   7       2841.69       3199.52       144.39 o                         
  -5  -3   7        479.71        466.18        33.36 o                         
  -4  -3   7       1943.50       2103.71        57.60 o                         
  -3  -3   7       1229.36       1426.70        55.35 o                         
  -2  -3   7       3087.42       2817.41        97.12 o                         
  -1  -3   7       6948.81       7492.87       156.70 o                         
   0  -3   7       6724.83       7658.06       160.24 o                         
   1  -3   7       2875.62       2789.53        84.46 o                         
   2  -3   7       1531.64       1486.90        93.37 o                         
   3  -3   7       1607.12       1562.30        56.90 o                         
   4  -3   7        111.02        144.27        16.72 o                         
   5  -3   7         93.92         67.32        11.01 o                         
   6  -3   7       2286.92       2341.00        81.54 o                         
   7  -3   7         83.89         57.39        12.15 o                         
   8  -3   7          1.02         -3.74         8.73 o                         
 -12  -2   7        485.47        377.69        38.62 o                         
 -11  -2   7       1538.10       1832.33        67.06 o                         
 -10  -2   7        366.38        378.90        21.52 o                         
  -9  -2   7        254.35        267.91        18.45 o                         
  -8  -2   7        612.72        524.18        28.41 o                         
  -7  -2   7       1913.41       1850.07        54.07 o                         
  -6  -2   7        754.20        639.04        31.66 o                         
  -5  -2   7       1114.09       1102.93        45.05 o                         
  -4  -2   7       3310.79       3128.52       106.21 o                         
  -3  -2   7        121.16        122.47        13.78 o                         
  -2  -2   7       1703.57       1510.86        47.93 o                         
  -1  -2   7          8.18         24.43         7.63 o                         
   0  -2   7        923.64        952.04        36.55 o                         
   1  -2   7      10118.11      10759.29       217.49 o                         
   2  -2   7        166.03        147.83        15.59 o                         
   3  -2   7        115.35        106.88        12.79 o                         
   4  -2   7        449.74        408.38        24.85 o                         
   5  -2   7       1524.01       1596.80        44.03 o                         
   6  -2   7        166.06        152.91        18.02 o                         
   7  -2   7          2.61         -1.84         8.48 o                         
   8  -2   7        827.55        595.80        27.28 o                         
 -12  -1   7        591.00        599.93        56.61 o                         
 -11  -1   7       1029.34        888.16        43.64 o                         
 -10  -1   7       1450.06       1412.02        43.62 o                         
  -9  -1   7       1677.97       1782.02        51.94 o                         
  -8  -1   7         26.88          0.29        10.14 o                         
  -7  -1   7       1224.51       1167.68        53.28 o                         
  -6  -1   7         17.01         18.01         7.90 o                         
  -5  -1   7       1819.01       1831.11        61.61 o                         
  -4  -1   7      13946.45      14447.38       372.24 o                         
  -3  -1   7        658.99        656.54        33.21 o                         
  -2  -1   7       2976.38       3065.65        83.76 o                         
  -1  -1   7       1733.98       1896.99        47.07 o                         
   0  -1   7       6478.20       6261.01       145.81 o                         
   1  -1   7       2141.61       2087.30        62.91 o                         
   2  -1   7        232.02        226.92        14.81 o                         
   3  -1   7       6385.29       6256.69       132.30 o                         
   4  -1   7       1303.03       1426.85        67.23 o                         
   5  -1   7        150.75        127.81        13.76 o                         
   6  -1   7         28.06         32.62         8.86 o                         
   7  -1   7        255.79        251.35        17.79 o                         
   8  -1   7        223.63        169.86        16.94 o                         
 -12   0   7        235.45        226.10        21.13 o                         
 -11   0   7          1.09         -4.42         8.93 o                         
 -10   0   7        974.78        963.04        37.15 o                         
  -9   0   7       3263.11       3344.98        72.11 o                         
  -8   0   7        333.90        328.03        22.63 o                         
  -7   0   7       1909.89       1756.32        55.63 o                         
  -6   0   7        998.80        952.09        34.89 o                         
  -5   0   7       2434.35       2143.10        85.74 o                         
  -4   0   7       3532.00       3621.29       134.84 o                         
  -3   0   7        152.58        195.51        22.81 o                         
  -2   0   7      23132.87      23861.67       430.49 o                         
  -1   0   7       1109.33        951.04        30.78 o                         
   0   0   7          5.64          4.99         6.47 o                         
   1   0   7        278.76        288.97        24.27 o                         
   2   0   7       1617.03       1588.34        47.35 o                         
   3   0   7       1779.25       1752.30        52.61 o                         
   4   0   7        943.40        944.66        34.85 o                         
   5   0   7        786.75        803.92        28.51 o                         
   6   0   7        747.34        669.21        30.09 o                         
   7   0   7          0.01          1.27         6.69 o                         
   8   0   7         19.94          5.51        11.59 o                         
 -12   1   7        100.74        102.31        16.08 o                         
 -11   1   7        373.54        416.14        36.17 o                         
 -10   1   7       1656.73       1713.41        75.15 o                         
  -9   1   7        788.23        766.09        34.39 o                         
  -8   1   7       1012.51        895.28        35.89 o                         
  -7   1   7       3920.99       4017.79        93.47 o                         
  -6   1   7         62.51         61.30        11.96 o                         
  -5   1   7       1716.53       1714.36        81.87 o                         
  -4   1   7       1051.90        990.88        51.44 o                         
  -3   1   7       2322.18       2520.06        74.09 o                         
  -2   1   7       3671.34       4148.26        91.85 o                         
  -1   1   7       2975.54       2928.87        78.55 o                         
   0   1   7       4121.87       4285.97       107.55 o                         
   1   1   7       1531.12       1490.90        47.15 o                         
   2   1   7        342.23        386.51        25.30 o                         
   3   1   7        179.33        185.99        13.87 o                         
   4   1   7         39.52         37.86         8.08 o                         
   5   1   7        899.88        857.86        30.47 o                         
   6   1   7        851.20        704.41        40.01 o                         
   7   1   7         29.45         23.20         7.99 o                         
 -12   2   7       1851.58       1906.38        97.53 o                         
 -11   2   7        100.31        127.47        19.04 o                         
 -10   2   7        152.49        115.79        20.82 o                         
  -9   2   7        660.63        698.34        29.92 o                         
  -8   2   7        557.01        543.56        31.61 o                         
  -7   2   7       1123.70       1008.58        41.75 o                         
  -6   2   7       4341.98       4230.88        98.39 o                         
  -5   2   7       6835.19       6600.36       169.57 o                         
  -4   2   7       1031.79       1254.22        62.73 o                         
  -3   2   7        356.96        391.48        19.14 o                         
  -2   2   7          1.02         20.10         6.62 o                         
  -1   2   7          3.32         12.86         5.89 o                         
   0   2   7       2742.08       2836.28        60.73 o                         
   1   2   7        384.09        338.43        23.08 o                         
   2   2   7         43.90         71.42        15.31 o                         
   3   2   7        613.09        647.70        33.27 o                         
   4   2   7          5.00          5.64         7.66 o                         
   5   2   7         44.80         26.47         8.93 o                         
   6   2   7         18.13         23.39         9.79 o                         
   7   2   7        160.97        130.68        16.03 o                         
 -12   3   7         24.11         18.66        10.52 o                         
 -11   3   7        568.69        488.20        32.70 o                         
 -10   3   7       1995.71       2112.63        65.41 o                         
  -9   3   7          0.46         -2.45         7.85 o                         
  -8   3   7        371.17        391.18        23.39 o                         
  -7   3   7       1682.82       1847.70        58.76 o                         
  -6   3   7        143.61        146.29        14.18 o                         
  -5   3   7       1604.31       1512.37        48.19 o                         
  -4   3   7       2225.45       2400.93        68.93 o                         
  -3   3   7         77.34         89.41         9.97 o                         
  -2   3   7         90.65        122.79        10.73 o                         
  -1   3   7         30.24         35.47         7.77 o                         
   0   3   7        214.01        199.53        21.12 o                         
   1   3   7        723.90        917.54        44.40 o                         
   2   3   7        484.77        558.89        44.30 o                         
   3   3   7        380.09        362.44        21.10 o                         
   4   3   7        998.96       1025.09        38.57 o                         
   5   3   7        208.85        154.55        13.32 o                         
   6   3   7         63.53         57.12        11.61 o                         
 -12   4   7         68.41         36.13         9.06 o                         
 -11   4   7        145.78        161.19        13.49 o                         
 -10   4   7        100.37        119.15        15.41 o                         
  -9   4   7       1455.63       1384.46        44.59 o                         
  -8   4   7          7.09          9.94         8.15 o                         
  -7   4   7        105.18         92.23        12.87 o                         
  -6   4   7       2049.32       2041.87        85.17 o                         
  -5   4   7         35.63         24.63        12.24 o                         
  -4   4   7       3029.29       2818.71        73.61 o                         
  -3   4   7        171.27        134.65        14.72 o                         
  -2   4   7          3.76          3.88         6.84 o                         
  -1   4   7       2154.96       2265.79        76.28 o                         
   0   4   7         81.37         65.88        16.01 o                         
   1   4   7        294.10        240.27        25.34 o                         
   2   4   7         17.87         26.15        10.25 o                         
   3   4   7       1155.84       1247.73        69.57 o                         
   4   4   7        348.03        394.79        23.37 o                         
   5   4   7          2.88          9.07         9.28 o                         
   6   4   7       1122.06        944.03        46.29 o                         
 -12   5   7         28.80         17.10         6.37 o                         
 -11   5   7        589.53        563.29        24.11 o                         
 -10   5   7        427.47        465.90        26.90 o                         
  -9   5   7        417.56        485.15        32.26 o                         
  -8   5   7       1623.53       1701.51        61.87 o                         
  -7   5   7       2018.18       1994.52        77.07 o                         
  -6   5   7       2377.57       2546.92        97.19 o                         
  -5   5   7         13.31         32.28        11.47 o                         
  -4   5   7       1185.69       1266.45        53.17 o                         
  -3   5   7        124.09        154.21        15.46 o                         
  -2   5   7       4205.09       4208.71       122.11 o                         
  -1   5   7        862.03        832.82        46.55 o                         
   0   5   7         45.20         52.30        13.45 o                         
   1   5   7       3537.77       3865.86       188.40 o                         
   2   5   7         42.39         34.65         9.90 o                         
   3   5   7        170.38        141.11        24.67 o                         
   4   5   7         41.79         64.20        14.97 o                         
   5   5   7        815.41        844.87        53.88 o                         
 -12   6   7        776.21        612.85        50.67 o                         
 -11   6   7        355.41        382.18        19.46 o                         
 -10   6   7        381.16        485.88        29.51 o                         
  -9   6   7       3492.24       3517.20        93.03 o                         
  -8   6   7        123.87        124.34        14.30 o                         
  -7   6   7       4287.53       4203.76        93.67 o                         
  -6   6   7        163.46        164.13        22.48 o                         
  -5   6   7          6.86         17.64        11.16 o                         
  -4   6   7       3004.20       2763.35        94.75 o                         
  -3   6   7        435.83        458.38        44.71 o                         
  -2   6   7       1159.32       1127.14        53.75 o                         
  -1   6   7         22.08         17.01         9.61 o                         
   0   6   7       4517.15       4961.78       101.11 o                         
   1   6   7        252.59        230.97        17.26 o                         
   2   6   7        115.11         78.86        13.39 o                         
   3   6   7       2165.69       2294.54        86.27 o                         
   4   6   7        130.95        154.15        24.80 o                         
   5   6   7          8.63          5.10         9.58 o                         
 -11   7   7         41.27         52.44        13.10 o                         
 -10   7   7         12.02         24.45         9.65 o                         
  -9   7   7       3433.93       3530.88        98.31 o                         
  -8   7   7          3.20          5.40        11.81 o                         
  -7   7   7       2454.82       2357.18       104.21 o                         
  -6   7   7          6.78         16.03         8.60 o                         
  -5   7   7       4465.72       4368.35       170.19 o                         
  -4   7   7       2718.57       2870.79        96.32 o                         
  -3   7   7         12.23          4.40        11.41 o                         
  -2   7   7       2228.55       2151.19        72.58 o                         
  -1   7   7        306.50        295.12        18.36 o                         
   0   7   7        654.56        747.99        29.03 o                         
   1   7   7        104.84        135.96        15.58 o                         
   2   7   7       1413.02       1464.66        57.17 o                         
   3   7   7        621.02        714.04        43.26 o                         
   4   7   7         57.36         39.38        12.44 o                         
 -11   8   7        146.65        207.33        36.26 o                         
 -10   8   7       2787.34       2734.22        80.65 o                         
  -9   8   7          2.15          6.27         8.79 o                         
  -8   8   7          7.89         14.01         9.57 o                         
  -7   8   7       1004.24       1006.87        43.49 o                         
  -6   8   7         90.56         88.20        13.25 o                         
  -5   8   7       2271.57       2250.35        60.21 o                         
  -4   8   7         37.11         61.91        10.12 o                         
  -3   8   7        613.07        568.16        21.47 o                         
  -2   8   7       2689.19       2723.65        65.08 o                         
  -1   8   7       1130.31       1251.48        45.91 o                         
   0   8   7       1005.85        976.65        46.07 o                         
   1   8   7        546.25        537.51        41.81 o                         
   2   8   7        112.73        208.57        23.25 o                         
   3   8   7         18.55         20.82        13.43 o                         
 -11   9   7        194.33        195.65        29.11 o                         
 -10   9   7        742.50        753.53        55.88 o                         
  -9   9   7         21.56         13.71         9.43 o                         
  -8   9   7         70.84         67.61        11.96 o                         
  -7   9   7        869.56        840.92        35.26 o                         
  -6   9   7          0.22         18.70        11.51 o                         
  -5   9   7        197.16        195.34        18.97 o                         
  -4   9   7        384.49        370.23        19.90 o                         
  -3   9   7        145.74        185.12        14.61 o                         
  -2   9   7        187.48        179.84        16.91 o                         
  -1   9   7          5.80         -1.07        13.43 o                         
   0   9   7       2442.53       3211.50        95.66 o                         
   1   9   7        419.61        400.91        32.31 o                         
   2   9   7          3.07          0.07        13.40 o                         
 -10  10   7        218.51        189.89        15.59 o                         
  -9  10   7         61.35         44.09        12.21 o                         
  -8  10   7          3.45          8.97        10.86 o                         
  -7  10   7         47.99         57.13        14.31 o                         
  -6  10   7        566.13        487.71        33.50 o                         
  -5  10   7       1105.32       1115.85        52.94 o                         
  -4  10   7        219.40        230.86        17.44 o                         
  -3  10   7          1.59         16.14         9.45 o                         
  -2  10   7          5.25          5.02         9.79 o                         
  -1  10   7        136.38        155.43        31.78 o                         
   0  10   7        152.17        176.18        26.06 o                         
   1  10   7        664.66        819.14       107.85 o                         
  -9  11   7        113.37         91.50        16.59 o                         
  -8  11   7          8.38          9.94        18.17 o                         
  -7  11   7        102.96        124.12        18.40 o                         
  -6  11   7         31.64         26.68        11.37 o                         
  -5  11   7          7.35          5.10        11.75 o                         
  -4  11   7       1926.94       1888.67       138.03 o                         
  -3  11   7       2376.31       2444.87       163.92 o                         
  -2  11   7        105.29        127.52        31.54 o                         
  -1  11   7        679.29        562.71        58.07 o                         
  -7  12   7        129.06        149.76        24.96 o                         
  -5  12   7          1.51          4.36        15.02 o                         
  -2 -14   8        470.58        339.35        23.86 o                         
  -1 -14   8          1.89          1.55         5.64 o                         
   0 -14   8        546.63        454.46        21.43 o                         
   1 -14   8        283.78        236.62        18.82 o                         
   2 -14   8        416.05        408.52        33.98 o                         
   3 -14   8        307.26        284.50        29.18 o                         
  -4 -13   8         59.30         56.83         9.83 o                         
  -3 -13   8       1168.96       1059.32        35.98 o                         
  -2 -13   8        385.64        303.99        18.34 o                         
  -1 -13   8       1753.58       1579.32        44.86 o                         
   0 -13   8       2084.95       2096.30        57.71 o                         
   1 -13   8         63.35         36.25         9.38 o                         
   2 -13   8        167.38        165.23        14.72 o                         
   3 -13   8        134.13        147.08        13.46 o                         
   4 -13   8       1039.80       1075.92        58.05 o                         
  -5 -12   8       1090.43       1168.50        46.05 o                         
  -4 -12   8         52.35         64.47        10.07 o                         
  -3 -12   8         40.61         28.26         8.03 o                         
  -2 -12   8         73.37         78.03        12.84 o                         
  -1 -12   8       1703.15       1742.60        68.25 o                         
   0 -12   8       1289.39       1298.41        39.53 o                         
   1 -12   8          0.03         -0.88         7.43 o                         
   2 -12   8       1678.39       1770.35        46.79 o                         
   3 -12   8        350.03        397.01        24.00 o                         
   4 -12   8         40.31         34.72        10.07 o                         
   5 -12   8         20.72         26.13         6.82 o                         
  -7 -11   8          0.08         -2.86         9.23 o                         
  -6 -11   8        557.58        563.84        27.19 o                         
  -5 -11   8        798.46        898.42        33.75 o                         
  -4 -11   8          0.08         13.28         7.95 o                         
  -3 -11   8        618.56        660.84        25.87 o                         
  -2 -11   8        160.45        173.68        14.82 o                         
  -1 -11   8        111.89         92.88        11.97 o                         
   0 -11   8         27.71         19.78         6.92 o                         
   1 -11   8       2057.19       2150.00        52.12 o                         
   2 -11   8         43.73         33.53         9.17 o                         
   3 -11   8       1502.78       1700.96        51.01 o                         
   4 -11   8       1449.78       1711.70        88.53 o                         
   5 -11   8          5.37          6.21         6.35 o                         
   6 -11   8         88.75         61.38         9.92 o                         
  -7 -10   8        508.83        553.23        24.96 o                         
  -6 -10   8        367.26        397.96        19.61 o                         
  -5 -10   8        121.11        116.00        10.55 o                         
  -4 -10   8        314.24        351.93        19.16 o                         
  -3 -10   8        500.21        528.49        23.79 o                         
  -2 -10   8       2282.76       2331.71        74.26 o                         
  -1 -10   8       1050.48        997.73        35.54 o                         
   0 -10   8          8.81          9.58         7.30 o                         
   1 -10   8          1.09          4.02         8.16 o                         
   2 -10   8        436.91        517.72        21.67 o                         
   3 -10   8        782.77        802.23        29.86 o                         
   4 -10   8         85.04         94.84        13.64 o                         
   5 -10   8       2217.51       2497.60        95.08 o                         
   6 -10   8        240.55        296.74        21.00 o                         
   7 -10   8         30.23         26.60        12.02 o                         
  -8  -9   8        100.82         94.70        10.01 o                         
  -7  -9   8        619.22        708.31        32.50 o                         
  -6  -9   8        287.75        298.88        19.85 o                         
  -5  -9   8          6.59          9.43         6.67 o                         
  -4  -9   8         97.38         83.92        10.24 o                         
  -3  -9   8        847.69        933.38        36.13 o                         
  -2  -9   8        190.76        215.72        23.27 o                         
  -1  -9   8        664.60        653.97        28.12 o                         
   0  -9   8       5351.33       5543.06       114.77 o                         
   1  -9   8        392.08        393.12        21.53 o                         
   2  -9   8          0.69          7.58         7.68 o                         
   3  -9   8         23.09         44.21        11.60 o                         
   4  -9   8       1337.78       1538.23        67.30 o                         
   5  -9   8          2.09         15.99        15.20 o                         
   6  -9   8        234.98        280.36        17.07 o                         
   7  -9   8       1382.06       1178.89        61.61 o                         
  -9  -8   8         13.66         15.76        10.74 o                         
  -8  -8   8        200.95        265.14        17.24 o                         
  -7  -8   8          1.13         -2.52         7.90 o                         
  -6  -8   8          1.72         11.26         8.54 o                         
  -5  -8   8       1877.75       2050.67        46.23 o                         
  -4  -8   8        223.67        230.24        15.24 o                         
  -3  -8   8        157.84        164.47        21.50 o                         
  -2  -8   8          9.36         40.48        18.22 o                         
  -1  -8   8       3382.41       3705.36       143.47 o                         
   0  -8   8         32.93         20.29        17.74 o                         
   1  -8   8       5548.12       5961.58       209.94 o                         
   2  -8   8       7083.36       7752.36       160.47 o                         
   3  -8   8        388.99        366.70        24.47 o                         
   4  -8   8         72.99         71.53        11.66 o                         
   5  -8   8        349.94        363.02        37.02 o                         
   6  -8   8        731.92        705.95        29.45 o                         
   7  -8   8        182.61        214.59        21.26 o                         
 -10  -7   8       1073.56       1028.95        38.17 o                         
  -9  -7   8        376.56        437.27        26.61 o                         
  -8  -7   8        337.05        303.19        17.47 o                         
  -7  -7   8        203.92        206.67        15.17 o                         
  -6  -7   8         41.99         45.25         9.34 o                         
  -5  -7   8         45.78         42.71         7.60 o                         
  -4  -7   8       1195.98       1265.26        50.21 o                         
  -3  -7   8       4833.95       5137.95       279.55 o                         
  -2  -7   8        824.66        917.42        61.67 o                         
  -1  -7   8        243.67        274.27        29.60 o                         
   0  -7   8        469.99        453.81        32.60 o                         
   1  -7   8       5108.07       5614.56       197.73 o                         
   2  -7   8        862.25        818.51        54.01 o                         
   3  -7   8        427.30        419.44        20.97 o                         
   4  -7   8       2050.39       2057.12        63.15 o                         
   5  -7   8        559.11        662.34        31.06 o                         
   6  -7   8          5.83          8.76         8.42 o                         
   7  -7   8        253.04        237.01        15.75 o                         
 -10  -6   8         39.89         17.68         9.87 o                         
  -9  -6   8         59.69         53.52         9.72 o                         
  -8  -6   8       2517.76       2576.22        56.69 o                         
  -7  -6   8        211.95        215.19        16.76 o                         
  -6  -6   8       1829.94       1721.82        47.90 o                         
  -5  -6   8        712.75        623.03        33.81 o                         
  -4  -6   8        625.61        616.98        40.03 o                         
  -3  -6   8       5276.50       5809.21       200.38 o                         
  -2  -6   8       1366.42       1347.13        56.74 o                         
  -1  -6   8       3149.42       3026.76       104.34 o                         
   0  -6   8       3829.33       3819.57       111.33 o                         
   1  -6   8        465.63        525.59        40.09 o                         
   2  -6   8         97.62        101.74        20.20 o                         
   3  -6   8        815.51        689.65        71.24 o                         
   4  -6   8       1672.11       1898.69        50.89 o                         
   5  -6   8        500.53        563.35        36.87 o                         
   6  -6   8        131.04        153.08        12.82 o                         
   7  -6   8        335.92        301.25        17.09 o                         
 -11  -5   8         63.64         78.67        17.95 o                         
 -10  -5   8        214.28        174.98        36.65 o                         
  -9  -5   8        173.01        131.42        13.93 o                         
  -8  -5   8        725.90        850.83        30.30 o                         
  -7  -5   8         25.00         16.88         8.40 o                         
  -6  -5   8       2664.35       2603.36        88.65 o                         
  -5  -5   8       3537.05       3443.44        96.81 o                         
  -4  -5   8        212.67        204.94        17.83 o                         
  -3  -5   8        492.32        522.39        30.45 o                         
  -2  -5   8        313.38        337.86        18.69 o                         
  -1  -5   8      12541.48      12918.20       281.17 o                         
   0  -5   8        644.58        613.42        30.72 o                         
   1  -5   8         22.42         13.16         9.56 o                         
   2  -5   8       3964.66       4089.17       192.79 o                         
   3  -5   8          6.40         13.71        11.65 o                         
   4  -5   8        164.32        158.79        13.63 o                         
   5  -5   8         13.81         25.84         9.00 o                         
   6  -5   8       1204.65       1195.80        42.72 o                         
   7  -5   8         64.74         40.72         8.46 o                         
   8  -5   8         13.06         -2.86         9.51 o                         
 -11  -4   8        667.30        534.60        36.14 o                         
 -10  -4   8        144.73        182.29        29.29 o                         
  -9  -4   8          3.89         -6.45         9.20 o                         
  -8  -4   8        912.73        790.96        33.51 o                         
  -7  -4   8        189.64        171.11        19.35 o                         
  -6  -4   8       5392.09       5446.71       168.69 o                         
  -5  -4   8         58.17         53.15        10.68 o                         
  -4  -4   8         41.26         70.87        10.58 o                         
  -3  -4   8       2468.27       2373.39        60.55 o                         
  -2  -4   8        415.91        400.04        21.53 o                         
  -1  -4   8        228.66        208.84        17.21 o                         
   0  -4   8         11.82         11.91         7.82 o                         
   1  -4   8       3927.09       3600.47       127.66 o                         
   2  -4   8        291.47        274.93        23.88 o                         
   3  -4   8        246.88        260.91        26.54 o                         
   4  -4   8       1315.06       1276.48        43.10 o                         
   5  -4   8        138.19        118.73        14.61 o                         
   6  -4   8          5.68          8.86         8.04 o                         
   7  -4   8        211.48        206.91        17.46 o                         
 -11  -3   8        447.56        521.11        28.15 o                         
 -10  -3   8         83.29         79.30        16.13 o                         
  -9  -3   8          7.08          5.29         8.85 o                         
  -8  -3   8        418.61        427.51        23.22 o                         
  -7  -3   8        123.32        159.90        17.24 o                         
  -6  -3   8       2893.30       2758.90        89.69 o                         
  -5  -3   8       5754.51       5509.22       149.76 o                         
  -4  -3   8      10918.25      11008.90       267.29 o                         
  -3  -3   8        269.29        327.42        25.88 o                         
  -2  -3   8       5500.43       5803.33       152.98 o                         
  -1  -3   8        848.46        690.91        32.42 o                         
   0  -3   8         55.44         49.90        10.45 o                         
   1  -3   8        212.03        182.59        16.73 o                         
   2  -3   8        738.69        803.37        38.48 o                         
   3  -3   8       1159.83       1171.41        51.45 o                         
   4  -3   8          0.25         -3.14         7.40 o                         
   5  -3   8        802.19        770.26        41.95 o                         
   6  -3   8        237.65        224.45        20.93 o                         
   7  -3   8         33.37         35.43         8.63 o                         
 -12  -2   8        120.07        101.06        20.03 o                         
 -11  -2   8        115.93         90.84        13.64 o                         
 -10  -2   8        120.22        137.54        15.93 o                         
  -9  -2   8        788.92        827.04        30.39 o                         
  -8  -2   8        430.15        463.68        19.35 o                         
  -7  -2   8       4071.55       4006.08        94.15 o                         
  -6  -2   8        391.30        370.44        22.06 o                         
  -5  -2   8          4.42         17.66         7.34 o                         
  -4  -2   8          5.25         19.11         9.17 o                         
  -3  -2   8       8968.07       9498.61       213.16 o                         
  -2  -2   8       1492.29       1591.41        52.80 o                         
  -1  -2   8        143.66        143.28        15.47 o                         
   0  -2   8       4502.07       4380.83       104.39 o                         
   1  -2   8        290.34        244.04        21.96 o                         
   2  -2   8         18.15         18.71         8.29 o                         
   3  -2   8         11.21          8.90         9.08 o                         
   4  -2   8       1424.37       1341.80        49.82 o                         
   5  -2   8         79.32         61.68        10.86 o                         
   6  -2   8        214.96        218.15        16.71 o                         
   7  -2   8        241.89        210.39        21.08 o                         
 -12  -1   8         51.32         36.45         7.46 o                         
 -11  -1   8        339.27        381.87        31.05 o                         
 -10  -1   8        281.60        330.87        20.35 o                         
  -9  -1   8        156.99        137.22        13.38 o                         
  -8  -1   8       3648.02       3541.37       101.25 o                         
  -7  -1   8         97.05         96.97        13.26 o                         
  -6  -1   8        459.23        430.38        22.19 o                         
  -5  -1   8       1824.62       1820.17        71.11 o                         
  -4  -1   8         59.68         63.50        12.39 o                         
  -3  -1   8        287.45        261.20        20.91 o                         
  -2  -1   8          0.43          2.32         7.70 o                         
  -1  -1   8       2259.18       2110.47        64.03 o                         
   0  -1   8         28.24         32.09         8.13 o                         
   1  -1   8       1209.08       1356.91        46.82 o                         
   2  -1   8       7209.20       7337.35       162.82 o                         
   3  -1   8          0.67         11.24         9.94 o                         
   4  -1   8        137.16        141.90        12.74 o                         
   5  -1   8         66.82         69.09        11.09 o                         
   6  -1   8        340.81        302.05        22.44 o                         
   7  -1   8        198.23        163.19        15.08 o                         
 -12   0   8         15.94         20.58         8.83 o                         
 -11   0   8          1.80          1.59        10.52 o                         
 -10   0   8        706.28        722.66        31.20 o                         
  -9   0   8         64.87         55.48         8.91 o                         
  -8   0   8       1006.13       1081.73        46.55 o                         
  -7   0   8       1090.09       1038.07        42.96 o                         
  -6   0   8       5663.70       5414.61       125.32 o                         
  -5   0   8       2862.80       2819.92        85.95 o                         
  -4   0   8        716.48        566.15        31.87 o                         
  -3   0   8       3460.52       3340.94        90.66 o                         
  -2   0   8       3190.85       3183.29        95.71 o                         
  -1   0   8        864.13        819.95        33.10 o                         
   0   0   8         30.90         39.32         8.16 o                         
   1   0   8       2172.10       2324.78        80.67 o                         
   2   0   8       3294.49       3235.80        80.96 o                         
   3   0   8        655.62        626.11        34.65 o                         
   4   0   8       1100.93       1045.17        37.54 o                         
   5   0   8        254.34        269.83        19.75 o                         
   6   0   8         27.09         19.96         9.54 o                         
   7   0   8        130.34         79.99        10.16 o                         
 -12   1   8         50.51         45.45         9.96 o                         
 -11   1   8        643.74        633.99        85.68 o                         
 -10   1   8        145.56        152.43        19.23 o                         
  -9   1   8        886.05        927.14        31.91 o                         
  -8   1   8       3347.03       3392.61        91.86 o                         
  -7   1   8        731.30        803.85        31.17 o                         
  -6   1   8       1267.28       1209.05        47.06 o                         
  -5   1   8         67.80         59.69        11.93 o                         
  -4   1   8       2031.06       1739.49        63.34 o                         
  -3   1   8       7578.88       7515.94       198.43 o                         
  -2   1   8        851.27        839.14        34.88 o                         
  -1   1   8       1998.96       1889.05        60.67 o                         
   0   1   8       3165.79       3118.22        76.59 o                         
   1   1   8       2241.00       2192.48        64.80 o                         
   2   1   8        705.95        710.32        36.19 o                         
   3   1   8        783.27        770.84        49.45 o                         
   4   1   8       3178.41       2915.60        80.97 o                         
   5   1   8         13.18         17.44         8.91 o                         
   6   1   8        232.91        231.65        16.18 o                         
   7   1   8        212.62        151.48        22.24 o                         
 -12   2   8         40.75         44.45        14.04 o                         
 -11   2   8        283.81        277.47        32.69 o                         
 -10   2   8          8.01         17.35        10.22 o                         
  -9   2   8        118.89        123.73        11.72 o                         
  -8   2   8       3235.77       2969.46        89.43 o                         
  -7   2   8          8.50         16.89         7.55 o                         
  -6   2   8       1369.21       1329.63        57.95 o                         
  -5   2   8       2553.37       2391.67        84.32 o                         
  -4   2   8        873.08        899.47        42.24 o                         
  -3   2   8         15.42         18.87         8.75 o                         
  -2   2   8        893.17        800.24        30.78 o                         
  -1   2   8      13001.63      13414.18       353.40 o                         
   0   2   8       2356.92       2446.20        71.23 o                         
   1   2   8        329.75        474.27        26.65 o                         
   2   2   8       1897.15       2068.25        86.16 o                         
   3   2   8        174.10        213.31        18.72 o                         
   4   2   8        207.96        243.68        25.87 o                         
   5   2   8         26.72         33.03        10.85 o                         
   6   2   8        363.11        265.07        27.25 o                         
 -12   3   8        128.60        201.71        17.12 o                         
 -11   3   8        820.44        897.75        33.20 o                         
 -10   3   8        365.98        415.97        23.28 o                         
  -9   3   8        718.76        705.16        27.31 o                         
  -8   3   8          1.32          1.69         7.33 o                         
  -7   3   8        278.48        302.04        25.94 o                         
  -6   3   8       3963.80       3620.66       121.98 o                         
  -5   3   8         55.62         30.06         9.18 o                         
  -4   3   8         12.18          9.81         9.32 o                         
  -3   3   8       2989.93       2995.70        94.93 o                         
  -2   3   8       3175.70       3312.10       123.70 o                         
  -1   3   8        173.43        207.33        15.80 o                         
   0   3   8       1253.61       1176.30        57.85 o                         
   1   3   8       4437.77       4390.95       128.65 o                         
   2   3   8          6.15          2.48         8.56 o                         
   3   3   8         40.61         14.47        10.14 o                         
   4   3   8        517.69        450.94        27.66 o                         
   5   3   8         17.65         21.82        10.02 o                         
   6   3   8        241.98        209.18        21.04 o                         
 -12   4   8          0.33         -1.68         8.70 o                         
 -11   4   8       2566.65       2609.53        95.46 o                         
 -10   4   8        373.07        390.00        24.56 o                         
  -9   4   8        211.12        288.85        22.17 o                         
  -8   4   8       2795.59       2697.80        65.21 o                         
  -7   4   8          8.18         19.63        10.28 o                         
  -6   4   8         19.00         34.08        15.11 o                         
  -5   4   8        942.97        966.31        47.08 o                         
  -4   4   8       3376.75       3460.01       125.28 o                         
  -3   4   8        275.80        303.04        29.89 o                         
  -2   4   8       2047.94       2134.74        97.93 o                         
  -1   4   8        403.82        422.50        26.75 o                         
   0   4   8       1168.93       1095.25        43.85 o                         
   1   4   8          9.71         40.86         9.49 o                         
   2   4   8       1057.90       1166.71        53.20 o                         
   3   4   8        364.89        345.92        28.67 o                         
   4   4   8          0.94         -4.87        14.34 o                         
   5   4   8        130.44         92.62        13.30 o                         
 -12   5   8          5.88          0.68         6.73 o                         
 -11   5   8        209.22        235.59        17.17 o                         
 -10   5   8        248.23        266.63        19.08 o                         
  -9   5   8        437.92        416.12        25.42 o                         
  -8   5   8        136.95        123.99        15.06 o                         
  -7   5   8        567.66        602.82        34.31 o                         
  -6   5   8       1658.28       1754.07        95.16 o                         
  -5   5   8         99.00        157.51        24.16 o                         
  -4   5   8         83.57         52.66        24.66 o                         
  -3   5   8       4388.47       4461.79       131.51 o                         
  -2   5   8       3161.19       3496.54       123.95 o                         
  -1   5   8         43.30         26.38        13.45 o                         
   0   5   8        358.74        384.98        22.22 o                         
   1   5   8         78.23         72.51        14.78 o                         
   2   5   8         46.73         21.75        12.05 o                         
   3   5   8          1.09         -5.40        10.54 o                         
   4   5   8        256.47        319.14        32.79 o                         
   5   5   8          0.04         17.16        14.16 o                         
 -11   6   8        224.83        184.66        34.92 o                         
 -10   6   8         32.40         28.61         9.11 o                         
  -9   6   8        111.27        199.78        18.98 o                         
  -8   6   8       2047.43       2023.38        58.89 o                         
  -7   6   8        638.95        611.16        34.57 o                         
  -6   6   8        337.65        353.34        19.67 o                         
  -5   6   8       1887.13       1754.13        91.59 o                         
  -4   6   8        232.11        218.53        28.41 o                         
  -3   6   8        144.48        136.12        20.04 o                         
  -2   6   8       1269.64       1302.08        41.31 o                         
  -1   6   8       1791.44       1842.07        50.58 o                         
   0   6   8         27.89         33.59        10.77 o                         
   1   6   8        169.12        198.41        18.55 o                         
   2   6   8       1001.50       1443.84        67.05 o                         
   3   6   8         45.08         60.58        18.69 o                         
   4   6   8        137.50        135.21        18.61 o                         
 -11   7   8          0.86          7.88        13.00 o                         
 -10   7   8       1220.34       1250.29        54.18 o                         
  -9   7   8         17.12          6.04         8.91 o                         
  -8   7   8         72.13         37.87        13.27 o                         
  -7   7   8        634.61        574.72        34.13 o                         
  -6   7   8       2504.06       2327.24        64.23 o                         
  -5   7   8         40.42         38.27        10.02 o                         
  -4   7   8       1475.65       1394.80        39.90 o                         
  -3   7   8       2589.21       2765.65        60.43 o                         
  -2   7   8       1588.22       1713.47        73.75 o                         
  -1   7   8        179.17        175.33        17.95 o                         
   0   7   8         86.82        155.45        17.15 o                         
   1   7   8        464.54        564.96        32.27 o                         
   2   7   8        213.13        192.03        22.74 o                         
   3   7   8         38.65         64.99        11.84 o                         
 -11   8   8        363.43        408.46        30.11 o                         
 -10   8   8         29.49         20.31        12.16 o                         
  -9   8   8         72.19         49.35        13.35 o                         
  -8   8   8       1610.79       1658.24        78.36 o                         
  -7   8   8        513.73        432.73        33.52 o                         
  -6   8   8        189.53        179.16        18.55 o                         
  -5   8   8        807.79        776.18        37.45 o                         
  -4   8   8       1799.03       1798.85        56.83 o                         
  -3   8   8        745.14        660.20        39.58 o                         
  -2   8   8        384.04        352.76        26.58 o                         
  -1   8   8       2773.71       3352.49       113.55 o                         
   0   8   8        520.67        526.28        37.55 o                         
   1   8   8         11.91         -0.46        16.03 o                         
   2   8   8        148.06        228.31        26.24 o                         
 -10   9   8        162.47        156.63        20.31 o                         
  -9   9   8        252.44        214.50        16.96 o                         
  -8   9   8       2957.47       2829.50        84.05 o                         
  -7   9   8        417.85        401.29        29.89 o                         
  -6   9   8        979.64        950.68        56.02 o                         
  -5   9   8       1008.47        959.33        49.53 o                         
  -4   9   8        824.82        856.04        40.29 o                         
  -3   9   8        252.86        295.36        19.63 o                         
  -2   9   8        426.34        472.67        28.87 o                         
  -1   9   8       2307.04       2599.86       222.24 o                         
   0   9   8        195.52        237.27        26.65 o                         
   1   9   8        418.68        434.76        49.28 o                         
  -9  10   8       1345.33       1302.55        52.31 o                         
  -8  10   8          0.78         10.87         8.67 o                         
  -7  10   8        736.73        725.77        42.07 o                         
  -6  10   8       3948.98       4128.21       149.78 o                         
  -5  10   8        506.69        467.25        30.90 o                         
  -4  10   8        540.50        553.96        44.88 o                         
  -3  10   8       1325.78       1418.37        79.32 o                         
  -2  10   8        313.13        312.74        52.57 o                         
  -1  10   8        132.87        137.15        21.99 o                         
   0  10   8          0.10         22.60        15.95 o                         
  -8  11   8        235.73        223.10        20.10 o                         
  -7  11   8       1669.33       1422.44        98.48 o                         
  -6  11   8        281.06        218.63        33.47 o                         
  -5  11   8          2.12          4.79        14.80 o                         
   0 -14   9         50.05         43.50        19.88 o                         
  -3 -13   9       1699.13       1549.79        98.95 o                         
  -2 -13   9         67.03         77.72         9.11 o                         
  -1 -13   9        771.30        740.39        38.50 o                         
   0 -13   9        735.42        660.58        21.13 o                         
   1 -13   9        306.92        351.52        16.88 o                         
   2 -13   9         44.33         52.32         7.84 o                         
   3 -13   9        922.91        921.64        66.80 o                         
  -5 -12   9        182.17        151.96        14.45 o                         
  -4 -12   9        264.79        241.28        18.25 o                         
  -3 -12   9        119.22        158.67        17.53 o                         
  -2 -12   9       3190.49       3124.40        74.45 o                         
  -1 -12   9         84.95         83.37        14.33 o                         
   0 -12   9         69.25         55.43        10.71 o                         
   1 -12   9       3701.78       3921.73        96.81 o                         
   2 -12   9          5.10          8.65         7.90 o                         
   3 -12   9          7.21          3.08         7.61 o                         
   4 -12   9        235.56        207.66        13.08 o                         
  -6 -11   9        225.48        248.09        19.17 o                         
  -5 -11   9         14.75         10.76         6.99 o                         
  -4 -11   9       2977.11       3024.51        79.77 o                         
  -3 -11   9         25.00         10.65         9.41 o                         
  -2 -11   9        299.76        301.00        21.19 o                         
  -1 -11   9         27.01         28.82         7.34 o                         
   0 -11   9       2347.32       2382.52        57.62 o                         
   1 -11   9        299.46        299.47        16.55 o                         
   2 -11   9        109.85        108.15        11.83 o                         
   3 -11   9       2768.73       3280.22        90.29 o                         
   4 -11   9          0.15          3.60         6.35 o                         
   5 -11   9          9.66         13.45         7.44 o                         
  -7 -10   9        118.24        113.90        10.56 o                         
  -6 -10   9        268.86        297.42        16.27 o                         
  -5 -10   9       4088.07       4174.10        90.68 o                         
  -4 -10   9       1261.34       1308.02        38.96 o                         
  -3 -10   9        320.44        275.66        15.20 o                         
  -2 -10   9       4972.46       4998.85       117.48 o                         
  -1 -10   9         33.32         25.91         8.48 o                         
   0 -10   9        104.21         87.71        10.95 o                         
   1 -10   9         12.46         16.03         8.11 o                         
   2 -10   9        236.92        259.65        24.70 o                         
   3 -10   9        651.88        694.71        27.46 o                         
   4 -10   9        654.00        740.07        39.11 o                         
   5 -10   9        433.58        455.09        30.51 o                         
   6 -10   9          1.56         -7.68         7.68 o                         
  -8  -9   9        334.38        343.72        18.91 o                         
  -7  -9   9       1492.12       1595.96        52.67 o                         
  -6  -9   9          1.79          3.94         6.66 o                         
  -5  -9   9        164.35        178.18        13.89 o                         
  -4  -9   9        534.36        504.03        23.72 o                         
  -3  -9   9        401.04        435.37        20.15 o                         
  -2  -9   9       2710.06       2719.88        67.66 o                         
  -1  -9   9       1982.45       1955.33        61.60 o                         
   0  -9   9        546.53        556.84        27.27 o                         
   1  -9   9        212.58        236.09        15.52 o                         
   2  -9   9          0.70          2.69         7.87 o                         
   3  -9   9        163.38        183.16        16.33 o                         
   4  -9   9         34.74         25.00        10.23 o                         
   5  -9   9        492.27        493.79        25.66 o                         
   6  -9   9         84.51         57.41        17.09 o                         
  -9  -8   9        380.55        471.68        22.24 o                         
  -8  -8   9        402.49        440.13        43.15 o                         
  -7  -8   9       1632.22       1703.27        50.41 o                         
  -6  -8   9       1938.45       2124.50        70.34 o                         
  -5  -8   9         85.49         84.54        12.03 o                         
  -4  -8   9         48.53         45.51         9.50 o                         
  -3  -8   9        216.14        208.31        15.15 o                         
  -2  -8   9        479.89        417.40        22.79 o                         
  -1  -8   9        805.21        798.56        33.43 o                         
   0  -8   9       2325.80       2260.50        72.81 o                         
   1  -8   9       2030.39       2071.43        53.14 o                         
   2  -8   9         23.25         16.58        10.25 o                         
   3  -8   9        305.51        361.23        22.36 o                         
   4  -8   9         10.24         14.12         9.69 o                         
   5  -8   9          1.63         -3.82         8.84 o                         
   6  -8   9        409.00        379.02        26.99 o                         
  -9  -7   9         42.66         50.34        10.39 o                         
  -8  -7   9        203.99        220.13        17.49 o                         
  -7  -7   9        930.48        963.74        32.73 o                         
  -6  -7   9        621.13        601.54        29.83 o                         
  -5  -7   9       2336.16       2238.54        56.32 o                         
  -4  -7   9       2309.52       2188.92        50.43 o                         
  -3  -7   9        679.36        573.57       148.87 o                         
  -2  -7   9       1185.01       1129.90        65.91 o                         
  -1  -7   9          0.00          7.20        11.69 o                         
   0  -7   9        441.87        403.11        36.90 o                         
   1  -7   9       1919.02       2231.31        89.73 o                         
   2  -7   9        914.03        988.20        35.60 o                         
   3  -7   9        164.48        201.91        15.89 o                         
   4  -7   9        221.09        210.74        17.12 o                         
   5  -7   9         27.67         13.02         7.73 o                         
   6  -7   9        137.95         98.88        14.30 o                         
 -10  -6   9        989.12       1031.94        39.54 o                         
  -9  -6   9       1204.48       1191.19        58.49 o                         
  -8  -6   9         14.19         20.22         8.36 o                         
  -7  -6   9        122.21        137.95        13.54 o                         
  -6  -6   9         35.34         40.00         9.62 o                         
  -5  -6   9        913.04        916.20        50.87 o                         
  -4  -6   9       4448.52       4351.96       165.08 o                         
  -3  -6   9       2756.90       2694.33        99.16 o                         
  -2  -6   9       2109.15       2108.93        66.87 o                         
  -1  -6   9       3686.06       3653.14       122.79 o                         
   0  -6   9        112.46        103.81        15.39 o                         
   1  -6   9        319.44        273.07        26.58 o                         
   2  -6   9        168.77        164.48        14.01 o                         
   3  -6   9       3162.27       3310.82       135.48 o                         
   4  -6   9          4.49          5.49         7.89 o                         
   5  -6   9          0.28          0.51         9.02 o                         
   6  -6   9        461.83        465.00        24.98 o                         
   7  -6   9         25.75         22.90         8.88 o                         
 -10  -5   9        117.17        145.80        18.61 o                         
  -9  -5   9       3166.14       3143.95        95.20 o                         
  -8  -5   9       1907.41       1925.51        55.17 o                         
  -7  -5   9        236.78        273.35        16.82 o                         
  -6  -5   9       3281.17       3279.51        82.84 o                         
  -5  -5   9       1567.27       1574.71        70.30 o                         
  -4  -5   9        903.28        858.76        38.58 o                         
  -3  -5   9         52.27         65.38        10.04 o                         
  -2  -5   9       4836.55       4663.61       110.89 o                         
  -1  -5   9        837.60        897.67        50.33 o                         
   0  -5   9        222.95        154.73        20.31 o                         
   1  -5   9       2424.92       2527.37        86.24 o                         
   2  -5   9         33.21         18.15        10.81 o                         
   3  -5   9       1102.73       1158.79        35.75 o                         
   4  -5   9         74.24         92.88        11.31 o                         
   5  -5   9        507.34        518.57        24.20 o                         
   6  -5   9        373.54        368.15        19.91 o                         
   7  -5   9          1.13         -3.62         9.02 o                         
 -11  -4   9        274.66        252.98        19.02 o                         
 -10  -4   9         94.08         55.63        15.38 o                         
  -9  -4   9        172.11        222.64        20.67 o                         
  -8  -4   9         13.79         22.91         8.22 o                         
  -7  -4   9       6618.26       6564.10       119.77 o                         
  -6  -4   9       1745.57       1649.38        95.78 o                         
  -5  -4   9         33.10         46.54        11.07 o                         
  -4  -4   9      12750.22      13627.83       326.64 o                         
  -3  -4   9          0.93         10.78         7.34 o                         
  -2  -4   9        995.59       1148.00        58.25 o                         
  -1  -4   9         49.40         56.52        11.36 o                         
   0  -4   9       4688.97       4875.09       116.70 o                         
   1  -4   9       1445.47       1417.89        66.06 o                         
   2  -4   9        245.63        302.56        26.00 o                         
   3  -4   9        311.60        303.35        18.71 o                         
   4  -4   9         90.13        117.08        12.17 o                         
   5  -4   9        878.25        897.37        30.95 o                         
   6  -4   9          8.09          8.24         8.28 o                         
   7  -4   9         29.67         33.63         8.81 o                         
 -11  -3   9        134.33         95.86        16.86 o                         
 -10  -3   9         46.84         37.10        10.35 o                         
  -9  -3   9       2807.87       2667.49        74.11 o                         
  -8  -3   9         40.47         68.49         8.84 o                         
  -7  -3   9        427.27        453.96        19.66 o                         
  -6  -3   9        121.38        161.90        17.03 o                         
  -5  -3   9      11915.91      12334.29       275.37 o                         
  -4  -3   9         21.32         26.65         8.87 o                         
  -3  -3   9        913.56        897.98        39.00 o                         
  -2  -3   9       4523.27       4446.17       115.91 o                         
  -1  -3   9        258.21        306.81        22.44 o                         
   0  -3   9       1783.73       1776.70        64.53 o                         
   1  -3   9        131.32        119.93        13.98 o                         
   2  -3   9        551.05        580.66        33.11 o                         
   3  -3   9       2039.89       2106.60        50.02 o                         
   4  -3   9        417.82        397.19        24.36 o                         
   5  -3   9        226.95        211.20        16.77 o                         
   6  -3   9         97.71         60.58        10.56 o                         
   7  -3   9        161.98         75.53        18.59 o                         
 -11  -2   9        341.74        401.37        24.47 o                         
 -10  -2   9       3796.98       4052.45       114.78 o                         
  -9  -2   9        463.00        559.89        21.98 o                         
  -8  -2   9       1094.46       1040.16        30.76 o                         
  -7  -2   9       6042.29       5988.27       129.77 o                         
  -6  -2   9        448.45        516.86        27.30 o                         
  -5  -2   9        329.28        338.01        26.40 o                         
  -4  -2   9        683.32        638.14        32.71 o                         
  -3  -2   9       4069.50       3855.49        95.72 o                         
  -2  -2   9       1353.97       1372.12        43.54 o                         
  -1  -2   9       2165.17       2070.14        74.04 o                         
   0  -2   9       1385.97       1608.28        47.16 o                         
   1  -2   9         15.67         17.05         8.16 o                         
   2  -2   9         51.58         59.28        11.42 o                         
   3  -2   9        155.06        160.31        12.61 o                         
   4  -2   9         81.62         73.37        11.09 o                         
   5  -2   9        492.44        476.86        30.92 o                         
   6  -2   9        104.72         72.55        12.21 o                         
 -11  -1   9         13.19         12.72        10.64 o                         
 -10  -1   9        411.69        428.73        25.87 o                         
  -9  -1   9       1058.09       1027.43        31.48 o                         
  -8  -1   9       2877.00       2841.19        56.69 o                         
  -7  -1   9       4948.24       5074.03       144.95 o                         
  -6  -1   9       9718.80      10030.91       229.91 o                         
  -5  -1   9       1903.74       1977.43        93.01 o                         
  -4  -1   9        693.82        722.40        38.72 o                         
  -3  -1   9        386.24        440.17        26.25 o                         
  -2  -1   9         63.59         98.18        14.80 o                         
  -1  -1   9        176.96        194.46        16.46 o                         
   0  -1   9       2557.44       2504.94        63.46 o                         
   1  -1   9        941.13        805.64        36.71 o                         
   2  -1   9        210.77        232.18        21.01 o                         
   3  -1   9         67.24         57.34        11.63 o                         
   4  -1   9          0.16          2.60         7.66 o                         
   5  -1   9         17.67         17.29         8.83 o                         
   6  -1   9        421.02        364.07        47.60 o                         
 -12   0   9        541.61        472.32        34.41 o                         
 -11   0   9        900.14        911.21        38.42 o                         
 -10   0   9        186.95        221.28        19.74 o                         
  -9   0   9        479.29        479.19        22.31 o                         
  -8   0   9        160.71        183.21        13.00 o                         
  -7   0   9       1737.79       1572.49        54.08 o                         
  -6   0   9        324.64        310.40        23.91 o                         
  -5   0   9       4225.03       4274.64       123.70 o                         
  -4   0   9       4009.70       4068.18       118.91 o                         
  -3   0   9        743.82        744.29        32.69 o                         
  -2   0   9          9.25          6.42         9.26 o                         
  -1   0   9        354.86        408.12        19.33 o                         
   0   0   9        209.04        204.38        17.55 o                         
   1   0   9       1826.90       2027.68        71.12 o                         
   2   0   9       1967.50       1998.28        60.79 o                         
   3   0   9        321.69        306.08        21.15 o                         
   4   0   9        249.49        258.57        19.10 o                         
   5   0   9         33.81         33.53         9.58 o                         
   6   0   9         20.79          3.76         9.02 o                         
 -12   1   9        244.71        225.29        19.45 o                         
 -11   1   9        268.33        305.55        22.15 o                         
 -10   1   9       2782.04       2794.53        75.87 o                         
  -9   1   9       3058.93       2987.95        69.33 o                         
  -8   1   9         16.80         19.22         7.38 o                         
  -7   1   9        369.17        389.45        24.82 o                         
  -6   1   9        166.55        163.89        19.89 o                         
  -5   1   9        578.25        541.56        31.20 o                         
  -4   1   9       1041.97       1061.84        51.31 o                         
  -3   1   9       4627.45       4888.48       147.82 o                         
  -2   1   9       1910.63       2155.22        57.07 o                         
  -1   1   9          3.16          3.70         6.92 o                         
   0   1   9        164.39        110.12        14.42 o                         
   1   1   9       1333.39       1292.63        47.48 o                         
   2   1   9        168.22        154.08        16.47 o                         
   3   1   9       1522.96       1607.34        58.70 o                         
   4   1   9         14.46         17.96         9.22 o                         
   5   1   9          4.86          5.59        10.69 o                         
   6   1   9         87.59         85.58        10.73 o                         
 -12   2   9          7.87         14.77         9.26 o                         
 -11   2   9          9.63         -0.30        11.39 o                         
 -10   2   9        311.93        283.65        20.10 o                         
  -9   2   9       3434.19       3566.72        84.81 o                         
  -8   2   9       4378.41       4257.45        94.85 o                         
  -7   2   9        742.79        746.70        35.08 o                         
  -6   2   9        993.94        946.07        64.23 o                         
  -5   2   9        238.17        184.18        18.30 o                         
  -4   2   9        722.64        733.06        43.61 o                         
  -3   2   9         32.26         32.83         9.44 o                         
  -2   2   9       4998.01       4875.98       109.39 o                         
  -1   2   9        339.62        359.98        24.57 o                         
   0   2   9        155.84        112.64        15.24 o                         
   1   2   9       2026.82       2182.39       103.86 o                         
   2   2   9        151.55        176.07        22.54 o                         
   3   2   9        795.77        731.07        51.07 o                         
   4   2   9        102.68         86.41        20.81 o                         
   5   2   9        465.75        464.28        26.08 o                         
 -12   3   9        237.40        229.14        21.75 o                         
 -11   3   9        682.66        818.93        55.93 o                         
 -10   3   9        229.48        211.02        17.37 o                         
  -9   3   9         17.46          6.26         8.83 o                         
  -8   3   9        291.24        314.20        19.00 o                         
  -7   3   9       3841.74       3748.26        91.76 o                         
  -6   3   9        425.61        438.77        31.49 o                         
  -5   3   9       1375.28       1357.61        49.07 o                         
  -4   3   9       3086.61       3024.15        88.69 o                         
  -3   3   9         18.93         13.29        13.48 o                         
  -2   3   9       1064.14       1142.69        51.85 o                         
  -1   3   9         51.14         54.93        19.13 o                         
   0   3   9       7697.99       8335.29       245.19 o                         
   1   3   9        341.58        303.41        28.77 o                         
   2   3   9         77.80        117.29        16.68 o                         
   3   3   9        337.26        362.60        28.19 o                         
   4   3   9         91.88        110.52        16.44 o                         
   5   3   9        535.27        438.70        68.80 o                         
 -12   4   9       3560.76       3362.68       127.11 o                         
 -11   4   9         99.65        121.32        16.02 o                         
 -10   4   9         22.19         26.96        10.60 o                         
  -9   4   9       1070.83       1189.82        53.48 o                         
  -8   4   9        881.59        884.96        32.14 o                         
  -7   4   9       1342.15       1412.16        47.98 o                         
  -6   4   9        110.07        110.05        23.46 o                         
  -5   4   9      13652.24      13631.93       338.76 o                         
  -4   4   9        423.95        428.92        58.65 o                         
  -3   4   9        124.44        109.08        18.72 o                         
  -2   4   9       5576.91       5916.34       185.66 o                         
  -1   4   9          6.27         17.45         9.16 o                         
   0   4   9       1690.54       1639.35        55.41 o                         
   1   4   9         31.56         35.23        10.90 o                         
   2   4   9        560.16        525.82        31.48 o                         
   3   4   9        683.30        601.43        33.60 o                         
   4   4   9         53.85         51.89        11.81 o                         
 -11   5   9        198.20        185.60        23.64 o                         
 -10   5   9       4825.12       4942.52       127.95 o                         
  -9   5   9        311.04        274.65        21.50 o                         
  -8   5   9         63.04         60.59        12.70 o                         
  -7   5   9       2547.70       2659.32       104.07 o                         
  -6   5   9        418.20        405.82        25.98 o                         
  -5   5   9       1165.34       1095.32        51.19 o                         
  -4   5   9         38.22         30.06        11.62 o                         
  -3   5   9       5510.48       5442.82       114.90 o                         
  -2   5   9        964.57        959.19        36.57 o                         
  -1   5   9         23.15         14.19         8.87 o                         
   0   5   9        593.71        674.84        35.58 o                         
   1   5   9         20.75         57.52        12.43 o                         
   2   5   9        792.77        977.59        51.62 o                         
   3   5   9         43.78         45.37        19.92 o                         
   4   5   9         45.07         50.89        11.38 o                         
 -11   6   9        161.84        142.84        33.04 o                         
 -10   6   9       1324.07       1297.95        48.67 o                         
  -9   6   9         87.31         82.08        13.21 o                         
  -8   6   9       3080.12       3096.11        92.73 o                         
  -7   6   9       1295.00       1269.98        55.36 o                         
  -6   6   9       1240.61       1197.88        42.37 o                         
  -5   6   9       2992.73       2946.43        82.28 o                         
  -4   6   9         94.79        128.18        15.71 o                         
  -3   6   9        344.65        378.54        25.40 o                         
  -2   6   9          9.37          9.27        11.33 o                         
  -1   6   9         94.88         99.67        15.47 o                         
   0   6   9        382.39        535.37        32.81 o                         
   1   6   9          6.98         18.73        12.61 o                         
   2   6   9         72.72         38.64        10.39 o                         
   3   6   9        120.90        139.83        27.25 o                         
 -11   7   9         77.38         48.28        12.63 o                         
 -10   7   9          7.77          0.80        11.07 o                         
  -9   7   9         61.00         64.74        18.00 o                         
  -8   7   9        385.12        375.96        32.66 o                         
  -7   7   9       1574.88       1581.15        60.76 o                         
  -6   7   9        136.12        118.53        14.79 o                         
  -5   7   9       1893.72       1871.79        63.19 o                         
  -4   7   9       1598.38       1689.14        55.31 o                         
  -3   7   9        343.33        307.15        28.95 o                         
  -2   7   9         58.41         79.40        25.62 o                         
  -1   7   9        161.98        186.97        22.86 o                         
   0   7   9         35.55         28.50        16.66 o                         
   1   7   9        320.98        404.81        30.20 o                         
   2   7   9         31.00         32.97        19.95 o                         
 -10   8   9       1272.19       1218.10        62.92 o                         
  -9   8   9        916.20        971.87        40.38 o                         
  -8   8   9          8.25         12.93        10.19 o                         
  -7   8   9        359.04        360.63        27.95 o                         
  -6   8   9          1.99          4.54         9.98 o                         
  -5   8   9       1060.76       1113.51        43.76 o                         
  -4   8   9       1905.30       1934.14        66.66 o                         
  -3   8   9        461.18        517.89        33.37 o                         
  -2   8   9        635.26        629.98        38.15 o                         
  -1   8   9         90.06         94.08        16.19 o                         
   0   8   9        393.11        341.70        27.76 o                         
   1   8   9        129.89        136.96        28.89 o                         
  -9   9   9       2488.25       2198.78        81.50 o                         
  -8   9   9       2053.81       1961.83        67.34 o                         
  -7   9   9       1412.05       1316.64        53.38 o                         
  -6   9   9        218.65        204.88        34.48 o                         
  -5   9   9        335.73        357.77        25.77 o                         
  -4   9   9        195.25        159.31        20.84 o                         
  -3   9   9          5.52          0.85        13.57 o                         
  -2   9   9       1065.96       1305.84        69.97 o                         
  -1   9   9          8.30         25.39        17.88 o                         
  -8  10   9          0.51          1.29         9.48 o                         
  -7  10   9       2920.89       2686.12       115.29 o                         
  -6  10   9        120.94        124.64        15.85 o                         
  -5  10   9        733.96        642.54        42.85 o                         
  -2 -13  10        717.38        570.47        28.63 o                         
  -1 -13  10         21.21         19.28         5.73 o                         
   0 -13  10        114.59        108.51         9.39 o                         
   1 -13  10        230.92        200.95        16.03 o                         
  -5 -12  10          6.73         10.37         8.12 o                         
  -4 -12  10         72.69         58.40        13.32 o                         
  -3 -12  10        816.39        785.15        34.85 o                         
  -2 -12  10          7.27         -6.20        11.65 o                         
  -1 -12  10         80.81         66.46         8.13 o                         
   0 -12  10        531.85        591.48        26.72 o                         
   1 -12  10        126.83        131.03        13.71 o                         
   2 -12  10         89.28         81.36        11.15 o                         
   3 -12  10         92.94         91.41        10.82 o                         
  -6 -11  10         12.80         -4.59         5.46 o                         
  -5 -11  10       2370.07       2239.74        63.30 o                         
  -4 -11  10        122.26        134.89        14.55 o                         
  -3 -11  10          4.20          0.57         9.83 o                         
  -2 -11  10        272.07        247.51        19.64 o                         
  -1 -11  10       1468.00       1444.02        41.32 o                         
   0 -11  10        129.18        128.18        13.88 o                         
   1 -11  10        352.04        389.81        41.59 o                         
   2 -11  10        125.47        169.33        12.06 o                         
   3 -11  10        114.94        124.77        11.33 o                         
   4 -11  10        467.58        477.63        35.86 o                         
  -7 -10  10         19.71         11.13         7.06 o                         
  -6 -10  10       1201.33       1228.70        38.29 o                         
  -5 -10  10        131.03        125.38        15.44 o                         
  -4 -10  10       1655.35       1538.54        46.23 o                         
  -3 -10  10       2478.28       2517.86        59.99 o                         
  -2 -10  10        129.02        147.91        15.84 o                         
  -1 -10  10        362.69        368.26        22.13 o                         
   0 -10  10         72.72         70.86        11.36 o                         
   1 -10  10        358.57        400.82        21.69 o                         
   2 -10  10        943.41       1148.15        33.31 o                         
   3 -10  10         27.44         38.72         7.81 o                         
   4 -10  10        306.70        359.88        20.05 o                         
   5 -10  10        216.79        148.59        13.39 o                         
  -8  -9  10       1529.24       1590.23        80.20 o                         
  -7  -9  10        363.57        365.99        17.71 o                         
  -6  -9  10        343.29        390.66        19.31 o                         
  -5  -9  10          0.17          3.20         7.54 o                         
  -4  -9  10        731.02        738.18        26.53 o                         
  -3  -9  10        997.64       1066.39        35.47 o                         
  -2  -9  10         55.61         69.16        11.09 o                         
  -1  -9  10        612.23        581.10        34.51 o                         
   0  -9  10        103.32        102.69        15.18 o                         
   1  -9  10        411.03        344.49        20.07 o                         
   2  -9  10        218.60        224.68        15.18 o                         
   3  -9  10         49.90         65.50         9.38 o                         
   4  -9  10       1413.36       1518.16        51.37 o                         
   5  -9  10          8.21          3.74         9.36 o                         
  -9  -8  10        618.11        550.19        45.92 o                         
  -8  -8  10       1243.27       1249.82        37.79 o                         
  -7  -8  10        978.77        923.59        30.26 o                         
  -6  -8  10       1576.19       1674.14        74.53 o                         
  -5  -8  10       1026.19        984.50        35.38 o                         
  -4  -8  10       1046.36        907.58        31.16 o                         
  -3  -8  10          6.66          5.97         7.71 o                         
  -2  -8  10        232.56        241.97        16.23 o                         
  -1  -8  10       2104.59       2176.32        65.41 o                         
   0  -8  10          3.24         10.54        10.15 o                         
   1  -8  10        136.11        152.62        17.06 o                         
   2  -8  10         86.57         74.69        12.05 o                         
   3  -8  10        404.32        479.18        26.06 o                         
   4  -8  10        324.72        389.32        34.85 o                         
   5  -8  10        617.82        559.24        31.24 o                         
  -9  -7  10          5.79          7.81         6.31 o                         
  -8  -7  10          1.34         -2.27         9.41 o                         
  -7  -7  10          0.32          3.50         7.59 o                         
  -6  -7  10       3183.53       3334.12        92.89 o                         
  -5  -7  10        139.45        123.91        13.00 o                         
  -4  -7  10        598.85        624.93        27.71 o                         
  -3  -7  10        467.72        491.76        22.00 o                         
  -2  -7  10          1.44          3.86         7.70 o                         
  -1  -7  10        621.85        640.25        29.38 o                         
   0  -7  10        233.83        264.83        18.20 o                         
   1  -7  10       1360.59       1335.05        45.08 o                         
   2  -7  10          5.53         -3.80         8.56 o                         
   3  -7  10        128.91        169.81        14.49 o                         
   4  -7  10         23.09         13.91         9.31 o                         
   5  -7  10        307.06        327.46        22.31 o                         
   6  -7  10        118.21         80.93        16.77 o                         
 -10  -6  10        204.35        180.00        14.92 o                         
  -9  -6  10          0.70          1.25         8.29 o                         
  -8  -6  10        544.34        594.94        27.40 o                         
  -7  -6  10         78.21         80.06        10.01 o                         
  -6  -6  10        328.16        336.80        22.90 o                         
  -5  -6  10        362.64        370.74        29.16 o                         
  -4  -6  10        858.04        799.86        39.03 o                         
  -3  -6  10          2.00         -1.95         8.30 o                         
  -2  -6  10          4.03          5.52         8.25 o                         
  -1  -6  10        104.34         97.79        15.41 o                         
   0  -6  10         11.62         18.47         8.67 o                         
   1  -6  10       1376.29       1554.67        43.50 o                         
   2  -6  10       2922.93       3127.23        70.34 o                         
   3  -6  10         74.80        104.12        15.54 o                         
   4  -6  10        134.59        137.72        13.43 o                         
   5  -6  10         16.28         15.25         7.56 o                         
   6  -6  10        123.69         92.92        13.48 o                         
 -10  -5  10       1494.68       1639.50       112.21 o                         
  -9  -5  10       1757.10       1866.98        69.69 o                         
  -8  -5  10         70.57         85.69        11.01 o                         
  -7  -5  10       1656.67       1851.34        48.92 o                         
  -6  -5  10         93.96        111.61        14.21 o                         
  -5  -5  10        291.33        256.38        18.84 o                         
  -4  -5  10        451.70        454.79        25.79 o                         
  -3  -5  10       1245.46       1244.99        42.42 o                         
  -2  -5  10        683.76        710.55        32.78 o                         
  -1  -5  10          0.24          2.24         8.50 o                         
   0  -5  10        123.31        146.74        20.65 o                         
   1  -5  10         59.39         96.54        11.49 o                         
   2  -5  10         70.83         49.31        10.84 o                         
   3  -5  10        924.88        981.29        36.23 o                         
   4  -5  10        721.62        659.89        29.03 o                         
   5  -5  10        272.09        253.18        21.12 o                         
   6  -5  10        141.64        124.76        16.62 o                         
 -11  -4  10         17.85         15.32         8.21 o                         
 -10  -4  10          0.50         -5.03        12.11 o                         
  -9  -4  10        119.03         79.04        12.47 o                         
  -8  -4  10       2210.82       2213.84        57.46 o                         
  -7  -4  10        625.56        618.68        41.72 o                         
  -6  -4  10        616.62        621.46        25.39 o                         
  -5  -4  10       1073.29       1116.40        51.39 o                         
  -4  -4  10        645.43        640.36        31.65 o                         
  -3  -4  10        343.54        293.73        19.53 o                         
  -2  -4  10          1.53         -0.29         7.60 o                         
  -1  -4  10       1457.94       1606.09        70.79 o                         
   0  -4  10        260.81        296.97        24.46 o                         
   1  -4  10         11.61         11.05         8.26 o                         
   2  -4  10        106.04        109.36        17.58 o                         
   3  -4  10        974.15        983.54        37.11 o                         
   4  -4  10        552.43        585.29        26.91 o                         
   5  -4  10         17.61         10.16         7.00 o                         
   6  -4  10        105.50         82.05        10.84 o                         
 -11  -3  10         24.15         29.73         9.93 o                         
 -10  -3  10       1113.99       1204.87        67.93 o                         
  -9  -3  10         31.71         38.95         9.75 o                         
  -8  -3  10        300.20        263.99        18.36 o                         
  -7  -3  10         19.43         16.09         7.54 o                         
  -6  -3  10       1170.16       1094.97        59.07 o                         
  -5  -3  10       1679.06       1793.21        63.71 o                         
  -4  -3  10         18.19         17.13         8.38 o                         
  -3  -3  10       3203.29       3331.05        88.55 o                         
  -2  -3  10        749.95        735.82        33.69 o                         
  -1  -3  10       3359.72       3589.30       102.31 o                         
   0  -3  10        158.84        208.54        21.38 o                         
   1  -3  10         16.50         25.14         9.27 o                         
   2  -3  10       1758.81       1761.30        51.82 o                         
   3  -3  10        312.25        291.51        19.11 o                         
   4  -3  10        114.03        110.91        16.54 o                         
   5  -3  10        159.41        145.53        12.96 o                         
   6  -3  10        391.61        329.48        17.58 o                         
 -11  -2  10       1714.99       1676.31        71.10 o                         
 -10  -2  10        598.93        633.19        29.49 o                         
  -9  -2  10        126.65        108.67        13.06 o                         
  -8  -2  10       2321.24       2362.71        53.25 o                         
  -7  -2  10       1750.77       1720.30        41.93 o                         
  -6  -2  10         59.37         83.07        14.32 o                         
  -5  -2  10         20.03         25.31        10.66 o                         
  -4  -2  10       1504.43       1477.82        82.11 o                         
  -3  -2  10       6804.31       6875.71       167.05 o                         
  -2  -2  10        143.00        166.95        16.89 o                         
  -1  -2  10       1979.32       2059.87        76.62 o                         
   0  -2  10       1073.56       1253.73        55.63 o                         
   1  -2  10       3853.89       3710.80        78.23 o                         
   2  -2  10         64.84         46.76         9.40 o                         
   3  -2  10          0.17          0.17         9.23 o                         
   4  -2  10       1433.73       1346.14        79.60 o                         
   5  -2  10         79.67         53.37         8.17 o                         
   6  -2  10         91.98         44.41        15.45 o                         
 -11  -1  10        450.75        488.55        27.06 o                         
 -10  -1  10          0.86         -1.90         8.75 o                         
  -9  -1  10        696.69        679.17        25.55 o                         
  -8  -1  10       1885.99       1775.53        42.82 o                         
  -7  -1  10          5.15          6.92         9.16 o                         
  -6  -1  10       4540.63       4556.07       134.60 o                         
  -5  -1  10        467.93        436.84        34.83 o                         
  -4  -1  10       5117.48       4867.97       128.11 o                         
  -3  -1  10         82.28        105.70        12.93 o                         
  -2  -1  10         12.08         19.24        10.62 o                         
  -1  -1  10       7567.90       7991.85       166.11 o                         
   0  -1  10        482.52        419.31        28.44 o                         
   1  -1  10         86.87         97.74        12.68 o                         
   2  -1  10        623.00        591.36        23.91 o                         
   3  -1  10        472.54        438.50        26.65 o                         
   4  -1  10        134.91        116.26        14.52 o                         
   5  -1  10         11.57          3.76         8.03 o                         
 -11   0  10        505.22        494.98        28.36 o                         
 -10   0  10        559.99        623.48        26.24 o                         
  -9   0  10       1122.40       1058.37        36.30 o                         
  -8   0  10         99.97         91.00        10.74 o                         
  -7   0  10         75.14         69.93        10.14 o                         
  -6   0  10       8721.55       8781.74       281.10 o                         
  -5   0  10         70.56         84.96        16.45 o                         
  -4   0  10        400.11        394.43        24.68 o                         
  -3   0  10         78.94         89.80        12.72 o                         
  -2   0  10       4159.04       4319.04       108.94 o                         
  -1   0  10        933.32        905.63        34.48 o                         
   0   0  10         37.45         21.46         7.54 o                         
   1   0  10        150.17        134.74        15.30 o                         
   2   0  10         39.30         50.18         9.95 o                         
   3   0  10          1.09         -2.85         9.71 o                         
   4   0  10          9.64         11.84         9.81 o                         
   5   0  10        187.07        133.99        11.55 o                         
 -12   1  10          4.34         15.17         8.85 o                         
 -11   1  10       1302.29       1210.67        49.92 o                         
 -10   1  10        288.36        298.90        19.91 o                         
  -9   1  10        211.59        248.37        21.35 o                         
  -8   1  10        297.88        320.50        19.63 o                         
  -7   1  10       1707.17       1473.41        44.56 o                         
  -6   1  10        287.16        226.96        23.47 o                         
  -5   1  10       4066.90       4030.11       111.76 o                         
  -4   1  10        877.83        860.60        37.89 o                         
  -3   1  10        172.00        193.55        18.34 o                         
  -2   1  10        276.26        354.29        22.00 o                         
  -1   1  10        104.40        103.67        11.80 o                         
   0   1  10         72.37         64.42         8.46 o                         
   1   1  10        743.75        913.75        38.79 o                         
   2   1  10       1157.81       1189.35        52.47 o                         
   3   1  10         29.78         13.73        11.06 o                         
   4   1  10         29.70         29.86        13.47 o                         
   5   1  10          6.69          1.29         7.29 o                         
 -11   2  10          3.97         -6.47         9.27 o                         
 -10   2  10        331.77        256.91        19.71 o                         
  -9   2  10        228.35        213.91        18.00 o                         
  -8   2  10        140.87        127.13        19.09 o                         
  -7   2  10         16.25         14.94        11.26 o                         
  -6   2  10        484.62        410.69        32.75 o                         
  -5   2  10          3.49          4.39         8.07 o                         
  -4   2  10       1198.15       1193.12        49.38 o                         
  -3   2  10       2941.16       3156.35        93.00 o                         
  -2   2  10        668.34        566.21        36.26 o                         
  -1   2  10          8.29         12.50         7.52 o                         
   0   2  10        481.15        400.08        27.70 o                         
   1   2  10        170.19        240.45        26.18 o                         
   2   2  10        142.89        101.13        17.49 o                         
   3   2  10        331.23        447.95        29.87 o                         
   4   2  10        540.99        536.15        26.85 o                         
 -12   3  10        369.57        283.64        32.47 o                         
 -11   3  10          1.13          2.09         8.97 o                         
 -10   3  10          0.09          2.68         9.27 o                         
  -9   3  10        167.29        207.56        16.40 o                         
  -8   3  10       3672.21       3668.12        90.21 o                         
  -7   3  10        468.94        391.55        20.78 o                         
  -6   3  10        224.24        195.39        15.61 o                         
  -5   3  10          1.18          7.46        11.07 o                         
  -4   3  10       2027.13       2059.02       272.74 o                         
  -3   3  10       2142.20       2030.65       119.96 o                         
  -2   3  10        395.54        391.72        23.39 o                         
  -1   3  10        562.28        635.32        30.55 o                         
   0   3  10        781.12        896.07        50.65 o                         
   1   3  10          1.10          4.71        12.13 o                         
   2   3  10          1.08         13.62        10.78 o                         
   3   3  10        541.96        631.11        37.60 o                         
   4   3  10        442.08        356.65        21.54 o                         
 -11   4  10         12.95          7.52         8.23 o                         
 -10   4  10        837.58        863.44        35.10 o                         
  -9   4  10        319.17        315.62        22.42 o                         
  -8   4  10       1734.84       1584.21        58.17 o                         
  -7   4  10       1270.17       1233.27        46.41 o                         
  -6   4  10       1257.51       1281.68        52.08 o                         
  -5   4  10       1400.01       1339.17        53.09 o                         
  -4   4  10         31.67         29.70        11.68 o                         
  -3   4  10        244.86        260.84        22.93 o                         
  -2   4  10       1556.51       1566.14        54.21 o                         
  -1   4  10       2354.69       2397.39        72.53 o                         
   0   4  10        627.21        690.20        54.23 o                         
   1   4  10        172.90        248.14        21.09 o                         
   2   4  10       1418.06       1380.95        55.28 o                         
   3   4  10         21.21         25.51         7.96 o                         
 -11   5  10       1021.58       1020.26        76.97 o                         
 -10   5  10        334.37        306.68        18.90 o                         
  -9   5  10         66.72         38.40        10.23 o                         
  -8   5  10        906.16       1107.94        55.60 o                         
  -7   5  10        504.49        482.96        37.48 o                         
  -6   5  10       1491.53       1367.32        53.05 o                         
  -5   5  10         26.59         64.23        15.03 o                         
  -4   5  10         30.08         28.13        13.94 o                         
  -3   5  10       1558.91       1609.80        66.89 o                         
  -2   5  10        158.34        193.93        20.26 o                         
  -1   5  10        147.48        176.58        20.29 o                         
   0   5  10        207.96        201.35        18.25 o                         
   1   5  10       2733.55       3133.85       101.62 o                         
   2   5  10          9.79          2.46         8.48 o                         
   3   5  10         34.98         10.01        13.73 o                         
 -10   6  10        142.60        144.19        17.16 o                         
  -9   6  10         71.15         70.52        16.05 o                         
  -8   6  10       1310.94       1252.86        72.42 o                         
  -7   6  10        160.50        150.65        17.90 o                         
  -6   6  10        528.70        504.42        31.45 o                         
  -5   6  10        124.99        134.31        16.82 o                         
  -4   6  10       2239.37       2600.73       150.30 o                         
  -3   6  10        451.40        566.65        39.45 o                         
  -2   6  10         54.77         60.21        23.26 o                         
  -1   6  10       2013.11       2324.77        86.40 o                         
   0   6  10        507.22        670.69        33.04 o                         
   1   6  10        106.55        158.20        15.91 o                         
   2   6  10          3.17          9.94        12.80 o                         
 -10   7  10         28.35         38.10        12.03 o                         
  -9   7  10        965.41        960.16        57.03 o                         
  -8   7  10         64.22         50.05        16.00 o                         
  -7   7  10          0.05         -2.47        11.03 o                         
  -6   7  10       2386.75       2408.66        78.81 o                         
  -5   7  10         70.79        108.47        20.34 o                         
  -4   7  10        106.34        104.09        30.57 o                         
  -3   7  10         45.57         61.65        14.63 o                         
  -2   7  10       2445.98       2966.24       200.82 o                         
  -1   7  10        385.91        495.45        42.23 o                         
   0   7  10        182.49        269.50        28.43 o                         
   1   7  10        194.64         96.62        22.10 o                         
 -10   8  10        517.19        380.69        36.26 o                         
  -9   8  10        728.48        545.48        30.02 o                         
  -8   8  10          7.49         -5.02        13.88 o                         
  -7   8  10        361.93        346.33        28.01 o                         
  -6   8  10       1560.55       1491.28       104.60 o                         
  -5   8  10        144.86        154.11        18.33 o
[truncated: 70,876 more chars]
