# Supplementary material for: Crystal structure and Hirshfeld surface analysis of 3-(bromo­meth­yl)-2-[1,2-di­bromo-2-(6-nitro­benzo[d][1,3]dioxol-5-yl)eth­yl]-1-(phenyl­sulfon­yl)-1H-indole chloro­form 0.585-solvate
Source: Acta Crystallogr E Crystallogr Commun. 2023 Aug 17;79(Pt 9):813–6. doi: 10.1107/S2056989023007120 (PMC10483562; doi:10.1107/S2056989023007120)
Supplement: Supplementary file 3 [file e-79-00813-Isup3.cml]

<?xml version="1.0" encoding="UTF-8"?>
<cml convention="cmlDict:cmllite" xmlns="http://www.xml-cml.org/schema" xmlns:cmlDict="http://www.xml-cml.org/dictionary/cml/" xmlns:nameDict="http://www.xml-cml.org/dictionary/cml/name/">
  <molecule id="m1">
    <name dictRef="nameDict:unknown">1-(benzenesulfonyl)-3-(bromomethyl)-2-[1,2-dibromo-2-(6-nitro-2H-1,3-benzodioxol-5-yl)ethyl]-1H-indole; trichloromethane</name>
    <atomArray>
      <atom id="a1" elementType="C" hydrogenCount="0">
        <label value="1" dictRef="cmlDict:locant"/>
      </atom>
      <atom id="a2" elementType="C">
        <label value="2" dictRef="cmlDict:locant"/>
      </atom>
      <atom id="a3" elementType="C">
        <label value="3" dictRef="cmlDict:locant"/>
      </atom>
      <atom id="a4" elementType="C">
        <label value="4" dictRef="cmlDict:locant"/>
      </atom>
      <atom id="a5" elementType="C">
        <label value="5" dictRef="cmlDict:locant"/>
      </atom>
      <atom id="a6" elementType="C">
        <label value="6" dictRef="cmlDict:locant"/>
      </atom>
      <atom id="a36" elementType="S" hydrogenCount="0">
        <label value="S" dictRef="cmlDict:locant"/>
      </atom>
      <atom id="a37" elementType="O" hydrogenCount="0">
        <label value="O" dictRef="cmlDict:locant"/>
      </atom>
      <atom id="a38" elementType="O" hydrogenCount="0">
        <label value="O'" dictRef="cmlDict:locant"/>
      </atom>
      <atom id="a62" elementType="H"/>
      <atom id="a63" elementType="H"/>
      <atom id="a64" elementType="H"/>
      <atom id="a65" elementType="H"/>
      <atom id="a66" elementType="H"/>
      <atom id="a7" elementType="Br" hydrogenCount="0">
        <label value="Br" dictRef="cmlDict:locant"/>
      </atom>
      <atom id="a8" elementType="C">
        <label value="1" dictRef="cmlDict:locant"/>
        <label value="C" dictRef="cmlDict:locant"/>
      </atom>
      <atom id="a67" elementType="H"/>
      <atom id="a68" elementType="H"/>
      <atom id="a9" elementType="Br" hydrogenCount="0">
        <label value="Br" dictRef="cmlDict:locant"/>
      </atom>
      <atom id="a10" elementType="N" formalCharge="1" hydrogenCount="0">
        <label value="N" dictRef="cmlDict:locant"/>
      </atom>
      <atom id="a11" elementType="O" hydrogenCount="0">
        <label value="O" dictRef="cmlDict:locant"/>
      </atom>
      <atom id="a12" elementType="O" formalCharge="-1" hydrogenCount="0">
        <label value="O'" dictRef="cmlDict:locant"/>
      </atom>
      <atom id="a24" elementType="C">
        <label value="1" dictRef="cmlDict:locant"/>
      </atom>
      <atom id="a25" elementType="C">
        <label value="2" dictRef="cmlDict:locant"/>
      </atom>
      <atom id="a69" elementType="H"/>
      <atom id="a70" elementType="H"/>
      <atom id="a26" elementType="N" hydrogenCount="0">
        <label value="1" dictRef="cmlDict:locant"/>
        <label value="N" dictRef="cmlDict:locant"/>
      </atom>
      <atom id="a27" elementType="C" hydrogenCount="0">
        <label value="2" dictRef="cmlDict:locant"/>
      </atom>
      <atom id="a28" elementType="C" hydrogenCount="0">
        <label value="3" dictRef="cmlDict:locant"/>
      </atom>
      <atom id="a29" elementType="C" hydrogenCount="0">
        <label value="3a" dictRef="cmlDict:locant"/>
      </atom>
      <atom id="a30" elementType="C">
        <label value="4" dictRef="cmlDict:locant"/>
      </atom>
      <atom id="a31" elementType="C">
        <label value="5" dictRef="cmlDict:locant"/>
      </atom>
      <atom id="a32" elementType="C">
        <label value="6" dictRef="cmlDict:locant"/>
      </atom>
      <atom id="a33" elementType="C">
        <label value="7" dictRef="cmlDict:locant"/>
      </atom>
      <atom id="a34" elementType="C" hydrogenCount="0">
        <label value="7a" dictRef="cmlDict:locant"/>
      </atom>
      <atom id="a71" elementType="H"/>
      <atom id="a72" elementType="H"/>
      <atom id="a73" elementType="H"/>
      <atom id="a74" elementType="H"/>
      <atom id="a48" elementType="O" hydrogenCount="0">
        <label value="1" dictRef="cmlDict:locant"/>
        <label value="O" dictRef="cmlDict:locant"/>
      </atom>
      <atom id="a49" elementType="C">
        <label value="2" dictRef="cmlDict:locant"/>
      </atom>
      <atom id="a50" elementType="O" hydrogenCount="0">
        <label value="3" dictRef="cmlDict:locant"/>
        <label value="O'" dictRef="cmlDict:locant"/>
      </atom>
      <atom id="a51" elementType="C" hydrogenCount="0">
        <label value="3a" dictRef="cmlDict:locant"/>
      </atom>
      <atom id="a52" elementType="C">
        <label value="4" dictRef="cmlDict:locant"/>
      </atom>
      <atom id="a53" elementType="C" hydrogenCount="0">
        <label value="5" dictRef="cmlDict:locant"/>
      </atom>
      <atom id="a54" elementType="C" hydrogenCount="0">
        <label value="6" dictRef="cmlDict:locant"/>
      </atom>
      <atom id="a55" elementType="C">
        <label value="7" dictRef="cmlDict:locant"/>
      </atom>
      <atom id="a56" elementType="C" hydrogenCount="0">
        <label value="7a" dictRef="cmlDict:locant"/>
      </atom>
      <atom id="a75" elementType="H"/>
      <atom id="a76" elementType="H"/>
      <atom id="a77" elementType="H"/>
      <atom id="a78" elementType="H"/>
      <atom id="a57" elementType="Cl" hydrogenCount="0">
        <label value="Cl" dictRef="cmlDict:locant"/>
      </atom>
      <atom id="a58" elementType="C">
        <label value="1" dictRef="cmlDict:locant"/>
        <label value="C" dictRef="cmlDict:locant"/>
      </atom>
      <atom id="a79" elementType="H"/>
      <atom id="a59" elementType="Br" hydrogenCount="0">
        <label value="Br'" dictRef="cmlDict:locant"/>
      </atom>
      <atom id="a60" elementType="Cl" hydrogenCount="0">
        <label value="Cl''" dictRef="cmlDict:locant"/>
      </atom>
      <atom id="a61" elementType="Cl" hydrogenCount="0">
        <label value="Cl'" dictRef="cmlDict:locant"/>
      </atom>
    </atomArray>
    <bondArray>
      <bond id="a1_a2" atomRefs2="a1 a2" order="D"/>
      <bond id="a2_a3" atomRefs2="a2 a3" order="S"/>
      <bond id="a3_a4" atomRefs2="a3 a4" order="D"/>
      <bond id="a4_a5" atomRefs2="a4 a5" order="S"/>
      <bond id="a5_a6" atomRefs2="a5 a6" order="D"/>
      <bond id="a6_a1" atomRefs2="a6 a1" order="S"/>
      <bond id="a36_a37" atomRefs2="a36 a37" order="D"/>
      <bond id="a36_a38" atomRefs2="a36 a38" order="D"/>
      <bond id="a1_a36" atomRefs2="a1 a36" order="S"/>
      <bond id="a2_a62" atomRefs2="a2 a62" order="S"/>
      <bond id="a3_a63" atomRefs2="a3 a63" order="S"/>
      <bond id="a4_a64" atomRefs2="a4 a64" order="S"/>
      <bond id="a5_a65" atomRefs2="a5 a65" order="S"/>
      <bond id="a6_a66" atomRefs2="a6 a66" order="S"/>
      <bond id="a8_a67" atomRefs2="a8 a67" order="S"/>
      <bond id="a8_a68" atomRefs2="a8 a68" order="S"/>
      <bond id="a7_a8" atomRefs2="a7 a8" order="S"/>
      <bond id="a10_a11" atomRefs2="a10 a11" order="D"/>
      <bond id="a10_a12" atomRefs2="a10 a12" order="S"/>
      <bond id="a24_a25" atomRefs2="a24 a25" order="S"/>
      <bond id="a24_a69" atomRefs2="a24 a69" order="S"/>
      <bond id="a25_a70" atomRefs2="a25 a70" order="S"/>
      <bond id="a9_a24" atomRefs2="a9 a24" order="S"/>
      <bond id="a26_a27" atomRefs2="a26 a27" order="S"/>
      <bond id="a27_a28" atomRefs2="a27 a28" order="D"/>
      <bond id="a28_a29" atomRefs2="a28 a29" order="S"/>
      <bond id="a29_a30" atomRefs2="a29 a30" order="D"/>
      <bond id="a30_a31" atomRefs2="a30 a31" order="S"/>
      <bond id="a31_a32" atomRefs2="a31 a32" order="D"/>
      <bond id="a32_a33" atomRefs2="a32 a33" order="S"/>
      <bond id="a33_a34" atomRefs2="a33 a34" order="D"/>
      <bond id="a34_a29" atomRefs2="a34 a29" order="S"/>
      <bond id="a34_a26" atomRefs2="a34 a26" order="S"/>
      <bond id="a30_a71" atomRefs2="a30 a71" order="S"/>
      <bond id="a31_a72" atomRefs2="a31 a72" order="S"/>
      <bond id="a32_a73" atomRefs2="a32 a73" order="S"/>
      <bond id="a33_a74" atomRefs2="a33 a74" order="S"/>
      <bond id="a24_a27" atomRefs2="a24 a27" order="S"/>
      <bond id="a8_a28" atomRefs2="a8 a28" order="S"/>
      <bond id="a36_a26" atomRefs2="a36 a26" order="S"/>
      <bond id="a50_a49" atomRefs2="a50 a49" order="S"/>
      <bond id="a49_a48" atomRefs2="a49 a48" order="S"/>
      <bond id="a48_a56" atomRefs2="a48 a56" order="S"/>
      <bond id="a56_a51" atomRefs2="a56 a51" order="D"/>
      <bond id="a50_a51" atomRefs2="a50 a51" order="S"/>
      <bond id="a52_a53" atomRefs2="a52 a53" order="D"/>
      <bond id="a53_a54" atomRefs2="a53 a54" order="S"/>
      <bond id="a54_a55" atomRefs2="a54 a55" order="D"/>
      <bond id="a51_a52" atomRefs2="a51 a52" order="S"/>
      <bond id="a55_a56" atomRefs2="a55 a56" order="S"/>
      <bond id="a49_a75" atomRefs2="a49 a75" order="S"/>
      <bond id="a49_a76" atomRefs2="a49 a76" order="S"/>
      <bond id="a52_a77" atomRefs2="a52 a77" order="S"/>
      <bond id="a55_a78" atomRefs2="a55 a78" order="S"/>
      <bond id="a10_a54" atomRefs2="a10 a54" order="S"/>
      <bond id="a53_a25" atomRefs2="a53 a25" order="S"/>
      <bond id="a58_a79" atomRefs2="a58 a79" order="S"/>
      <bond id="a57_a58" atomRefs2="a57 a58" order="S"/>
      <bond id="a59_a25" atomRefs2="a59 a25" order="S"/>
      <bond id="a60_a58" atomRefs2="a60 a58" order="S"/>
      <bond id="a61_a58" atomRefs2="a61 a58" order="S"/>
    </bondArray>
  </molecule>
</cml>
